# Supplementary material for: Intergrated Transcriptomic and Proteomic Analysis Revealed the Differential Responses to Novel Duck Reovirus Infection in the Bursa of Fabricius of Cairna moschata
Source: Viruses. 2022 Jul 25;14(8):1615. doi: 10.3390/v14081615 (PMC9332436; doi:10.3390/v14081615)
Supplement: Supplementary file 1 [file viruses-14-01615-s001.zip]

Archive with 10 entries (10 files):
- Figure S1.pdf
- Figure S2.pdf
- Figure S3.pdf
- Figure S4.pdf
- Table S1.xlsx
- Table S2.xlsx
- Table S3.xlsx
- Table S4.xlsx
- Table S5.xlsx
- Table S6.xlsx
