# Supplementary material for: Intergrated Transcriptomic and Proteomic Analysis Revealed the Differential Responses to Novel Duck Reovirus Infection in the Bursa of Fabricius of Cairna moschata
Source: Viruses. 2022 Jul 25;14(8):1615. doi: 10.3390/v14081615 (PMC9332436; doi:10.3390/v14081615)
Supplement: Supplementary file 1 [file viruses-14-01615-s001.zip › Table S1.xlsx]

## Sheet: Sheet1
Table S1 QRT-PCR verified of key protein encoding genes.
	Up	Down
C1QB	GGCCGGGCGGAGGACGAAGG	GTGATGACACGGTCAAAGCG
LOC101798333	CAGGAAGAATTAATGTTCCT	ATAGCAACTATACTGAACTG
C8G	GAAGGGCCGCGGCTACGGCA	GTCCTGGCAACTCTGCCTCC
FGG	GCAAACAACTCAGGGCGGCT	AATCAAATAATCTGCTTTT
IRAK4	CACAAGAAGTTACGTTACCT	GCTCTTGCAAGTCCAAAGTC
TRAF3IP3	GATTAACTTGCATCTGCAGG	TCCTGCATCTCAGCCTTCAG
TRAF4	CCTGCCCGAGCACGTGCAGC	ACTGGTGGTTCTGGATGGTG
IKBKE	CGTGGAGGAGCTTTCCCAGT	AGAACCTTCCTGGCCAAATG
