# Supplementary material for: Intergrated Transcriptomic and Proteomic Analysis Revealed the Differential Responses to Novel Duck Reovirus Infection in the Bursa of Fabricius of Cairna moschata
Source: Viruses. 2022 Jul 25;14(8):1615. doi: 10.3390/v14081615 (PMC9332436; doi:10.3390/v14081615)
Supplement: Supplementary file 1 [file viruses-14-01615-s001.zip › Table S2.xlsx]

## Sheet: Sheet1
Table S2 The detailed information of all the identified proteins.
Protein accession	Protein description	Gene name	MW [kDa]	Coverage [%]	Peptides	Unique peptides	PSMs	Con_1	Con_2	Con_3	HN10_1	HN10_2	HN10_3	JDm10_1	JDm10_2	JDm10_3	HN10/Con Ratio	HN10/Con P value	HN10/JDm10 Ratio	HN10/JDm10 P value	JDm10/Con Ratio	JDm10/Con P value	Unnamed: 23	Subcellular localization	KEGG KO No.	KEGG Gene	KEGG pathway	Biological Process	Cellular Component	Molecular Function	Pfam ID	Domain description	KOG category	KOG NO.	KOG description
P33238	Interferon-induced GTP-binding protein Mx OS=Anas platyrhynchos OX=8839 GN=MX PE=2 SV=1	MX	81.952	18.4	12	12	18	0.832	0.96	0.787	1.08	1.776	1.314	0.654	0.866	0.65	1.617	0.0414854	1.922	0.0206612	0.841	0.185322		cytoplasm	K14754	MX1; interferon-induced GTP-binding protein Mx1	map05160 Hepatitis C; map05162 Measles; map05164 Influenza A; map05165 Human papillomavirus infection	GO:0000266 mitochondrial fission; GO:0002252 immune effector process; GO:0002376 immune system process; GO:0003373 dynamin family protein polymerization involved in membrane fission; GO:0003374 dynamin family protein polymerization involved in mitochondrial fission; GO:0006810 transport; GO:0006915 apoptotic process; GO:0006950 response to stress; GO:0006952 defense response; GO:0006955 immune re…	GO:0005622 intracellular; GO:0005623 cell; GO:0005634 nucleus; GO:0005635 nuclear envelope; GO:0005643 nuclear pore; GO:0005737 cytoplasm; GO:0005739 mitochondrion; GO:0005740 mitochondrial envelope; GO:0005829 cytosol; GO:0012505 endomembrane system; GO:0016020 membrane; GO:0030133 transport vesicle; GO:0031090 organelle membrane; GO:0031410 cytoplasmic vesicle; GO:0031965 nuclear membrane; GO:0…	GO:0000166 nucleotide binding; GO:0001882 nucleoside binding; GO:0001883 purine nucleoside binding; GO:0003824 catalytic activity; GO:0003924 GTPase activity; GO:0005488 binding; GO:0005515 protein binding; GO:0005525 GTP binding; GO:0008017 microtubule binding; GO:0008092 cytoskeletal protein binding; GO:0015631 tubulin binding; GO:0016462 pyrophosphatase activity; GO:0016787 hydrolase activity;…	PF00350	Dynamin family	U	KOG0446	Vacuolar sorting protein VPS1, dynamin, and related proteins
P00706	Lysozyme C-3 OS=Anas platyrhynchos OX=8839 PE=1 SV=1	--	14.507	54.3	6	2	21	1.397	1.207	1.178	0.58	0.831	0.909	1.118	0.992	1.03	0.613	0.0267376	0.739	0.0873008	0.83	0.0447234		extracellular	K13915	LYZ; lysozyme C [EC:3.2.1.17]	map04970 Salivary secretion	GO:0000270 peptidoglycan metabolic process; GO:0005975 carbohydrate metabolic process; GO:0006022 aminoglycan metabolic process; GO:0006026 aminoglycan catabolic process; GO:0006027 glycosaminoglycan catabolic process; GO:0006807 nitrogen compound metabolic process; GO:0006950 response to stress; GO:0006952 defense response; GO:0008152 metabolic process; GO:0009056 catabolic process; GO:0009057 m…	GO:0005576 extracellular region; GO:0005615 extracellular space; GO:0005622 intracellular; GO:0005623 cell; GO:0005737 cytoplasm; GO:0005783 endoplasmic reticulum; GO:0012505 endomembrane system; GO:0043226 organelle; GO:0043227 membrane-bounded organelle; GO:0043229 intracellular organelle; GO:0043231 intracellular membrane-bounded organelle;	GO:0003796 lysozyme activity; GO:0003824 catalytic activity; GO:0004553 hydrolase activity, hydrolyzing O-glycosyl compounds; GO:0004563 beta-N-acetylhexosaminidase activity; GO:0005488 binding; GO:0005515 protein binding; GO:0015929 hexosaminidase activity; GO:0016231 beta-N-acetylglucosaminidase activity; GO:0016787 hydrolase activity; GO:0016798 hydrolase activity, acting on glycosyl bonds; GO…	PF00062	C-type lysozyme/alpha-lactalbumin family
P02740	Serum amyloid A protein OS=Anas platyrhynchos OX=8839 PE=1 SV=2	--	13.873	7.9	1	1	1	1.157	1.244	1.039	0.752	0.807	1.015	1.026	1.02	1.005	0.748	0.0474499	0.844	0.120795	0.887	0.0898666		extracellular	K17310	SAA; serum amyloid A protein		GO:0000187 activation of MAPK activity; GO:0001775 cell activation; GO:0001817 regulation of cytokine production; GO:0001819 positive regulation of cytokine production; GO:0001932 regulation of protein phosphorylation; GO:0001934 positive regulation of protein phosphorylation; GO:0002376 immune system process; GO:0002526 acute inflammatory response; GO:0002791 regulation of peptide secretion; GO:…	GO:0005576 extracellular region; GO:0005615 extracellular space; GO:0005622 intracellular; GO:0005623 cell; GO:0005737 cytoplasm; GO:0005856 cytoskeleton; GO:0005874 microtubule; GO:0005881 cytoplasmic microtubule; GO:0015630 microtubule cytoskeleton; GO:0030139 endocytic vesicle; GO:0031410 cytoplasmic vesicle; GO:0031974 membrane-enclosed lumen; GO:0031982 vesicle; GO:0031983 vesicle lumen; GO:…	GO:0001664 G protein-coupled receptor binding; GO:0005102 signaling receptor binding; GO:0005488 binding; GO:0005515 protein binding; GO:0030545 receptor regulator activity; GO:0035325 Toll-like receptor binding; GO:0035662 Toll-like receptor 4 binding; GO:0042056 chemoattractant activity; GO:0048018 receptor ligand activity; GO:0098772 molecular function regulator;
P24058	Argininosuccinate lyase OS=Anas platyrhynchos OX=8839 GN=ASL2 PE=1 SV=4	ASL2	51.709	20.9	9	9	13	0.974	0.941	1.068	0.874	1.09	1.033	0.889	1.047	0.935	1.005	0.982553	1.044	0.644461	0.962	0.557871		cytoplasm	K01755	argH, ASL; argininosuccinate lyase [EC:4.3.2.1]	map00220 Arginine biosynthesis; map00250 Alanine, aspartate and glutamate metabolism; map01100 Metabolic pathways; map01230 Biosynthesis of amino acids	GO:0000050 urea cycle; GO:0000053 argininosuccinate metabolic process; GO:0001655 urogenital system development; GO:0001666 response to hypoxia; GO:0001822 kidney development; GO:0001889 liver development; GO:0002237 response to molecule of bacterial origin; GO:0002376 immune system process; GO:0006082 organic acid metabolic process; GO:0006520 cellular amino acid metabolic process; GO:0006525 ar…	GO:0005622 intracellular; GO:0005623 cell; GO:0005634 nucleus; GO:0005737 cytoplasm; GO:0005739 mitochondrion; GO:0005740 mitochondrial envelope; GO:0005741 mitochondrial outer membrane; GO:0005783 endoplasmic reticulum; GO:0005829 cytosol; GO:0012505 endomembrane system; GO:0016020 membrane; GO:0019867 outer membrane; GO:0031090 organelle membrane; GO:0031966 mitochondrial membrane; GO:0031967 o…	GO:0003824 catalytic activity; GO:0004056 argininosuccinate lyase activity; GO:0005198 structural molecule activity; GO:0005212 structural constituent of eye lens; GO:0005488 binding; GO:0005515 protein binding; GO:0016829 lyase activity; GO:0016840 carbon-nitrogen lyase activity; GO:0016842 amidine-lyase activity; GO:0042802 identical protein binding;	PF00206	Lyase	E	KOG1316	Argininosuccinate lyase
P68494	Metallothionein OS=Anas platyrhynchos OX=8839 PE=1 SV=1	--	6.4616	25.4	2	2	7	0.903	0.732	0.883	1.13	0.899	1.038	1.236	1.129	1.068	1.218	0.104636	0.893	0.218921	1.363	0.0167513		extracellular	K14739	MT1_2; metallothionein 1/2	map04212 Longevity regulating pathway - worm; map04978 Mineral absorption				PF00131	Metallothionein
P28227	NADP-dependent malic enzyme OS=Anas platyrhynchos OX=8839 GN=ME1 PE=1 SV=1	ME1	61.898	18	9	7	13	0.878	1.017	0.957	0.986	1.07	1.033	1.01	1.102	1.081	1.083	0.171751	0.967	0.405406	1.12	0.0854041		cytoplasm	K00029	E1.1.1.40, maeB; malate dehydrogenase (oxaloacetate-decarboxylating)(NADP+) [EC:1.1.1.40]	map00620 Pyruvate metabolism; map01100 Metabolic pathways; map01200 Carbon metabolism; map03320 PPAR signaling pathway	GO:0005975 carbohydrate metabolic process; GO:0006082 organic acid metabolic process; GO:0006090 pyruvate metabolic process; GO:0006091 generation of precursor metabolites and energy; GO:0006108 malate metabolic process; GO:0006139 nucleobase-containing compound metabolic process; GO:0006140 regulation of nucleotide metabolic process; GO:0006725 cellular aromatic compound metabolic process; GO:00…	GO:0005622 intracellular; GO:0005623 cell; GO:0005737 cytoplasm; GO:0005739 mitochondrion; GO:0005829 cytosol; GO:0043226 organelle; GO:0043227 membrane-bounded organelle; GO:0043229 intracellular organelle; GO:0043231 intracellular membrane-bounded organelle;	GO:0000166 nucleotide binding; GO:0003824 catalytic activity; GO:0004470 malic enzyme activity; GO:0004473 malate dehydrogenase (decarboxylating) (NADP+) activity; GO:0005488 binding; GO:0009055 electron transfer activity; GO:0016491 oxidoreductase activity; GO:0016614 oxidoreductase activity, acting on CH-OH group of donors; GO:0016615 malate dehydrogenase activity; GO:0016616 oxidoreductase act…	PF00390; PF03949	Malic enzyme, N-terminal domain; Malic enzyme, NAD binding domain	C	KOG1257	NADP+-dependent malic enzyme
P19140	Alpha-enolase OS=Anas platyrhynchos OX=8839 GN=ENO1 PE=2 SV=2	ENO1	47.239	50.5	18	1	103	1.03	0.932	1.036	1.072	0.982	1.008	0.968	1.038	0.994	1.021	0.642189	1.021	0.573812	1.001	0.97338		cytoplasm	K01689	ENO, eno; enolase [EC:4.2.1.11]	map00010 Glycolysis / Gluconeogenesis; map01100 Metabolic pathways; map01200 Carbon metabolism; map01230 Biosynthesis of amino acids; map03018 RNA degradation; map04066 HIF-1 signaling pathway	GO:0005975 carbohydrate metabolic process; GO:0005996 monosaccharide metabolic process; GO:0006006 glucose metabolic process; GO:0006082 organic acid metabolic process; GO:0006090 pyruvate metabolic process; GO:0006091 generation of precursor metabolites and energy; GO:0006094 gluconeogenesis; GO:0006096 glycolytic process; GO:0006139 nucleobase-containing compound metabolic process; GO:0006163 p…	GO:0005622 intracellular; GO:0005623 cell; GO:0005737 cytoplasm; GO:0005829 cytosol;	GO:0003824 catalytic activity; GO:0004634 phosphopyruvate hydratase activity; GO:0016829 lyase activity; GO:0016835 carbon-oxygen lyase activity; GO:0016836 hydro-lyase activity;	PF03952; PF00113	Enolase, N-terminal domain; Enolase, C-terminal TIM barrel domain	G	KOG2670	Enolase
P02114	Hemoglobin subunit beta OS=Anas platyrhynchos OX=8839 GN=HBB PE=1 SV=2	HBB	16.45	55.8	9	7	45	1.014	0.682	0.876	0.994	1.113	1.005	1.225	0.951	1.088	1.21	0.170415	0.953	0.620542	1.269	0.146799		cytoplasm	K13825	HBE; hemoglobin subunit epsilon		GO:0000122 negative regulation of transcription by RNA polymerase II; GO:0006355 regulation of transcription, DNA-templated; GO:0006357 regulation of transcription by RNA polymerase II; GO:0006810 transport; GO:0006950 response to stress; GO:0007596 blood coagulation; GO:0007599 hemostasis; GO:0009611 response to wounding; GO:0009889 regulation of biosynthetic process; GO:0009890 negative regulat…	GO:0005576 extracellular region; GO:0005615 extracellular space; GO:0005622 intracellular; GO:0005623 cell; GO:0005737 cytoplasm; GO:0005829 cytosol; GO:0005833 hemoglobin complex; GO:0032991 protein-containing complex;	GO:0005344 oxygen carrier activity; GO:0005488 binding; GO:0005515 protein binding; GO:0008144 drug binding; GO:0019825 oxygen binding; GO:0020037 heme binding; GO:0030492 hemoglobin binding; GO:0031721 hemoglobin alpha binding; GO:0036094 small molecule binding; GO:0046906 tetrapyrrole binding; GO:0048037 cofactor binding; GO:0097159 organic cyclic compound binding; GO:0140104 molecular carrier …	PF00042	Globin	C	KOG3378	Globins and related hemoproteins
P01988	Hemoglobin subunit alpha-A OS=Anas platyrhynchos platyrhynchos OX=8840 GN=HBAA PE=1 SV=2	HBAA	15.379	51.4	8	5	22	0.913	0.707	0.845	1.048	1.047	1.065	1.324	0.995	1.094	1.282	0.0286782	0.926	0.453044	1.385	0.0457405		cytoplasm	K13822	HBA; hemoglobin subunit alpha	map05143 African trypanosomiasis; map05144 Malaria	GO:0000302 response to reactive oxygen species; GO:0001701 in utero embryonic development; GO:0002262 myeloid cell homeostasis; GO:0002376 immune system process; GO:0002520 immune system development; GO:0003008 system process; GO:0003013 circulatory system process; GO:0006810 transport; GO:0006811 ion transport; GO:0006820 anion transport; GO:0006897 endocytosis; GO:0006898 receptor-mediated endo…	GO:0005576 extracellular region; GO:0005615 extracellular space; GO:0005622 intracellular; GO:0005623 cell; GO:0005737 cytoplasm; GO:0005829 cytosol; GO:0005833 hemoglobin complex; GO:0005840 ribosome; GO:0015935 small ribosomal subunit; GO:0022626 cytosolic ribosome; GO:0022627 cytosolic small ribosomal subunit; GO:0030139 endocytic vesicle; GO:0031410 cytoplasmic vesicle; GO:0031838 haptoglobin…	GO:0001540 amyloid-beta binding; GO:0005488 binding; GO:0020037 heme binding; GO:0033218 amide binding; GO:0036094 small molecule binding; GO:0042277 peptide binding; GO:0043177 organic acid binding; GO:0046906 tetrapyrrole binding; GO:0048037 cofactor binding; GO:0097159 organic cyclic compound binding; GO:1901363 heterocyclic compound binding;	PF00042	Globin	C	KOG3378	Globins and related hemoproteins
P09426	Histone H1 OS=Anas platyrhynchos OX=8839 PE=3 SV=3	--	21.831	35.3	10	2	44	1.096	0.91	0.96	1.072	0.828	0.971	1.088	0.962	1.15	0.968	0.72632	0.897	0.292298	1.079	0.374641		nucleus	K11275	H1_5; histone H1/5		GO:0000122 negative regulation of transcription by RNA polymerase II; GO:0001558 regulation of cell growth; GO:0006323 DNA packaging; GO:0006325 chromatin organization; GO:0006333 chromatin assembly or disassembly; GO:0006355 regulation of transcription, DNA-templated; GO:0006357 regulation of transcription by RNA polymerase II; GO:0006464 cellular protein modification process; GO:0006479 protein…	GO:0000228 nuclear chromosome; GO:0000785 chromatin; GO:0000786 nucleosome; GO:0000788 nuclear nucleosome; GO:0000790 nuclear chromatin; GO:0000791 euchromatin; GO:0000792 heterochromatin; GO:0005622 intracellular; GO:0005623 cell; GO:0005634 nucleus; GO:0005694 chromosome; GO:0005719 nuclear euchromatin; GO:0005720 nuclear heterochromatin; GO:0031974 membrane-enclosed lumen; GO:0031981 nuclear l…	GO:0000166 nucleotide binding; GO:0001882 nucleoside binding; GO:0001883 purine nucleoside binding; GO:0003676 nucleic acid binding; GO:0003677 DNA binding; GO:0003682 chromatin binding; GO:0003690 double-stranded DNA binding; GO:0005488 binding; GO:0005509 calcium ion binding; GO:0005515 protein binding; GO:0005524 ATP binding; GO:0005525 GTP binding; GO:0008144 drug binding; GO:0016208 AMP bind…	PF00538	linker histone H1 and H5 family	B	KOG4012	Histone H1
P04442	Hemoglobin subunit alpha-D OS=Anas platyrhynchos OX=8839 GN=HBAD PE=2 SV=1	HBAD	15.746	69.5	8	7	32	0.992	0.685	0.912	0.985	1.076	0.932	1.274	1.023	1.122	1.156	0.26378	0.875	0.160996	1.321	0.0905553		cytoplasm	K13826	HBZ; hemoglobin subunit zeta					PF00042	Globin	C	KOG3378	Globins and related hemoproteins
O57314	Very-long-chain 3-oxoacyl-CoA reductase OS=Anas platyrhynchos OX=8839 GN=HSD17B12 PE=2 SV=1	HSD17B12	33.896	17	5	5	7	0.956	1.181	1.025	1.01	0.966	0.968	0.982	0.991	0.962	0.931	0.348558	1.003	0.871399	0.928	0.323419		cytoplasm	K10251	HSD17B12, KAR, IFA38; 17beta-estradiol 17-dehydrogenase / very-long-chain 3-oxoacyl-CoA reductase [EC:1.1.1.62 1.1.1.330]	map00062 Fatty acid elongation; map00140 Steroid hormone biosynthesis; map01040 Biosynthesis of unsaturated fatty acids; map01100 Metabolic pathways; map01212 Fatty acid metabolism	GO:0000003 reproduction; GO:0001676 long-chain fatty acid metabolic process; GO:0003006 developmental process involved in reproduction; GO:0006082 organic acid metabolic process; GO:0006139 nucleobase-containing compound metabolic process; GO:0006163 purine nucleotide metabolic process; GO:0006164 purine nucleotide biosynthetic process; GO:0006629 lipid metabolic process; GO:0006631 fatty acid me…	GO:0005576 extracellular region; GO:0005622 intracellular; GO:0005623 cell; GO:0005737 cytoplasm; GO:0005783 endoplasmic reticulum; GO:0005789 endoplasmic reticulum membrane; GO:0005938 cell cortex; GO:0012505 endomembrane system; GO:0016020 membrane; GO:0031012 extracellular matrix; GO:0031984 organelle subcompartment; GO:0042175 nuclear outer membrane-endoplasmic reticulum membrane network; GO:…	GO:0001968 fibronectin binding; GO:0003824 catalytic activity; GO:0003857 3-hydroxyacyl-CoA dehydrogenase activity; GO:0005488 binding; GO:0005515 protein binding; GO:0005518 collagen binding; GO:0005539 glycosaminoglycan binding; GO:0008201 heparin binding; GO:0016229 steroid dehydrogenase activity; GO:0016491 oxidoreductase activity; GO:0016509 long-chain-3-hydroxyacyl-CoA dehydrogenase activit…	PF00106	short chain dehydrogenase	Q	KOG1014	17 beta-hydroxysteroid dehydrogenase type 3, HSD17B3
P14620	Acylphosphatase-2 OS=Anas platyrhynchos OX=8839 GN=ACYP2 PE=1 SV=2	ACYP2	11.389	25.2	2	2	3	1.132	1.003	0.961	1.106	0.979	0.898	0.98	0.959	1.015	0.964	0.647427	1.01	0.923875	0.954	0.435575		cytoplasm	K01512	acyP; acylphosphatase [EC:3.6.1.7]	map00620 Pyruvate metabolism; map01100 Metabolic pathways			GO:0003824 catalytic activity; GO:0003998 acylphosphatase activity; GO:0005488 binding; GO:0005515 protein binding; GO:0016787 hydrolase activity; GO:0016817 hydrolase activity, acting on acid anhydrides; GO:0016818 hydrolase activity, acting on acid anhydrides, in phosphorus-containing anhydrides; GO:0042802 identical protein binding;	PF00708	Acylphosphatase	C	KOG3360	Acylphosphatase
O42296	Apolipoprotein A-I OS=Anas platyrhynchos OX=8839 GN=APOA1 PE=2 SV=1	APOA1	30.659	40.5	15	15	29	0.946	0.899	0.964	0.984	1.055	1.092	1.019	0.932	1.101	1.115	0.0434435	1.026	0.661513	1.087	0.197111		extracellular	K08757	APOA1; apolipoprotein A-I	map03320 PPAR signaling pathway; map04975 Fat digestion and absorption; map04977 Vitamin digestion and absorption; map04979 Cholesterol metabolism; map05143 African trypanosomiasis	GO:0001523 retinoid metabolic process; GO:0001667 ameboidal-type cell migration; GO:0001817 regulation of cytokine production; GO:0001818 negative regulation of cytokine production; GO:0001932 regulation of protein phosphorylation; GO:0001935 endothelial cell proliferation; GO:0001959 regulation of cytokine-mediated signaling pathway; GO:0001960 negative regulation of cytokine-mediated signaling …	GO:0005576 extracellular region; GO:0005615 extracellular space; GO:0005622 intracellular; GO:0005623 cell; GO:0005634 nucleus; GO:0005737 cytoplasm; GO:0005768 endosome; GO:0005769 early endosome; GO:0005783 endoplasmic reticulum; GO:0005788 endoplasmic reticulum lumen; GO:0005829 cytosol; GO:0005886 plasma membrane; GO:0009986 cell surface; GO:0012505 endomembrane system; GO:0016020 membrane; G…	GO:0001540 amyloid-beta binding; GO:0004857 enzyme inhibitor activity; GO:0005102 signaling receptor binding; GO:0005215 transporter activity; GO:0005319 lipid transporter activity; GO:0005488 binding; GO:0005496 steroid binding; GO:0005515 protein binding; GO:0005543 phospholipid binding; GO:0005548 phospholipid transporter activity; GO:0008035 high-density lipoprotein particle binding; GO:00080…	PF01442	Apolipoprotein A1/A4/E domain
P00020	Cytochrome c OS=Anas platyrhynchos OX=8839 GN=CYC PE=1 SV=2	CYC	11.652	56.2	7	5	13	1.09	1.024	0.988	1.003	0.97	0.975	1.056	1.016	0.985	0.95	0.175508	0.964	0.187239	0.985	0.706391		mitochondria	K08738	CYC; cytochrome c	map01524 Platinum drug resistance; map04115 p53 signaling pathway; map04210 Apoptosis; map04214 Apoptosis - fly; map04215 Apoptosis - multiple species; map04932 Non-alcoholic fatty liver disease (NAFLD); map05010 Alzheimer disease; map05012 Parkinson disease; map05014 Amyotrophic lateral sclerosis (ALS); map05016 Huntington disease; map05130 Pathogenic Escherichia coli infection; map05131 Shigell…	GO:0000003 reproduction; GO:0003006 developmental process involved in reproduction; GO:0006091 generation of precursor metabolites and energy; GO:0006119 oxidative phosphorylation; GO:0006122 mitochondrial electron transport, ubiquinol to cytochrome c; GO:0006123 mitochondrial electron transport, cytochrome c to oxygen; GO:0006139 nucleobase-containing compound metabolic process; GO:0006163 purin…	GO:0005622 intracellular; GO:0005623 cell; GO:0005737 cytoplasm; GO:0005739 mitochondrion; GO:0005740 mitochondrial envelope; GO:0005743 mitochondrial inner membrane; GO:0005758 mitochondrial intermembrane space; GO:0005829 cytosol; GO:0016020 membrane; GO:0019866 organelle inner membrane; GO:0031090 organelle membrane; GO:0031966 mitochondrial membrane; GO:0031967 organelle envelope; GO:0031970 …	GO:0003824 catalytic activity; GO:0005488 binding; GO:0009055 electron transfer activity; GO:0016491 oxidoreductase activity; GO:0020037 heme binding; GO:0045155 electron transporter, transferring electrons from CoQH2-cytochrome c reductase complex and cytochrome c oxidase complex activity; GO:0046906 tetrapyrrole binding; GO:0048037 cofactor binding; GO:0097159 organic cyclic compound binding; G…	PF00034	Cytochrome c	C	KOG3453	Cytochrome c
Q90240	Carboxypeptidase D OS=Anas platyrhynchos OX=8839 GN=CPD PE=1 SV=1	CPD	153.5	15.3	19	19	27	1.035	1.06	0.864	1.017	1.138	1.111	0.962	0.941	0.943	1.104	0.236433	1.148	0.0173507	0.962	0.619297		peroxisome	K07752	CPD; carboxypeptidase D [EC:3.4.17.22]		GO:0006508 proteolysis; GO:0006518 peptide metabolic process; GO:0006807 nitrogen compound metabolic process; GO:0008152 metabolic process; GO:0009987 cellular process; GO:0010033 response to organic substance; GO:0010467 gene expression; GO:0016485 protein processing; GO:0019538 protein metabolic process; GO:0034097 response to cytokine; GO:0034641 cellular nitrogen compound metabolic process; G…	GO:0005576 extracellular region; GO:0005615 extracellular space; GO:0005622 intracellular; GO:0005623 cell; GO:0005634 nucleus; GO:0005737 cytoplasm; GO:0005794 Golgi apparatus; GO:0005802 trans-Golgi network; GO:0012505 endomembrane system; GO:0016020 membrane; GO:0016021 integral component of membrane; GO:0031224 intrinsic component of membrane; GO:0031984 organelle subcompartment; GO:0043226 o…	GO:0003824 catalytic activity; GO:0004180 carboxypeptidase activity; GO:0004181 metallocarboxypeptidase activity; GO:0004185 serine-type carboxypeptidase activity; GO:0005488 binding; GO:0005515 protein binding; GO:0008233 peptidase activity; GO:0008235 metalloexopeptidase activity; GO:0008236 serine-type peptidase activity; GO:0008237 metallopeptidase activity; GO:0008238 exopeptidase activity; …	PF00246; PF13620	Zinc carboxypeptidase; Carboxypeptidase regulatory-like domain	S	KOG2649	Zinc carboxypeptidase
P50657	Cytochrome c oxidase subunit 3 (Fragment) OS=Anas platyrhynchos OX=8839 GN=MT-CO3 PE=3 SV=1	MT-CO3	9.7684	16.3	1	1	1																	extracellular	K02262	COX3; cytochrome c oxidase subunit 3	map00190 Oxidative phosphorylation; map01100 Metabolic pathways; map04260 Cardiac muscle contraction; map04714 Thermogenesis; map04932 Non-alcoholic fatty liver disease (NAFLD); map05010 Alzheimer disease; map05012 Parkinson disease; map05016 Huntington disease	GO:0008535 respiratory chain complex IV assembly; GO:0009987 cellular process; GO:0016043 cellular component organization; GO:0017004 cytochrome complex assembly; GO:0022607 cellular component assembly; GO:0034622 cellular protein-containing complex assembly; GO:0043933 protein-containing complex subunit organization; GO:0044085 cellular component biogenesis; GO:0065003 protein-containing complex…	GO:0005622 intracellular; GO:0005623 cell; GO:0005737 cytoplasm; GO:0005739 mitochondrion; GO:0005740 mitochondrial envelope; GO:0005743 mitochondrial inner membrane; GO:0016020 membrane; GO:0019866 organelle inner membrane; GO:0031090 organelle membrane; GO:0031966 mitochondrial membrane; GO:0031967 organelle envelope; GO:0031975 envelope; GO:0032991 protein-containing complex; GO:0043226 organe…				C	KOG4664	Cytochrome oxidase subunit III and related proteins
R0LT21	Sorting nexin-3 (Fragment) OS=Anas platyrhynchos OX=8839 GN=Anapl_02220 PE=4 SV=1	Anapl_02220	12.894	26.6	3	3	4	1.028	0.99	0.869	0.977	1.214	1.179	0.888	0.912	0.899	1.167	0.146728	1.249	0.0336332	0.935	0.276368		mitochondria	K17918	SNX3_12; sorting nexin-3/12	map04144 Endocytosis				PF00787	PX domain	U	KOG2527	Sorting nexin SNX11
R0M4X3	Katanin p60 ATPase-containing subunit A1 (Fragment) OS=Anas platyrhynchos OX=8839 GN=Anapl_05307 PE=3 SV=1	Anapl_05307	55.943	1.8	1	1	1																	nucleus	K07767	KATNA1; katanin p60 ATPase-containing subunit A1 [EC:5.6.1.1]		GO:0000003 reproduction; GO:0000070 mitotic sister chromatid segregation; GO:0000212 meiotic spindle organization; GO:0000226 microtubule cytoskeleton organization; GO:0000278 mitotic cell cycle; GO:0000280 nuclear division; GO:0000819 sister chromatid segregation; GO:0000902 cell morphogenesis; GO:0000904 cell morphogenesis involved in differentiation; GO:0001578 microtubule bundle formation; GO…	GO:0000151 ubiquitin ligase complex; GO:0000922 spindle pole; GO:0005622 intracellular; GO:0005623 cell; GO:0005634 nucleus; GO:0005694 chromosome; GO:0005737 cytoplasm; GO:0005811 lipid droplet; GO:0005813 centrosome; GO:0005815 microtubule organizing center; GO:0005819 spindle; GO:0005856 cytoskeleton; GO:0005874 microtubule; GO:0005875 microtubule associated complex; GO:0005881 cytoplasmic mic…	GO:0000166 nucleotide binding; GO:0003824 catalytic activity; GO:0005488 binding; GO:0005515 protein binding; GO:0005524 ATP binding; GO:0008017 microtubule binding; GO:0008092 cytoskeletal protein binding; GO:0008144 drug binding; GO:0008568 microtubule-severing ATPase activity; GO:0015631 tubulin binding; GO:0016462 pyrophosphatase activity; GO:0016787 hydrolase activity; GO:0016817 hydrolase a…	PF00004	ATPase family associated with various cellular activities (AAA)	O	KOG0738	AAA+-type ATPase
R0JL39	Cytochrome b-c1 complex subunit Rieske, mitochondrial (Fragment) OS=Anas platyrhynchos OX=8839 GN=Anapl_17514 PE=4 SV=1	Anapl_17514	22.557	24.6	5	5	10	0.98	1.035	1.063	1.043	1.017	0.943	1.007	0.94	1.024	0.976	0.552284	1.011	0.806348	0.965	0.373669		extracellular	K00411	UQCRFS1, RIP1, petA; ubiquinol-cytochrome c reductase iron-sulfur subunit [EC:7.1.1.8]	map00190 Oxidative phosphorylation; map01100 Metabolic pathways; map04260 Cardiac muscle contraction; map04714 Thermogenesis; map04932 Non-alcoholic fatty liver disease (NAFLD); map05010 Alzheimer disease; map05012 Parkinson disease; map05016 Huntington disease	GO:0001932 regulation of protein phosphorylation; GO:0001933 negative regulation of protein phosphorylation; GO:0001934 positive regulation of protein phosphorylation; GO:0006091 generation of precursor metabolites and energy; GO:0006119 oxidative phosphorylation; GO:0006122 mitochondrial electron transport, ubiquinol to cytochrome c; GO:0006139 nucleobase-containing compound metabolic process; G…	GO:0005622 intracellular; GO:0005623 cell; GO:0005737 cytoplasm; GO:0005739 mitochondrion; GO:0005740 mitochondrial envelope; GO:0005743 mitochondrial inner membrane; GO:0005746 mitochondrial respirasome; GO:0005750 mitochondrial respiratory chain complex III; GO:0005751 mitochondrial respiratory chain complex IV; GO:0016020 membrane; GO:0019866 organelle inner membrane; GO:0031090 organelle memb…	GO:0003824 catalytic activity; GO:0005488 binding; GO:0008121 ubiquinol-cytochrome-c reductase activity; GO:0009055 electron transfer activity; GO:0016491 oxidoreductase activity; GO:0016679 oxidoreductase activity, acting on diphenols and related substances as donors; GO:0016681 oxidoreductase activity, acting on diphenols and related substances as donors, cytochrome as acceptor; GO:0044877 prot…	PF00355	Rieske [2Fe-2S] domain	C	KOG1671	Ubiquinol cytochrome c reductase, subunit RIP1
R0LNP5	Mu-crystallin-like protein (Fragment) OS=Anas platyrhynchos OX=8839 GN=Anapl_00999 PE=4 SV=1	Anapl_00999	25.44	32.6	6	2	7	1.004	1.006	0.888	1.066	1.073	1.059	0.945	0.87	1.129	1.104	0.0729593	1.086	0.313222	1.016	0.902048		cytoplasm	K18258	CRYM; thiomorpholine-carboxylate dehydrogenase [EC:1.5.1.25]		GO:0000122 negative regulation of transcription by RNA polymerase II; GO:0003008 system process; GO:0006082 organic acid metabolic process; GO:0006355 regulation of transcription, DNA-templated; GO:0006357 regulation of transcription by RNA polymerase II; GO:0006520 cellular amino acid metabolic process; GO:0006553 lysine metabolic process; GO:0006554 lysine catabolic process; GO:0006575 cellular…	GO:0005622 intracellular; GO:0005623 cell; GO:0005634 nucleus; GO:0005737 cytoplasm; GO:0005739 mitochondrion; GO:0005777 peroxisome; GO:0005782 peroxisomal matrix; GO:0005829 cytosol; GO:0031907 microbody lumen; GO:0031974 membrane-enclosed lumen; GO:0042579 microbody; GO:0043226 organelle; GO:0043227 membrane-bounded organelle; GO:0043229 intracellular organelle; GO:0043231 intracellular membra…	GO:0000166 nucleotide binding; GO:0003712 transcription coregulator activity; GO:0003714 transcription corepressor activity; GO:0003824 catalytic activity; GO:0005488 binding; GO:0005515 protein binding; GO:0016491 oxidoreductase activity; GO:0016638 oxidoreductase activity, acting on the CH-NH2 group of donors; GO:0016639 oxidoreductase activity, acting on the CH-NH2 group of donors, NAD or NADP…			E	KOG3007	Mu-crystallin
R0LZN6	Pre-mRNA-splicing factor ISY1-like protein (Fragment) OS=Anas platyrhynchos OX=8839 GN=Anapl_09070 PE=4 SV=1	Anapl_09070	29.653	24.2	6	1	7	0.831	0.98	0.871	0.951	1.115	1.208	1.034	1.114	0.943	1.221	0.0830975	1.059	0.554167	1.152	0.107766		nucleus	K12870	ISY1; pre-mRNA-splicing factor ISY1	map03040 Spliceosome	GO:0000245 spliceosomal complex assembly; GO:0000350 generation of catalytic spliceosome for second transesterification step; GO:0000375 RNA splicing, via transesterification reactions; GO:0000377 RNA splicing, via transesterification reactions with bulged adenosine as nucleophile; GO:0000389 mRNA 3'-splice site recognition; GO:0000393 spliceosomal conformational changes to generate catalytic con…	GO:0000974 Prp19 complex; GO:0005622 intracellular; GO:0005623 cell; GO:0005634 nucleus; GO:0005654 nucleoplasm; GO:0005681 spliceosomal complex; GO:0031974 membrane-enclosed lumen; GO:0031981 nuclear lumen; GO:0032991 protein-containing complex; GO:0043226 organelle; GO:0043227 membrane-bounded organelle; GO:0043229 intracellular organelle; GO:0043231 intracellular membrane-bounded organelle; GO…	GO:0003676 nucleic acid binding; GO:0003723 RNA binding; GO:0005488 binding; GO:0097159 organic cyclic compound binding; GO:1901363 heterocyclic compound binding;			A	KOG3068	mRNA splicing factor
R0JHQ4	Uncharacterized protein OS=Anas platyrhynchos OX=8839 GN=Anapl_17735 PE=4 SV=1	Anapl_17735	16.409	12.6	2	2	2																	extracellular	K08707	DNTTIP1; deoxynucleotidyltransferase terminal-interacting protein 1		GO:0043085 positive regulation of catalytic activity; GO:0044093 positive regulation of molecular function; GO:0050790 regulation of catalytic activity; GO:0065007 biological regulation; GO:0065009 regulation of molecular function;	GO:0000118 histone deacetylase complex; GO:0005622 intracellular; GO:0005623 cell; GO:0005634 nucleus; GO:0005654 nucleoplasm; GO:0005730 nucleolus; GO:0031974 membrane-enclosed lumen; GO:0031981 nuclear lumen; GO:0032991 protein-containing complex; GO:0043226 organelle; GO:0043227 membrane-bounded organelle; GO:0043228 non-membrane-bounded organelle; GO:0043229 intracellular organelle; GO:004323…	GO:0003676 nucleic acid binding; GO:0003677 DNA binding; GO:0003682 chromatin binding; GO:0005488 binding; GO:0005515 protein binding; GO:0008047 enzyme activator activity; GO:0030234 enzyme regulator activity; GO:0031491 nucleosome binding; GO:0042802 identical protein binding; GO:0042803 protein homodimerization activity; GO:0044877 protein-containing complex binding; GO:0046983 protein dimeriz…			T	KOG4801	Member of the steroid/thyroid receptor superfamily
A0A0H3U2H5	SCD1 OS=Anas platyrhynchos OX=8839 GN=SCD1 PE=2 SV=1	SCD1	40.984	19.4	5	5	7	0.963	0.852	0.95	1.074	0.989	1.006	0.936	1.062	1.04	1.11	0.0851015	1.01	0.82408	1.099	0.162381		plasma membrane	K00507	SCD, desC; stearoyl-CoA desaturase (Delta-9 desaturase) [EC:1.14.19.1]	map01040 Biosynthesis of unsaturated fatty acids; map01100 Metabolic pathways; map01212 Fatty acid metabolism; map03320 PPAR signaling pathway; map04152 AMPK signaling pathway; map04212 Longevity regulating pathway - worm	GO:0000003 reproduction; GO:0000278 mitotic cell cycle; GO:0000281 mitotic cytokinesis; GO:0000910 cytokinesis; GO:0001101 response to acid chemical; GO:0001676 long-chain fatty acid metabolic process; GO:0002376 immune system process; GO:0006082 organic acid metabolic process; GO:0006139 nucleobase-containing compound metabolic process; GO:0006163 purine nucleotide metabolic process; GO:0006164 …	GO:0005622 intracellular; GO:0005623 cell; GO:0005634 nucleus; GO:0005730 nucleolus; GO:0005737 cytoplasm; GO:0005783 endoplasmic reticulum; GO:0005789 endoplasmic reticulum membrane; GO:0012505 endomembrane system; GO:0016020 membrane; GO:0016021 integral component of membrane; GO:0030176 integral component of endoplasmic reticulum membrane; GO:0031224 intrinsic component of membrane; GO:0031227…	GO:0003824 catalytic activity; GO:0004768 stearoyl-CoA 9-desaturase activity; GO:0005488 binding; GO:0005506 iron ion binding; GO:0016215 acyl-CoA desaturase activity; GO:0016491 oxidoreductase activity; GO:0016705 oxidoreductase activity, acting on paired donors, with incorporation or reduction of molecular oxygen; GO:0016717 oxidoreductase activity, acting on paired donors, with oxidation of a …	PF00487	Fatty acid desaturase	I	KOG1600	Fatty acid desaturase
R0M0P9	Sideroflexin-2 (Fragment) OS=Anas platyrhynchos OX=8839 GN=Anapl_10374 PE=4 SV=1	Anapl_10374	28.678	3	1	1	1	0.861	1.337	0.983	0.938	0.877	0.968	0.811	1.193	1.079	0.875	0.430006	0.903	0.491116	0.969	0.884914		plasma membrane	K23501	SFXN2; sideroflexin-2							S	KOG3767	Sideroflexin
R0L1C1	B-cell CLL/lymphoma 7 protein family member A (Fragment) OS=Anas platyrhynchos OX=8839 GN=Anapl_05510 PE=4 SV=1	Anapl_05510	16.974	16	2	2	4	1.06	0.892	1.11	1.162	0.814	0.796	1.064	1.015	1.092	0.905	0.471653	0.874	0.295503	1.036	0.607846		cytoplasm				GO:0006355 regulation of transcription, DNA-templated; GO:0009889 regulation of biosynthetic process; GO:0009890 negative regulation of biosynthetic process; GO:0009892 negative regulation of metabolic process; GO:0010468 regulation of gene expression; GO:0010556 regulation of macromolecule biosynthetic process; GO:0010558 negative regulation of macromolecule biosynthetic process; GO:0010605 nega…					S	KOG4095	Uncharacterized conserved protein (tumor-specific protein BCL7 in humans)
R0KVN9	RNA polymerase II elongation factor ELL (Fragment) OS=Anas platyrhynchos OX=8839 GN=Anapl_18175 PE=4 SV=1	Anapl_18175	63.022	8.7	5	5	7	1.005	1.02	0.959	1.022	0.964	1.021	0.975	0.988	0.981	1.008	0.789465	1.021	0.35	0.987	0.525949		nucleus	K15183	ELL; RNA polymerase II elongation factor ELL					PF07303	Occludin homology domain	K	KOG4796	RNA polymerase II elongation factor
R0LSD9	Phosphotriesterase-related protein (Fragment) OS=Anas platyrhynchos OX=8839 GN=Anapl_16455 PE=3 SV=1	Anapl_16455	38.933	15.5	6	6	7	1.09	1.095	0.901	1.064	1.049	1.116	0.941	0.942	0.862	1.046	0.504819	1.176	0.00950162	0.89	0.182234		cytoplasm	K07048	PTER, php; phosphotriesterase-related protein		GO:0009888 tissue development; GO:0009987 cellular process; GO:0030154 cell differentiation; GO:0030855 epithelial cell differentiation; GO:0032502 developmental process; GO:0048856 anatomical structure development; GO:0048869 cellular developmental process; GO:0060429 epithelium development;			PF02126	Phosphotriesterase family
B4ZD24	Nonhistone chromosomal protein HMG-17 (Fragment) OS=Anas platyrhynchos OX=8839 GN=HMGN2 PE=4 SV=1	HMGN2	6.226	22	2	2	4	1.147	0.984	1.104	0.968	0.903	0.91	1.088	0.923	1.008	0.86	0.0427793	0.921	0.199692	0.933	0.354394		nucleus
R0L244	Supervillin (Fragment) OS=Anas platyrhynchos OX=8839 GN=Anapl_11127 PE=4 SV=1	Anapl_11127	247.56	14.8	29	29	34	0.988	1.134	1.006	0.931	1.061	1.002	1.02	0.971	0.987	0.957	0.492875	1.005	0.923477	0.952	0.356825		nucleus	K10369	SVIL; supervillin		GO:0007275 multicellular organism development; GO:0007517 muscle organ development; GO:0007519 skeletal muscle tissue development; GO:0009888 tissue development; GO:0010564 regulation of cell cycle process; GO:0014706 striated muscle tissue development; GO:0032465 regulation of cytokinesis; GO:0032467 positive regulation of cytokinesis; GO:0032501 multicellular organismal process; GO:0032502 deve…	GO:0005622 intracellular; GO:0005623 cell; GO:0005634 nucleus; GO:0005737 cytoplasm; GO:0005829 cytosol; GO:0005856 cytoskeleton; GO:0005874 microtubule; GO:0005886 plasma membrane; GO:0015629 actin cytoskeleton; GO:0015630 microtubule cytoskeleton; GO:0016020 membrane; GO:0030016 myofibril; GO:0030496 midbody; GO:0032153 cell division site; GO:0032154 cleavage furrow; GO:0036449 microtubule minu…	GO:0003779 actin binding; GO:0005488 binding; GO:0005515 protein binding; GO:0008092 cytoskeletal protein binding; GO:0044877 protein-containing complex binding; GO:0051015 actin filament binding;	PF00626; PF02209	Gelsolin repeat; Villin headpiece domain	Z	KOG0445	Actin regulatory protein supervillin (gelsolin/villin family)
R0JBC0	Interleukin-1 receptor accessory protein (Fragment) OS=Anas platyrhynchos OX=8839 GN=Anapl_09545 PE=4 SV=1	Anapl_09545	75.612	3	2	2	2																	cytoplasm	K04723	IL1RAP; interleukin 1 receptor accessory protein	map04010 MAPK signaling pathway; map04060 Cytokine-cytokine receptor interaction; map04659 Th17 cell differentiation; map04750 Inflammatory mediator regulation of TRP channels	GO:0001816 cytokine production; GO:0001817 regulation of cytokine production; GO:0001819 positive regulation of cytokine production; GO:0002376 immune system process; GO:0002790 peptide secretion; GO:0002791 regulation of peptide secretion; GO:0002793 positive regulation of peptide secretion; GO:0006355 regulation of transcription, DNA-templated; GO:0006807 nitrogen compound metabolic process; GO…	GO:0005576 extracellular region; GO:0005622 intracellular; GO:0005623 cell; GO:0005737 cytoplasm; GO:0005886 plasma membrane; GO:0005887 integral component of plasma membrane; GO:0016020 membrane; GO:0016021 integral component of membrane; GO:0031224 intrinsic component of membrane; GO:0031226 intrinsic component of plasma membrane; GO:0032991 protein-containing complex; GO:0071944 cell periphery;	GO:0002114 interleukin-33 receptor activity; GO:0004888 transmembrane signaling receptor activity; GO:0004896 cytokine receptor activity; GO:0004908 interleukin-1 receptor activity; GO:0005102 signaling receptor binding; GO:0005126 cytokine receptor binding; GO:0005149 interleukin-1 receptor binding; GO:0005488 binding; GO:0005515 protein binding; GO:0019899 enzyme binding; GO:0019900 kinase bind…	PF13927	Immunoglobulin domain
R0LI37	Serine/threonine-protein kinase TOR (Fragment) OS=Anas platyrhynchos OX=8839 GN=Anapl_03373 PE=3 SV=1	Anapl_03373	286	7.8	18	18	23	0.943	0.972	1.036	1.05	1.063	1.027	1.05	0.981	0.961	1.064	0.100494	1.049	0.162425	1.014	0.737426		plasma membrane	K07203	MTOR, FRAP, TOR; serine/threonine-protein kinase mTOR [EC:2.7.11.1]	map01521 EGFR tyrosine kinase inhibitor resistance; map01522 Endocrine resistance; map04012 ErbB signaling pathway; map04066 HIF-1 signaling pathway; map04072 Phospholipase D signaling pathway; map04136 Autophagy - other; map04140 Autophagy - animal; map04150 mTOR signaling pathway; map04151 PI3K-Akt signaling pathway; map04152 AMPK signaling pathway; map04211 Longevity regulating pathway; map042…	GO:0000003 reproduction; GO:0000491 small nucleolar ribonucleoprotein complex assembly; GO:0000492 box C/D snoRNP assembly; GO:0000768 syncytium formation by plasma membrane fusion; GO:0000902 cell morphogenesis; GO:0000904 cell morphogenesis involved in differentiation; GO:0001558 regulation of cell growth; GO:0001763 morphogenesis of a branching structure; GO:0001932 regulation of protein phosp…	GO:0005622 intracellular; GO:0005623 cell; GO:0005634 nucleus; GO:0005737 cytoplasm; GO:0031931 TORC1 complex; GO:0031932 TORC2 complex; GO:0032991 protein-containing complex; GO:0038201 TOR complex; GO:0043226 organelle; GO:0043227 membrane-bounded organelle; GO:0043229 intracellular organelle; GO:0043231 intracellular membrane-bounded organelle;	GO:0003824 catalytic activity; GO:0004672 protein kinase activity; GO:0004674 protein serine/threonine kinase activity; GO:0005488 binding; GO:0005515 protein binding; GO:0016301 kinase activity; GO:0016740 transferase activity; GO:0016772 transferase activity, transferring phosphorus-containing groups; GO:0016773 phosphotransferase activity, alcohol group as acceptor; GO:0043621 protein self-ass…	PF08771	Rapamycin binding domain	T	KOG0891	DNA-dependent protein kinase
R0L8T8	Translation initiation factor IF-3, mitochondrial (Fragment) OS=Anas platyrhynchos OX=8839 GN=Anapl_14258 PE=4 SV=1	Anapl_14258	22.59	10.6	2	2	2	1.01	1.024	1.049	0.952	0.998	0.833	0.948	1.114	1.096	0.903	0.129735	0.881	0.164454	1.024	0.702028		cytoplasm	K02520	infC, MTIF3; translation initiation factor IF-3		GO:0006412 translation; GO:0006413 translational initiation; GO:0006518 peptide metabolic process; GO:0006807 nitrogen compound metabolic process; GO:0006996 organelle organization; GO:0008152 metabolic process; GO:0009058 biosynthetic process; GO:0009059 macromolecule biosynthetic process; GO:0009987 cellular process; GO:0010467 gene expression; GO:0016043 cellular component organization; GO:001…	GO:0005622 intracellular; GO:0005623 cell; GO:0005737 cytoplasm; GO:0005739 mitochondrion; GO:0005759 mitochondrial matrix; GO:0031974 membrane-enclosed lumen; GO:0043226 organelle; GO:0043227 membrane-bounded organelle; GO:0043229 intracellular organelle; GO:0043231 intracellular membrane-bounded organelle; GO:0043233 organelle lumen; GO:0070013 intracellular organelle lumen;	GO:0003676 nucleic acid binding; GO:0003723 RNA binding; GO:0003743 translation initiation factor activity; GO:0005488 binding; GO:0008135 translation factor activity, RNA binding; GO:0043021 ribonucleoprotein complex binding; GO:0043022 ribosome binding; GO:0043024 ribosomal small subunit binding; GO:0044877 protein-containing complex binding; GO:0097159 organic cyclic compound binding; GO:19013…	PF05198; PF00707	Translation initiation factor IF-3, N-terminal domain; Translation initiation factor IF-3, C-terminal domain
R0LRR4	Hydroxysteroid dehydrogenase-like protein 2 (Fragment) OS=Anas platyrhynchos OX=8839 GN=Anapl_08159 PE=4 SV=1	Anapl_08159	45.51	24.6	10	10	14	1.044	1.074	1.066	0.955	1.149	0.922	0.971	1.073	0.976	0.95	0.464454	1.002	0.983139	0.948	0.183708		cytoplasm					GO:0005622 intracellular; GO:0005623 cell; GO:0005737 cytoplasm; GO:0005739 mitochondrion; GO:0005777 peroxisome; GO:0042579 microbody; GO:0043226 organelle; GO:0043227 membrane-bounded organelle; GO:0043229 intracellular organelle; GO:0043231 intracellular membrane-bounded organelle;		PF00106	short chain dehydrogenase	Q	KOG4170	2-enoyl-CoA hydratase/3-hydroxyacyl-CoA dehydrogenase/Peroxisomal 3-ketoacyl-CoA-thiolase, sterol-binding domain and related enzymes
R0LDW7	WD and tetratricopeptide repeats protein 1 (Fragment) OS=Anas platyrhynchos OX=8839 GN=Anapl_15530 PE=4 SV=1	Anapl_15530	73.678	5	3	3	3																	nucleus	K11807	WDTC1, DCAF9; WD and tetratricopeptide repeats protein 1		GO:0000122 negative regulation of transcription by RNA polymerase II; GO:0001101 response to acid chemical; GO:0001701 in utero embryonic development; GO:0005975 carbohydrate metabolic process; GO:0005996 monosaccharide metabolic process; GO:0006006 glucose metabolic process; GO:0006355 regulation of transcription, DNA-templated; GO:0006357 regulation of transcription by RNA polymerase II; GO:000…	GO:0005622 intracellular; GO:0005623 cell; GO:0005634 nucleus; GO:0005654 nucleoplasm; GO:0005737 cytoplasm; GO:0005829 cytosol; GO:0031974 membrane-enclosed lumen; GO:0031981 nuclear lumen; GO:0043226 organelle; GO:0043227 membrane-bounded organelle; GO:0043229 intracellular organelle; GO:0043231 intracellular membrane-bounded organelle; GO:0043233 organelle lumen; GO:0070013 intracellular organ…	GO:0004857 enzyme inhibitor activity; GO:0005488 binding; GO:0005515 protein binding; GO:0019899 enzyme binding; GO:0030234 enzyme regulator activity; GO:0042393 histone binding; GO:0042826 histone deacetylase binding; GO:0098772 molecular function regulator;			S	KOG1334	WD40 repeat protein
R0JC10	Collagen alpha-1(XII) chain (Fragment) OS=Anas platyrhynchos OX=8839 GN=Anapl_16525 PE=4 SV=1	Anapl_16525	336.65	18.7	43	43	70	0.901	1.151	0.963	0.967	1.201	1.025	0.914	0.929	0.958	1.059	0.581196	1.14	0.127679	0.929	0.409983		nucleus	K08132	COL12A; collagen, type XII, alpha	map04974 Protein digestion and absorption	GO:0001501 skeletal system development; GO:0001704 formation of primary germ layer; GO:0001706 endoderm formation; GO:0007275 multicellular organism development; GO:0007369 gastrulation; GO:0007492 endoderm development; GO:0009653 anatomical structure morphogenesis; GO:0009790 embryo development; GO:0009888 tissue development; GO:0009987 cellular process; GO:0016043 cellular component organizatio…	GO:0005576 extracellular region; GO:0005581 collagen trimer; GO:0005593 FACIT collagen trimer; GO:0005595 collagen type XII trimer; GO:0005622 intracellular; GO:0005623 cell; GO:0005737 cytoplasm; GO:0005783 endoplasmic reticulum; GO:0005788 endoplasmic reticulum lumen; GO:0012505 endomembrane system; GO:0030934 anchoring collagen complex; GO:0031012 extracellular matrix; GO:0031974 membrane-encl…		PF00041; PF00092	Fibronectin type III domain; von Willebrand factor type A domain	W	KOG3544	Collagens (type IV and type XIII), and related proteins
R0KY93	Adenylosuccinate lyase (Fragment) OS=Anas platyrhynchos OX=8839 GN=Anapl_15604 PE=3 SV=1	Anapl_15604	48.792	18	6	6	8	0.948	1.006	0.916	0.942	1.04	1.062	0.947	1.106	1	1.061	0.274112	0.997	0.971558	1.064	0.318019		cytoplasm	K01756	purB, ADSL; adenylosuccinate lyase [EC:4.3.2.2]	map00230 Purine metabolism; map00250 Alanine, aspartate and glutamate metabolism; map01100 Metabolic pathways	GO:0006091 generation of precursor metabolites and energy; GO:0006139 nucleobase-containing compound metabolic process; GO:0006163 purine nucleotide metabolic process; GO:0006164 purine nucleotide biosynthetic process; GO:0006167 AMP biosynthetic process; GO:0006188 IMP biosynthetic process; GO:0006189 'de novo' IMP biosynthetic process; GO:0006725 cellular aromatic compound metabolic process; GO…	GO:0005622 intracellular; GO:0005623 cell; GO:0005737 cytoplasm; GO:0005829 cytosol;	GO:0003824 catalytic activity; GO:0004018 N6-(1,2-dicarboxyethyl)AMP AMP-lyase (fumarate-forming) activity; GO:0016829 lyase activity; GO:0016840 carbon-nitrogen lyase activity; GO:0016842 amidine-lyase activity; GO:0070626 (S)-2-(5-amino-1-(5-phospho-D-ribosyl)imidazole-4-carboxamido)succinate AMP-lyase (fumarate-forming) activity;	PF00206; PF10397	Lyase; Adenylosuccinate lyase C-terminus	F	KOG2700	Adenylosuccinate lyase
R0LPQ5	Phosphoglycerate mutase family member 5 (Fragment) OS=Anas platyrhynchos OX=8839 GN=Anapl_02408 PE=4 SV=1	Anapl_02408	25.782	34.1	7	7	9	0.913	0.95	1.017	1.098	0.99	1.034	0.992	0.963	1.023	1.084	0.136962	1.048	0.250463	1.034	0.396601		cytoplasm,nucleus	K15637	PGAM5; serine/threonine-protein phosphatase PGAM5 [EC:3.1.3.16]	map04137 Mitophagy - animal; map04217 Necroptosis; map04668 TNF signaling pathway	GO:0006464 cellular protein modification process; GO:0006470 protein dephosphorylation; GO:0006793 phosphorus metabolic process; GO:0006796 phosphate-containing compound metabolic process; GO:0006807 nitrogen compound metabolic process; GO:0006914 autophagy; GO:0008152 metabolic process; GO:0008219 cell death; GO:0009056 catabolic process; GO:0009987 cellular process; GO:0012501 programmed cell d…	GO:0005622 intracellular; GO:0005623 cell; GO:0005737 cytoplasm; GO:0005739 mitochondrion; GO:0005740 mitochondrial envelope; GO:0005741 mitochondrial outer membrane; GO:0016020 membrane; GO:0019867 outer membrane; GO:0031090 organelle membrane; GO:0031966 mitochondrial membrane; GO:0031967 organelle envelope; GO:0031968 organelle outer membrane; GO:0031975 envelope; GO:0043226 organelle; GO:0043…	GO:0003824 catalytic activity; GO:0004721 phosphoprotein phosphatase activity; GO:0004722 protein serine/threonine phosphatase activity; GO:0005096 GTPase activator activity; GO:0005488 binding; GO:0008047 enzyme activator activity; GO:0016787 hydrolase activity; GO:0016788 hydrolase activity, acting on ester bonds; GO:0016791 phosphatase activity; GO:0030234 enzyme regulator activity; GO:0030695…	PF00300	Histidine phosphatase superfamily (branch 1)	S	KOG4609	Predicted phosphoglycerate mutase
R0LRX9	Cell death regulator Aven (Fragment) OS=Anas platyrhynchos OX=8839 GN=Anapl_04418 PE=4 SV=1	Anapl_04418	30.159	7.4	1	1	2	1.374	0.86	1.452	0.519	1.127	0.807	0.582	1.283	1.042	0.665	0.1984	0.844	0.636425	0.789	0.413447		cytoplasm				GO:0007346 regulation of mitotic cell cycle; GO:0010389 regulation of G2/M transition of mitotic cell cycle; GO:0010564 regulation of cell cycle process; GO:0010941 regulation of cell death; GO:0010948 negative regulation of cell cycle process; GO:0010972 negative regulation of G2/M transition of mitotic cell cycle; GO:0042981 regulation of apoptotic process; GO:0043066 negative regulation of apo…	GO:0005622 intracellular; GO:0005623 cell; GO:0005634 nucleus; GO:0005737 cytoplasm; GO:0005829 cytosol; GO:0012505 endomembrane system; GO:0016020 membrane; GO:0043226 organelle; GO:0043227 membrane-bounded organelle; GO:0043229 intracellular organelle; GO:0043231 intracellular membrane-bounded organelle;
R0M706	Neurolysin, mitochondrial (Fragment) OS=Anas platyrhynchos OX=8839 GN=Anapl_06433 PE=3 SV=1	Anapl_06433	79.388	5.5	3	3	4																	mitochondria	K01393	NLN; neurolysin [EC:3.4.24.16]	map04614 Renin-angiotensin system	GO:0006109 regulation of carbohydrate metabolic process; GO:0006111 regulation of gluconeogenesis; GO:0006508 proteolysis; GO:0006518 peptide metabolic process; GO:0006807 nitrogen compound metabolic process; GO:0008152 metabolic process; GO:0009889 regulation of biosynthetic process; GO:0009987 cellular process; GO:0010675 regulation of cellular carbohydrate metabolic process; GO:0010830 regulat…	GO:0005576 extracellular region; GO:0005622 intracellular; GO:0005623 cell; GO:0005737 cytoplasm; GO:0005739 mitochondrion; GO:0005740 mitochondrial envelope; GO:0005758 mitochondrial intermembrane space; GO:0005829 cytosol; GO:0005886 plasma membrane; GO:0016020 membrane; GO:0031967 organelle envelope; GO:0031970 organelle envelope lumen; GO:0031974 membrane-enclosed lumen; GO:0031975 envelope; …	GO:0003824 catalytic activity; GO:0004175 endopeptidase activity; GO:0004222 metalloendopeptidase activity; GO:0005488 binding; GO:0008233 peptidase activity; GO:0008237 metallopeptidase activity; GO:0016787 hydrolase activity; GO:0033218 amide binding; GO:0042277 peptide binding; GO:0070011 peptidase activity, acting on L-amino acid peptides; GO:0070012 oligopeptidase activity; GO:0140096 cataly…			O	KOG2089	Metalloendopeptidase family - saccharolysin & thimet oligopeptidase
R0L5C3	Putative splicing factor, arginine/serine-rich 14 (Fragment) OS=Anas platyrhynchos OX=8839 GN=Anapl_15277 PE=4 SV=1	Anapl_15277	124.39	3.9	5	5	5																	nucleus	K13166	SFRS14; splicing factor, arginine/serine-rich 14			GO:0005622 intracellular; GO:0005623 cell; GO:0005634 nucleus; GO:0005654 nucleoplasm; GO:0016604 nuclear body; GO:0031974 membrane-enclosed lumen; GO:0031981 nuclear lumen; GO:0043226 organelle; GO:0043227 membrane-bounded organelle; GO:0043229 intracellular organelle; GO:0043231 intracellular membrane-bounded organelle; GO:0043233 organelle lumen; GO:0070013 intracellular organelle lumen;				S	KOG0965	Predicted RNA-binding protein, contains SWAP and G-patch domains
R0M365	Mediator of RNA polymerase II transcription subunit 18 (Fragment) OS=Anas platyrhynchos OX=8839 GN=MED18 PE=3 SV=1	MED18	18.988	18.3	3	3	4	0.994	1.006	1.074	0.989	0.981	1.068	0.965	0.994	0.97	0.988	0.758228	1.037	0.277486	0.953	0.136616		cytoplasm	K15135	MED18; mediator of RNA polymerase II transcription subunit 18		GO:0006139 nucleobase-containing compound metabolic process; GO:0006351 transcription, DNA-templated; GO:0006353 DNA-templated transcription, termination; GO:0006355 regulation of transcription, DNA-templated; GO:0006357 regulation of transcription by RNA polymerase II; GO:0006366 transcription by RNA polymerase II; GO:0006369 termination of RNA polymerase II transcription; GO:0006464 cellular pr…	GO:0000151 ubiquitin ligase complex; GO:0000428 DNA-directed RNA polymerase complex; GO:0005622 intracellular; GO:0005623 cell; GO:0005634 nucleus; GO:0005654 nucleoplasm; GO:0005667 transcription regulator complex; GO:0016591 RNA polymerase II, holoenzyme; GO:0016592 mediator complex; GO:0030880 RNA polymerase complex; GO:0031974 membrane-enclosed lumen; GO:0031981 nuclear lumen; GO:0032991 prot…	GO:0003712 transcription coregulator activity; GO:0005488 binding; GO:0005515 protein binding; GO:0140110 transcription regulator activity;	PF09637	Med18 protein	K	KOG3264	Uncharacterized conserved protein
R0JYQ5	Charged multivesicular body protein 2b (Fragment) OS=Anas platyrhynchos OX=8839 GN=Anapl_01626 PE=4 SV=1	Anapl_01626	22.782	9.9	2	2	2	1.066	0.937	1.185	0.998	1.027	0.834	0.953	0.94	1.079	0.897	0.313114	0.962	0.629454	0.932	0.450509		cytoplasm	K12192	CHMP2B; charged multivesicular body protein 2B	map04144 Endocytosis; map04217 Necroptosis	GO:0000070 mitotic sister chromatid segregation; GO:0000278 mitotic cell cycle; GO:0000280 nuclear division; GO:0000819 sister chromatid segregation; GO:0000920 septum digestion after cytokinesis; GO:0003008 system process; GO:0006810 transport; GO:0006914 autophagy; GO:0006996 organelle organization; GO:0006997 nucleus organization; GO:0007032 endosome organization; GO:0007034 vacuolar transport…	GO:0000815 ESCRT III complex; GO:0005622 intracellular; GO:0005623 cell; GO:0005737 cytoplasm; GO:0005768 endosome; GO:0005829 cytosol; GO:0010008 endosome membrane; GO:0012505 endomembrane system; GO:0016020 membrane; GO:0031090 organelle membrane; GO:0031410 cytoplasmic vesicle; GO:0031982 vesicle; GO:0032991 protein-containing complex; GO:0036452 ESCRT complex; GO:0043226 organelle; GO:0043227…	GO:0005488 binding; GO:0005515 protein binding; GO:0019904 protein domain specific binding;			U	KOG3231	Predicted assembly/vacuolar sorting protein
R0K817	Uridine-cytidine kinase 1 (Fragment) OS=Anas platyrhynchos OX=8839 GN=Anapl_00568 PE=4 SV=1	Anapl_00568	21.828	14.7	3	2	3																	cytoplasm	K00876	udk, UCK; uridine kinase [EC:2.7.1.48]	map00240 Pyrimidine metabolism; map00983 Drug metabolism - other enzymes; map01100 Metabolic pathways	GO:0006139 nucleobase-containing compound metabolic process; GO:0006206 pyrimidine nucleobase metabolic process; GO:0006213 pyrimidine nucleoside metabolic process; GO:0006220 pyrimidine nucleotide metabolic process; GO:0006221 pyrimidine nucleotide biosynthetic process; GO:0006222 UMP biosynthetic process; GO:0006725 cellular aromatic compound metabolic process; GO:0006753 nucleoside phosphate m…	GO:0005622 intracellular; GO:0005623 cell; GO:0005737 cytoplasm; GO:0005829 cytosol;	GO:0003824 catalytic activity; GO:0004849 uridine kinase activity; GO:0016301 kinase activity; GO:0016740 transferase activity; GO:0016772 transferase activity, transferring phosphorus-containing groups; GO:0019205 nucleobase-containing compound kinase activity; GO:0019206 nucleoside kinase activity;	PF00485	Phosphoribulokinase / Uridine kinase family	TZ	KOG4203	Armadillo/beta-Catenin/plakoglobin
R0M2X0	Methyl-CpG-binding domain protein 2 OS=Anas platyrhynchos OX=8839 GN=Anapl_15465 PE=4 SV=1	Anapl_15465	85.445	9.6	7	1	10	1.335	0.897	0.807	1.026	0.911	0.969	1.104	1.007	0.997	0.956	0.897186	0.935	0.227242	1.023	0.784957		nucleus	K11590	MBD2; methyl-CpG-binding domain protein 2		GO:0000003 reproduction; GO:0000122 negative regulation of transcription by RNA polymerase II; GO:0000183 rDNA heterochromatin assembly; GO:0006139 nucleobase-containing compound metabolic process; GO:0006259 DNA metabolic process; GO:0006323 DNA packaging; GO:0006325 chromatin organization; GO:0006342 chromatin silencing; GO:0006346 DNA methylation-dependent heterochromatin assembly; GO:0006355 …	GO:0000118 histone deacetylase complex; GO:0000228 nuclear chromosome; GO:0000785 chromatin; GO:0000790 nuclear chromatin; GO:0000792 heterochromatin; GO:0005622 intracellular; GO:0005623 cell; GO:0005634 nucleus; GO:0005654 nucleoplasm; GO:0005694 chromosome; GO:0005700 polytene chromosome; GO:0005737 cytoplasm; GO:0005829 cytosol; GO:0016581 NuRD complex; GO:0017053 transcription repressor comp…	GO:0000166 nucleotide binding; GO:0003676 nucleic acid binding; GO:0003677 DNA binding; GO:0003682 chromatin binding; GO:0003690 double-stranded DNA binding; GO:0003696 satellite DNA binding; GO:0003712 transcription coregulator activity; GO:0003714 transcription corepressor activity; GO:0003723 RNA binding; GO:0003729 mRNA binding; GO:0005488 binding; GO:0005515 protein binding; GO:0008327 methy…			BK	KOG4161	Methyl-CpG binding transcription regulators
R0M6V6	Steroid receptor RNA activator 1 (Fragment) OS=Anas platyrhynchos OX=8839 GN=Anapl_05778 PE=4 SV=1	Anapl_05778	20.491	12.6	2	2	3																	nucleus				GO:0006355 regulation of transcription, DNA-templated; GO:0009889 regulation of biosynthetic process; GO:0010468 regulation of gene expression; GO:0010556 regulation of macromolecule biosynthetic process; GO:0019219 regulation of nucleobase-containing compound metabolic process; GO:0019222 regulation of metabolic process; GO:0031323 regulation of cellular metabolic process; GO:0031326 regulation …	GO:0005622 intracellular; GO:0005623 cell; GO:0005634 nucleus; GO:0005737 cytoplasm; GO:0005829 cytosol; GO:0005856 cytoskeleton; GO:0015629 actin cytoskeleton; GO:0043226 organelle; GO:0043227 membrane-bounded organelle; GO:0043228 non-membrane-bounded organelle; GO:0043229 intracellular organelle; GO:0043231 intracellular membrane-bounded organelle; GO:0043232 intracellular non-membrane-bounded…	GO:0001540 amyloid-beta binding; GO:0005488 binding; GO:0005515 protein binding; GO:0008134 transcription factor binding; GO:0033218 amide binding; GO:0042277 peptide binding;
R0L9V0	Cysteine desulfurase, mitochondrial (Fragment) OS=Anas platyrhynchos OX=8839 GN=Anapl_04461 PE=3 SV=1	Anapl_04461	40.758	55.4	16	16	20	0.992	0.997	1.028	1.052	1.004	1.04	0.993	1	0.987	1.026	0.223944	1.039	0.0592995	0.988	0.357234		cytoskeleton	K04487	iscS, NFS1; cysteine desulfurase [EC:2.8.1.7]	map00730 Thiamine metabolism; map01100 Metabolic pathways; map04122 Sulfur relay system	GO:0000096 sulfur amino acid metabolic process; GO:0000959 mitochondrial RNA metabolic process; GO:0000963 mitochondrial RNA processing; GO:0006082 organic acid metabolic process; GO:0006139 nucleobase-containing compound metabolic process; GO:0006163 purine nucleotide metabolic process; GO:0006396 RNA processing; GO:0006399 tRNA metabolic process; GO:0006400 tRNA modification; GO:0006464 cellula…	GO:0005622 intracellular; GO:0005623 cell; GO:0005634 nucleus; GO:0005654 nucleoplasm; GO:0005737 cytoplasm; GO:0005739 mitochondrion; GO:0005759 mitochondrial matrix; GO:0005829 cytosol; GO:0031974 membrane-enclosed lumen; GO:0031981 nuclear lumen; GO:0032991 protein-containing complex; GO:0043226 organelle; GO:0043227 membrane-bounded organelle; GO:0043229 intracellular organelle; GO:0043231 in…	GO:0003824 catalytic activity; GO:0005488 binding; GO:0005515 protein binding; GO:0016740 transferase activity; GO:0016782 transferase activity, transferring sulfur-containing groups; GO:0016783 sulfurtransferase activity; GO:0031071 cysteine desulfurase activity; GO:0042802 identical protein binding; GO:0042803 protein homodimerization activity; GO:0046983 protein dimerization activity;	PF00266	Aminotransferase class-V	E	KOG1549	Cysteine desulfurase NFS1
R0L3F7	RNA (Guanine-9-)-methyltransferase domain-containing protein 2 (Fragment) OS=Anas platyrhynchos OX=8839 GN=Anapl_12361 PE=4 SV=1	Anapl_12361	34.845	8.6	2	2	2	0.907	0.835	0.974	1.039	0.999	1.043	1.019	1.173	1.034	1.134	0.0515989	0.955	0.398433	1.188	0.0525281		nucleus	K15445	TRMT10, TRM10, RG9MTD; tRNA (guanine9-N1)-methyltransferase [EC:2.1.1.221]		GO:0001510 RNA methylation; GO:0006139 nucleobase-containing compound metabolic process; GO:0006396 RNA processing; GO:0006399 tRNA metabolic process; GO:0006400 tRNA modification; GO:0006725 cellular aromatic compound metabolic process; GO:0006807 nitrogen compound metabolic process; GO:0008033 tRNA processing; GO:0008152 metabolic process; GO:0009451 RNA modification; GO:0009987 cellular proces…	GO:0005622 intracellular; GO:0005623 cell; GO:0005634 nucleus; GO:0005654 nucleoplasm; GO:0005730 nucleolus; GO:0005737 cytoplasm; GO:0005829 cytosol; GO:0005856 cytoskeleton; GO:0015629 actin cytoskeleton; GO:0031974 membrane-enclosed lumen; GO:0031981 nuclear lumen; GO:0043226 organelle; GO:0043227 membrane-bounded organelle; GO:0043228 non-membrane-bounded organelle; GO:0043229 intracellular o…	GO:0000049 tRNA binding; GO:0003676 nucleic acid binding; GO:0003723 RNA binding; GO:0003824 catalytic activity; GO:0005488 binding; GO:0008168 methyltransferase activity; GO:0008173 RNA methyltransferase activity; GO:0008175 tRNA methyltransferase activity; GO:0008757 S-adenosylmethionine-dependent methyltransferase activity; GO:0009019 tRNA (guanine-N1-)-methyltransferase activity; GO:0016423 t…			S	KOG2967	Uncharacterized conserved protein
R0L031	Sentrin-specific protease 6 (Fragment) OS=Anas platyrhynchos OX=8839 GN=Anapl_16529 PE=4 SV=1	Anapl_16529	124.48	4.6	4	2	5																	nucleus	K08595	SENP6; sentrin-specific protease 6 [EC:3.4.22.68]		GO:0006464 cellular protein modification process; GO:0006508 proteolysis; GO:0006807 nitrogen compound metabolic process; GO:0008152 metabolic process; GO:0009987 cellular process; GO:0010470 regulation of gastrulation; GO:0010564 regulation of cell cycle process; GO:0016043 cellular component organization; GO:0016926 protein desumoylation; GO:0018193 peptidyl-amino acid modification; GO:0018205 …	GO:0005622 intracellular; GO:0005623 cell; GO:0005634 nucleus; GO:0005654 nucleoplasm; GO:0005737 cytoplasm; GO:0005829 cytosol; GO:0031974 membrane-enclosed lumen; GO:0031981 nuclear lumen; GO:0043226 organelle; GO:0043227 membrane-bounded organelle; GO:0043229 intracellular organelle; GO:0043231 intracellular membrane-bounded organelle; GO:0043233 organelle lumen; GO:0070013 intracellular organ…	GO:0003824 catalytic activity; GO:0004175 endopeptidase activity; GO:0004197 cysteine-type endopeptidase activity; GO:0008233 peptidase activity; GO:0008234 cysteine-type peptidase activity; GO:0016787 hydrolase activity; GO:0016929 SUMO-specific protease activity; GO:0019783 ubiquitin-like protein-specific protease activity; GO:0070011 peptidase activity, acting on L-amino acid peptides; GO:0070…	PF02902	Ulp1 protease family, C-terminal catalytic domain	O	KOG0779	Protease, Ulp1 family
R0LKL1	Protein TRS85-like protein (Fragment) OS=Anas platyrhynchos OX=8839 GN=Anapl_13227 PE=4 SV=1	Anapl_13227	153.93	18.6	20	1	24	1.039	0.959	0.964	0.924	0.978	1.011	1.018	1.001	1.142	0.983	0.674288	0.922	0.175364	1.067	0.260401		mitochondria	K20305	TRAPPC8, TRS85; trafficking protein particle complex subunit 8		GO:0000045 autophagosome assembly; GO:0006810 transport; GO:0006888 endoplasmic reticulum to Golgi vesicle-mediated transport; GO:0006914 autophagy; GO:0006996 organelle organization; GO:0007030 Golgi organization; GO:0007033 vacuole organization; GO:0008104 protein localization; GO:0008152 metabolic process; GO:0009056 catabolic process; GO:0009987 cellular process; GO:0010256 endomembrane syste…	GO:0000407 phagophore assembly site; GO:0005622 intracellular; GO:0005623 cell; GO:0005737 cytoplasm; GO:0005794 Golgi apparatus; GO:0005829 cytosol; GO:0012505 endomembrane system; GO:0030008 TRAPP complex; GO:0031410 cytoplasmic vesicle; GO:0031982 vesicle; GO:0032991 protein-containing complex; GO:0043226 organelle; GO:0043227 membrane-bounded organelle; GO:0043229 intracellular organelle; GO:…	GO:0005085 guanyl-nucleotide exchange factor activity; GO:0005088 Ras guanyl-nucleotide exchange factor activity; GO:0005488 binding; GO:0005515 protein binding; GO:0017016 Ras GTPase binding; GO:0017112 Rab guanyl-nucleotide exchange factor activity; GO:0017137 Rab GTPase binding; GO:0019899 enzyme binding; GO:0031267 small GTPase binding; GO:0051020 GTPase binding; GO:0098772 molecular function…			D	KOG1938	Protein with predicted involvement in meiosis (GSG1)
R0JHD8	Lysosomal Pro-X carboxypeptidase (Fragment) OS=Anas platyrhynchos OX=8839 GN=Anapl_14715 PE=4 SV=1	Anapl_14715	49.284	17.2	7	7	14	0.968	0.9	0.91	0.974	1.119	1.24	1.015	0.973	0.905	1.2	0.0729442	1.152	0.150206	1.041	0.378993		nucleus	K01285	PRCP; lysosomal Pro-X carboxypeptidase [EC:3.4.16.2]	map04614 Renin-angiotensin system; map04974 Protein digestion and absorption	GO:0001525 angiogenesis; GO:0001568 blood vessel development; GO:0001775 cell activation; GO:0001944 vasculature development; GO:0002155 regulation of thyroid hormone mediated signaling pathway; GO:0002252 immune effector process; GO:0002254 kinin cascade; GO:0002263 cell activation involved in immune response; GO:0002274 myeloid leukocyte activation; GO:0002275 myeloid cell activation involved i…	GO:0000323 lytic vacuole; GO:0005622 intracellular; GO:0005623 cell; GO:0005737 cytoplasm; GO:0005764 lysosome; GO:0005765 lysosomal membrane; GO:0005766 primary lysosome; GO:0005773 vacuole; GO:0005774 vacuolar membrane; GO:0005886 plasma membrane; GO:0012505 endomembrane system; GO:0012506 vesicle membrane; GO:0016020 membrane; GO:0030141 secretory granule; GO:0030659 cytoplasmic vesicle membra…	GO:0003824 catalytic activity; GO:0004177 aminopeptidase activity; GO:0004180 carboxypeptidase activity; GO:0004185 serine-type carboxypeptidase activity; GO:0008233 peptidase activity; GO:0008236 serine-type peptidase activity; GO:0008238 exopeptidase activity; GO:0008239 dipeptidyl-peptidase activity; GO:0016787 hydrolase activity; GO:0017171 serine hydrolase activity; GO:0070008 serine-type ex…	PF05577	Serine carboxypeptidase S28	O	KOG2183	Prolylcarboxypeptidase (angiotensinase C)
R0L3Q2	Uncharacterized protein C7orf24-like protein (Fragment) OS=Anas platyrhynchos OX=8839 GN=Anapl_12563 PE=4 SV=1	Anapl_12563	15.99	39.3	5	5	8	1.175	1.023	0.948	0.978	0.979	0.92	1.029	1.038	1.021	0.914	0.264042	0.932	0.0279523	0.982	0.827611		cytoplasm	K00682	GGCT; gamma-glutamylcyclotransferase [EC:4.3.2.9]	map00480 Glutathione metabolism; map01100 Metabolic pathways	GO:0001836 release of cytochrome c from mitochondria; GO:0002376 immune system process; GO:0006518 peptide metabolic process; GO:0006575 cellular modified amino acid metabolic process; GO:0006749 glutathione metabolic process; GO:0006750 glutathione biosynthetic process; GO:0006790 sulfur compound metabolic process; GO:0006807 nitrogen compound metabolic process; GO:0006915 apoptotic process; GO:…	GO:0005622 intracellular; GO:0005623 cell; GO:0005737 cytoplasm; GO:0005829 cytosol;	GO:0003824 catalytic activity; GO:0003839 gamma-glutamylcyclotransferase activity; GO:0005488 binding; GO:0005515 protein binding; GO:0016829 lyase activity; GO:0016840 carbon-nitrogen lyase activity; GO:0016842 amidine-lyase activity; GO:0042802 identical protein binding; GO:0042803 protein homodimerization activity; GO:0046983 protein dimerization activity;			S	KOG4059	Uncharacterized conserved protein
R0JTB4	RING-box protein 1 (Fragment) OS=Anas platyrhynchos OX=8839 GN=Anapl_16748 PE=4 SV=1	Anapl_16748	9.2374	10.1	1	1	1	1.086	1.014	0.973	1.026	0.945	0.973	0.997	1.049	0.979	0.958	0.349365	0.973	0.438095	0.984	0.71156		extracellular	K03868	RBX1, ROC1; RING-box protein 1 [EC:2.3.2.32]	map03420 Nucleotide excision repair; map04066 HIF-1 signaling pathway; map04110 Cell cycle; map04114 Oocyte meiosis; map04120 Ubiquitin mediated proteolysis; map04141 Protein processing in endoplasmic reticulum; map04310 Wnt signaling pathway; map04341 Hedgehog signaling pathway - fly; map04350 TGF-beta signaling pathway; map04710 Circadian rhythm; map05131 Shigellosis; map05170 Human immunodefic…	GO:0000165 MAPK cascade; GO:0000209 protein polyubiquitination; GO:0000715 nucleotide-excision repair, DNA damage recognition; GO:0001666 response to hypoxia; GO:0006139 nucleobase-containing compound metabolic process; GO:0006259 DNA metabolic process; GO:0006281 DNA repair; GO:0006283 transcription-coupled nucleotide-excision repair; GO:0006289 nucleotide-excision repair; GO:0006293 nucleotide-…	GO:0000151 ubiquitin ligase complex; GO:0000152 nuclear ubiquitin ligase complex; GO:0000153 cytoplasmic ubiquitin ligase complex; GO:0005622 intracellular; GO:0005623 cell; GO:0005634 nucleus; GO:0005654 nucleoplasm; GO:0005680 anaphase-promoting complex; GO:0005737 cytoplasm; GO:0005829 cytosol; GO:0019005 SCF ubiquitin ligase complex; GO:0030891 VCB complex; GO:0031461 cullin-RING ubiquitin li…	GO:0003824 catalytic activity; GO:0004842 ubiquitin-protein transferase activity; GO:0005488 binding; GO:0005515 protein binding; GO:0008134 transcription factor binding; GO:0008190 eukaryotic initiation factor 4E binding; GO:0016740 transferase activity; GO:0019787 ubiquitin-like protein transferase activity; GO:0019788 NEDD8 transferase activity; GO:0019899 enzyme binding; GO:0031369 translatio…	PF12678	RING-H2 zinc finger	O	KOG2930	SCF ubiquitin ligase, Rbx1 component
R0LVF9	Transmembrane protein 201 (Fragment) OS=Anas platyrhynchos OX=8839 GN=Anapl_11908 PE=4 SV=1	Anapl_11908	69.76	5.2	3	3	4																	plasma membrane				GO:0001667 ameboidal-type cell migration; GO:0006810 transport; GO:0006928 movement of cell or subcellular component; GO:0006996 organelle organization; GO:0006997 nucleus organization; GO:0006998 nuclear envelope organization; GO:0007017 microtubule-based process; GO:0007018 microtubule-based movement; GO:0007097 nuclear migration; GO:0007275 multicellular organism development; GO:0008104 protei…	GO:0005622 intracellular; GO:0005623 cell; GO:0005634 nucleus; GO:0005635 nuclear envelope; GO:0005637 nuclear inner membrane; GO:0005639 integral component of nuclear inner membrane; GO:0012505 endomembrane system; GO:0016020 membrane; GO:0016021 integral component of membrane; GO:0019866 organelle inner membrane; GO:0031090 organelle membrane; GO:0031224 intrinsic component of membrane; GO:0031…	GO:0003779 actin binding; GO:0005488 binding; GO:0005515 protein binding; GO:0005521 lamin binding; GO:0008092 cytoskeletal protein binding; GO:0044877 protein-containing complex binding; GO:0051015 actin filament binding;			S	KOG4623	Uncharacterized conserved protein
R0LH87	Bromodomain adjacent to zinc finger domain protein 1A (Fragment) OS=Anas platyrhynchos OX=8839 GN=Anapl_07878 PE=4 SV=1	Anapl_07878	175.98	26.4	33	2	52	1.07	0.929	1.039	1.069	0.879	0.828	0.977	1.122	1.105	0.914	0.345382	0.866	0.171592	1.055	0.435712		nucleus	K11655	BAZ1A, ACF1; bromodomain adjacent to zinc finger domain protein 1A		GO:0001672 regulation of chromatin assembly or disassembly; GO:0006139 nucleobase-containing compound metabolic process; GO:0006259 DNA metabolic process; GO:0006260 DNA replication; GO:0006261 DNA-dependent DNA replication; GO:0006323 DNA packaging; GO:0006325 chromatin organization; GO:0006333 chromatin assembly or disassembly; GO:0006334 nucleosome assembly; GO:0006338 chromatin remodeling; GO…	GO:0000228 nuclear chromosome; GO:0000785 chromatin; GO:0000790 nuclear chromatin; GO:0005622 intracellular; GO:0005623 cell; GO:0005634 nucleus; GO:0005694 chromosome; GO:0008623 CHRAC; GO:0016590 ACF complex; GO:0031010 ISWI-type complex; GO:0031974 membrane-enclosed lumen; GO:0031981 nuclear lumen; GO:0032991 protein-containing complex; GO:0043226 organelle; GO:0043227 membrane-bounded organel…	GO:0003676 nucleic acid binding; GO:0003677 DNA binding; GO:0003824 catalytic activity; GO:0005488 binding; GO:0005515 protein binding; GO:0016462 pyrophosphatase activity; GO:0016787 hydrolase activity; GO:0016817 hydrolase activity, acting on acid anhydrides; GO:0016818 hydrolase activity, acting on acid anhydrides, in phosphorus-containing anhydrides; GO:0016887 ATPase activity; GO:0017111 nuc…	PF10537; PF00628; PF00439	ATP-utilising chromatin assembly and remodelling N-terminal; PHD-finger; Bromodomain	B	KOG1245	Chromatin remodeling complex WSTF-ISWI, large subunit (contains heterochromatin localization, PHD and BROMO domains)
R0L257	Long-chain specific acyl-CoA dehydrogenase, mitochondrial (Fragment) OS=Anas platyrhynchos OX=8839 GN=Anapl_06333 PE=3 SV=1	Anapl_06333	45.098	40.1	15	15	31	0.988	0.976	1.007	1.042	0.935	0.981	0.975	0.972	1.004	0.996	0.879179	1.002	0.966109	0.993	0.648073		cytoplasm	K00255	ACADL; long-chain-acyl-CoA dehydrogenase [EC:1.3.8.8]	map00071 Fatty acid degradation; map01100 Metabolic pathways; map01212 Fatty acid metabolism; map03320 PPAR signaling pathway	GO:0001659 temperature homeostasis; GO:0001676 long-chain fatty acid metabolic process; GO:0006082 organic acid metabolic process; GO:0006575 cellular modified amino acid metabolic process; GO:0006577 amino-acid betaine metabolic process; GO:0006579 amino-acid betaine catabolic process; GO:0006629 lipid metabolic process; GO:0006631 fatty acid metabolic process; GO:0006635 fatty acid beta-oxidati…	GO:0005622 intracellular; GO:0005623 cell; GO:0005737 cytoplasm; GO:0005739 mitochondrion; GO:0005740 mitochondrial envelope; GO:0005759 mitochondrial matrix; GO:0016020 membrane; GO:0031090 organelle membrane; GO:0031966 mitochondrial membrane; GO:0031967 organelle envelope; GO:0031974 membrane-enclosed lumen; GO:0031975 envelope; GO:0043226 organelle; GO:0043227 membrane-bounded organelle; GO:0…	GO:0000062 fatty-acyl-CoA binding; GO:0000166 nucleotide binding; GO:0003824 catalytic activity; GO:0003995 acyl-CoA dehydrogenase activity; GO:0003997 acyl-CoA oxidase activity; GO:0004466 long-chain-acyl-CoA dehydrogenase activity; GO:0005488 binding; GO:0016401 palmitoyl-CoA oxidase activity; GO:0016491 oxidoreductase activity; GO:0016627 oxidoreductase activity, acting on the CH-CH group of d…	PF02771; PF02770; PF00441	Acyl-CoA dehydrogenase, N-terminal domain; Acyl-CoA dehydrogenase, middle domain; Acyl-CoA dehydrogenase, C-terminal domain	I	KOG0141	Isovaleryl-CoA dehydrogenase
R0JE46	Microsomal glutathione S-transferase 3 (Fragment) OS=Anas platyrhynchos OX=8839 GN=Anapl_10593 PE=4 SV=1	Anapl_10593	15.799	21.7	3	3	6	0.985	0.952	1.024	1.062	1.023	1.128	0.893	0.989	0.969	1.085	0.0832682	1.127	0.0471363	0.963	0.365546		extracellular	K00799	GST, gst; glutathione S-transferase [EC:2.5.1.18]	map00480 Glutathione metabolism; map00980 Metabolism of xenobiotics by cytochrome P450; map00982 Drug metabolism - cytochrome P450; map00983 Drug metabolism - other enzymes; map01100 Metabolic pathways; map01524 Platinum drug resistance; map04212 Longevity regulating pathway - worm; map05200 Pathways in cancer; map05204 Chemical carcinogenesis; map05225 Hepatocellular carcinoma; map05418 Fluid sh…	GO:0006082 organic acid metabolic process; GO:0006629 lipid metabolic process; GO:0006690 icosanoid metabolic process; GO:0006691 leukotriene metabolic process; GO:0006790 sulfur compound metabolic process; GO:0006805 xenobiotic metabolic process; GO:0006807 nitrogen compound metabolic process; GO:0008152 metabolic process; GO:0009058 biosynthetic process; GO:0009410 response to xenobiotic stimul…	GO:0005622 intracellular; GO:0005623 cell; GO:0005634 nucleus; GO:0005635 nuclear envelope; GO:0005737 cytoplasm; GO:0005783 endoplasmic reticulum; GO:0005789 endoplasmic reticulum membrane; GO:0012505 endomembrane system; GO:0016020 membrane; GO:0031967 organelle envelope; GO:0031975 envelope; GO:0031984 organelle subcompartment; GO:0042175 nuclear outer membrane-endoplasmic reticulum membrane n…	GO:0003824 catalytic activity; GO:0004364 glutathione transferase activity; GO:0004464 leukotriene-C4 synthase activity; GO:0004601 peroxidase activity; GO:0004602 glutathione peroxidase activity; GO:0016209 antioxidant activity; GO:0016491 oxidoreductase activity; GO:0016684 oxidoreductase activity, acting on peroxide as acceptor; GO:0016740 transferase activity; GO:0016765 transferase activity,…
R0JQV4	Prostaglandin reductase 2 (Fragment) OS=Anas platyrhynchos OX=8839 GN=Anapl_01128 PE=4 SV=1	Anapl_01128	32.92	8.9	3	3	4	1.015	1.114	1.026	0.928	0.997	0.968	1.025	0.98	0.989	0.917	0.0747543	0.966	0.237687	0.949	0.186116		cytoplasm	K13949	PTGR2, ZADH1; prostaglandin reductase 2 [EC:1.3.1.48]		GO:0006082 organic acid metabolic process; GO:0006629 lipid metabolic process; GO:0006631 fatty acid metabolic process; GO:0006690 icosanoid metabolic process; GO:0006692 prostanoid metabolic process; GO:0006693 prostaglandin metabolic process; GO:0008152 metabolic process; GO:0009987 cellular process; GO:0019752 carboxylic acid metabolic process; GO:0032787 monocarboxylic acid metabolic process;…		GO:0003824 catalytic activity; GO:0016491 oxidoreductase activity; GO:0016627 oxidoreductase activity, acting on the CH-CH group of donors; GO:0016628 oxidoreductase activity, acting on the CH-CH group of donors, NAD or NADP as acceptor; GO:0047522 15-oxoprostaglandin 13-oxidase activity;			S	KOG1196	Predicted NAD-dependent oxidoreductase
R0LQ68	Transcription factor 25 (Fragment) OS=Anas platyrhynchos OX=8839 GN=Anapl_12168 PE=4 SV=1	Anapl_12168	71.386	4.4	4	4	4	1.016	0.969	1.007	0.89	1.025	0.982	1.038	1.038	1.073	0.968	0.487766	0.92	0.120707	1.052	0.048533		cytoplasm				GO:0000122 negative regulation of transcription by RNA polymerase II; GO:0006355 regulation of transcription, DNA-templated; GO:0006357 regulation of transcription by RNA polymerase II; GO:0007275 multicellular organism development; GO:0007507 heart development; GO:0009889 regulation of biosynthetic process; GO:0009890 negative regulation of biosynthetic process; GO:0009892 negative regulation of…	GO:0005622 intracellular; GO:0005623 cell; GO:0005634 nucleus; GO:0043226 organelle; GO:0043227 membrane-bounded organelle; GO:0043229 intracellular organelle; GO:0043231 intracellular membrane-bounded organelle;	GO:0003700 DNA-binding transcription factor activity; GO:0140110 transcription regulator activity;			S	KOG2422	Uncharacterized conserved protein
R0JIK8	39S ribosomal protein L3, mitochondrial (Fragment) OS=Anas platyrhynchos OX=8839 GN=Anapl_17249 PE=3 SV=1	Anapl_17249	35.12	29.1	7	7	9	0.958	0.933	1.014	1.061	0.955	1.012	1.072	1.053	1.024	1.042	0.352085	0.962	0.295761	1.084	0.044052		cytoplasm	K02906	RP-L3, MRPL3, rplC; large subunit ribosomal protein L3	map03010 Ribosome	GO:0006412 translation; GO:0006414 translational elongation; GO:0006415 translational termination; GO:0006518 peptide metabolic process; GO:0006807 nitrogen compound metabolic process; GO:0008152 metabolic process; GO:0009058 biosynthetic process; GO:0009059 macromolecule biosynthetic process; GO:0009987 cellular process; GO:0010467 gene expression; GO:0016043 cellular component organization; GO:…	GO:0000313 organellar ribosome; GO:0000314 organellar small ribosomal subunit; GO:0000315 organellar large ribosomal subunit; GO:0005622 intracellular; GO:0005623 cell; GO:0005737 cytoplasm; GO:0005739 mitochondrion; GO:0005740 mitochondrial envelope; GO:0005743 mitochondrial inner membrane; GO:0005759 mitochondrial matrix; GO:0005761 mitochondrial ribosome; GO:0005762 mitochondrial large ribosom…	GO:0003735 structural constituent of ribosome; GO:0005198 structural molecule activity;			J	KOG3141	Mitochondrial/chloroplast ribosomal protein L3
R0LLP7	Low molecular weight phosphotyrosine protein phosphatase (Fragment) OS=Anas platyrhynchos OX=8839 GN=Anapl_09312 PE=4 SV=1	Anapl_09312	17.046	30.6	4	1	5	1.169	1.064	1.021	0.913	1.005	0.986	1.08	0.9	0.914	0.892	0.085129	1.003	0.930506	0.889	0.167803		extracellular	K14394	ACP1; low molecular weight phosphotyrosine protein phosphatase [EC:3.1.3.2 3.1.3.48]	map00730 Thiamine metabolism; map00740 Riboflavin metabolism; map01100 Metabolic pathways; map04520 Adherens junction				PF01451	Low molecular weight phosphotyrosine protein phosphatase	T	KOG3217	Protein tyrosine phosphatase
R0KB78	Zinc finger protein 277 (Fragment) OS=Anas platyrhynchos OX=8839 GN=Anapl_06831 PE=4 SV=1	Anapl_06831	49.731	8.8	3	3	4	0.902	1.203	1.098	0.875	0.937	1.008	1.028	1.011	0.981	0.88	0.265499	0.934	0.179568	0.943	0.578747		nucleus				GO:0006355 regulation of transcription, DNA-templated; GO:0006357 regulation of transcription by RNA polymerase II; GO:0009889 regulation of biosynthetic process; GO:0010468 regulation of gene expression; GO:0010556 regulation of macromolecule biosynthetic process; GO:0019219 regulation of nucleobase-containing compound metabolic process; GO:0019222 regulation of metabolic process; GO:0031323 reg…	GO:0005622 intracellular; GO:0005623 cell; GO:0005634 nucleus; GO:0043226 organelle; GO:0043227 membrane-bounded organelle; GO:0043229 intracellular organelle; GO:0043231 intracellular membrane-bounded organelle;	GO:0000976 transcription regulatory region sequence-specific DNA binding; GO:0000977 RNA polymerase II transcription regulatory region sequence-specific DNA binding; GO:0000979 RNA polymerase II core promoter sequence-specific DNA binding; GO:0000981 DNA-binding transcription factor activity, RNA polymerase II-specific; GO:0001046 core promoter sequence-specific DNA binding; GO:0001067 regulatory…			K	KOG2482	Predicted C2H2-type Zn-finger protein
R0KXJ9	NADH dehydrogenase [ubiquinone] 1 subunit C2 (Fragment) OS=Anas platyrhynchos OX=8839 GN=Anapl_06074 PE=4 SV=1	Anapl_06074	5.8996	14.3	1	1	1	1.143	1.1	0.992	0.979	0.982	0.892	0.937	0.987	1.032	0.882	0.0771543	0.965	0.444686	0.914	0.153247		mitochondria	K03968	NDUFC2; NADH dehydrogenase (ubiquinone) 1 subunit C2	map00190 Oxidative phosphorylation; map01100 Metabolic pathways; map04714 Thermogenesis; map04723 Retrograde endocannabinoid signaling; map04932 Non-alcoholic fatty liver disease (NAFLD); map05010 Alzheimer disease; map05012 Parkinson disease; map05016 Huntington disease	GO:0001775 cell activation; GO:0002252 immune effector process; GO:0002263 cell activation involved in immune response; GO:0002274 myeloid leukocyte activation; GO:0002275 myeloid cell activation involved in immune response; GO:0002283 neutrophil activation involved in immune response; GO:0002366 leukocyte activation involved in immune response; GO:0002376 immune system process; GO:0002443 leukoc…	GO:0000323 lytic vacuole; GO:0005622 intracellular; GO:0005623 cell; GO:0005737 cytoplasm; GO:0005739 mitochondrion; GO:0005740 mitochondrial envelope; GO:0005743 mitochondrial inner membrane; GO:0005746 mitochondrial respirasome; GO:0005747 mitochondrial respiratory chain complex I; GO:0005764 lysosome; GO:0005765 lysosomal membrane; GO:0005766 primary lysosome; GO:0005773 vacuole; GO:0005774 va…	GO:0003824 catalytic activity; GO:0003954 NADH dehydrogenase activity; GO:0008137 NADH dehydrogenase (ubiquinone) activity; GO:0016491 oxidoreductase activity; GO:0016651 oxidoreductase activity, acting on NAD(P)H; GO:0016655 oxidoreductase activity, acting on NAD(P)H, quinone or similar compound as acceptor; GO:0050136 NADH dehydrogenase (quinone) activity;			C	KOG4516	NADH:ubiquinone oxidoreductase, NDUFC2/B14.5B subunit
R0LCM4	Golgi-associated PDZ and coiled-coil motif-containing protein (Fragment) OS=Anas platyrhynchos OX=8839 GN=Anapl_11083 PE=4 SV=1	Anapl_11083	41.288	37.9	12	12	22	0.977	0.998	0.987	1.033	0.91	0.913	1.132	1.018	1.111	0.964	0.4166	0.876	0.0657306	1.101	0.0459851		nucleus				GO:0000003 reproduction; GO:0003006 developmental process involved in reproduction; GO:0006810 transport; GO:0006888 endoplasmic reticulum to Golgi vesicle-mediated transport; GO:0006892 post-Golgi vesicle-mediated transport; GO:0006893 Golgi to plasma membrane transport; GO:0006914 autophagy; GO:0006996 organelle organization; GO:0006997 nucleus organization; GO:0007276 gamete generation; GO:000…	GO:0000139 Golgi membrane; GO:0000323 lytic vacuole; GO:0005622 intracellular; GO:0005623 cell; GO:0005737 cytoplasm; GO:0005764 lysosome; GO:0005765 lysosomal membrane; GO:0005773 vacuole; GO:0005774 vacuolar membrane; GO:0005794 Golgi apparatus; GO:0005798 Golgi-associated vesicle; GO:0005802 trans-Golgi network; GO:0005886 plasma membrane; GO:0012505 endomembrane system; GO:0014069 postsynapti…	GO:0000149 SNARE binding; GO:0001664 G protein-coupled receptor binding; GO:0005102 signaling receptor binding; GO:0005109 frizzled binding; GO:0005488 binding; GO:0005515 protein binding; GO:0008022 protein C-terminus binding; GO:0019905 syntaxin binding; GO:0030234 enzyme regulator activity; GO:0030695 GTPase regulator activity; GO:0042802 identical protein binding; GO:0042803 protein homodimer…	PF00595	PDZ domain (Also known as DHR or GLGF)	S	KOG3528	FOG: PDZ domain
R0LBU9	UPF0469 protein KIAA0907-like protein (Fragment) OS=Anas platyrhynchos OX=8839 GN=Anapl_06574 PE=4 SV=1	Anapl_06574	56.319	22.8	8	8	9	1.118	0.846	1.109	0.964	1.002	0.987	0.906	1.012	1.046	0.961	0.747501	0.996	0.966942	0.965	0.783027		nucleus				GO:0000245 spliceosomal complex assembly; GO:0000375 RNA splicing, via transesterification reactions; GO:0000377 RNA splicing, via transesterification reactions with bulged adenosine as nucleophile; GO:0000398 mRNA splicing, via spliceosome; GO:0006139 nucleobase-containing compound metabolic process; GO:0006376 mRNA splice site selection; GO:0006396 RNA processing; GO:0006397 mRNA processing; GO…	GO:0005622 intracellular; GO:0005623 cell; GO:0005634 nucleus; GO:0005737 cytoplasm; GO:0043226 organelle; GO:0043227 membrane-bounded organelle; GO:0043229 intracellular organelle; GO:0043231 intracellular membrane-bounded organelle;	GO:0003676 nucleic acid binding; GO:0003723 RNA binding; GO:0005488 binding; GO:0097159 organic cyclic compound binding; GO:1901363 heterocyclic compound binding;			A	KOG1960	Predicted RNA-binding protein, contains KH domains
R0LEU9	Uncharacterized protein (Fragment) OS=Anas platyrhynchos OX=8839 GN=Anapl_00217 PE=4 SV=1	Anapl_00217	19.101	15.1	2	2	2																	extracellular
R0LIA5	5'-nucleotidase (Fragment) OS=Anas platyrhynchos OX=8839 GN=Anapl_04601 PE=3 SV=1	Anapl_04601	32.748	7.7	2	2	3	0.963	0.931	0.758	0.603	1.391	0.958	0.821	1.364	1.264	1.113	0.83614	0.856	0.549153	1.301	0.234472		cytoplasm	K01081	E3.1.3.5; 5'-nucleotidase [EC:3.1.3.5]	map00230 Purine metabolism; map00240 Pyrimidine metabolism; map00760 Nicotinate and nicotinamide metabolism; map01100 Metabolic pathways	GO:0002252 immune effector process; GO:0002376 immune system process; GO:0006139 nucleobase-containing compound metabolic process; GO:0006152 purine nucleoside catabolic process; GO:0006213 pyrimidine nucleoside metabolic process; GO:0006725 cellular aromatic compound metabolic process; GO:0006753 nucleoside phosphate metabolic process; GO:0006793 phosphorus metabolic process; GO:0006796 phosphat…	GO:0005622 intracellular; GO:0005623 cell; GO:0005737 cytoplasm; GO:0005783 endoplasmic reticulum; GO:0005829 cytosol; GO:0012505 endomembrane system; GO:0043226 organelle; GO:0043227 membrane-bounded organelle; GO:0043229 intracellular organelle; GO:0043231 intracellular membrane-bounded organelle;	GO:0000215 tRNA 2'-phosphotransferase activity; GO:0000287 magnesium ion binding; GO:0003824 catalytic activity; GO:0005488 binding; GO:0008252 nucleotidase activity; GO:0008253 5'-nucleotidase activity; GO:0016740 transferase activity; GO:0016772 transferase activity, transferring phosphorus-containing groups; GO:0016773 phosphotransferase activity, alcohol group as acceptor; GO:0016787 hydrolas…			S	KOG3128	Uncharacterized conserved protein
R0L7J0	Alpha-(1,6)-fucosyltransferase (Fragment) OS=Anas platyrhynchos OX=8839 GN=Anapl_13555 PE=3 SV=1	Anapl_13555	66.429	8	4	4	4	1.004	1.086	0.839	0.883	0.903	0.885	1.105	1.341	0.994	0.912	0.322364	0.776	0.0493711	1.174	0.243837		endoplasmic reticulum	K00717	FUT8; glycoprotein 6-alpha-L-fucosyltransferase [EC:2.4.1.68]	map00510 N-Glycan biosynthesis; map00513 Various types of N-glycan biosynthesis; map00533 Glycosaminoglycan biosynthesis - keratan sulfate; map01100 Metabolic pathways; map05202 Transcriptional misregulation in cancer	GO:0001701 in utero embryonic development; GO:0005975 carbohydrate metabolic process; GO:0005996 monosaccharide metabolic process; GO:0006004 fucose metabolic process; GO:0006139 nucleobase-containing compound metabolic process; GO:0006464 cellular protein modification process; GO:0006486 protein glycosylation; GO:0006487 protein N-linked glycosylation; GO:0006491 N-glycan processing; GO:0006725 …	GO:0000139 Golgi membrane; GO:0005622 intracellular; GO:0005623 cell; GO:0005737 cytoplasm; GO:0005794 Golgi apparatus; GO:0005829 cytosol; GO:0012505 endomembrane system; GO:0016020 membrane; GO:0031090 organelle membrane; GO:0031984 organelle subcompartment; GO:0043226 organelle; GO:0043227 membrane-bounded organelle; GO:0043229 intracellular organelle; GO:0043231 intracellular membrane-bounded…	GO:0003824 catalytic activity; GO:0008417 fucosyltransferase activity; GO:0008424 glycoprotein 6-alpha-L-fucosyltransferase activity; GO:0016740 transferase activity; GO:0016757 transferase activity, transferring glycosyl groups; GO:0016758 transferase activity, transferring hexosyl groups; GO:0046702 galactoside 6-L-fucosyltransferase activity; GO:0046921 alpha-(1->6)-fucosyltransferase activity…			O	KOG3705	Glycoprotein 6-alpha-L-fucosyltransferase
R0L253	ATP-binding cassette sub-family A member 12 (Fragment) OS=Anas platyrhynchos OX=8839 GN=Anapl_06317 PE=4 SV=1	Anapl_06317	290.82	0.3	1	1	1																	plasma membrane	K05646	ABCA12; ATP-binding cassette, subfamily A (ABC1), member 12	map02010 ABC transporters	GO:0006810 transport; GO:0006811 ion transport; GO:0006820 anion transport; GO:0006869 lipid transport; GO:0006887 exocytosis; GO:0008104 protein localization; GO:0009987 cellular process; GO:0010874 regulation of cholesterol efflux; GO:0010875 positive regulation of cholesterol efflux; GO:0010876 lipid localization; GO:0015711 organic anion transport; GO:0015748 organophosphate ester transport; …	GO:0005622 intracellular; GO:0005623 cell; GO:0005737 cytoplasm; GO:0005886 plasma membrane; GO:0012505 endomembrane system; GO:0016020 membrane; GO:0016021 integral component of membrane; GO:0030141 secretory granule; GO:0031224 intrinsic component of membrane; GO:0031410 cytoplasmic vesicle; GO:0031982 vesicle; GO:0042599 lamellar body; GO:0043226 organelle; GO:0043227 membrane-bounded organell…	GO:0000166 nucleotide binding; GO:0003824 catalytic activity; GO:0005102 signaling receptor binding; GO:0005215 transporter activity; GO:0005319 lipid transporter activity; GO:0005488 binding; GO:0005515 protein binding; GO:0005524 ATP binding; GO:0008144 drug binding; GO:0015399 primary active transmembrane transporter activity; GO:0016462 pyrophosphatase activity; GO:0016787 hydrolase activity;…	PF00005	ABC transporter	I	KOG0059	Lipid exporter ABCA1 and related proteins, ABC superfamily
R0J8P1	Centaurin-delta-2 OS=Anas platyrhynchos OX=8839 GN=Anapl_18257 PE=4 SV=1	Anapl_18257	34.886	23.2	5	5	8	0.876	1.092	0.886	1.128	1.033	0.939	1.028	1.143	0.878	1.086	0.39343	1.017	0.843592	1.068	0.566086		cytoplasm	K18439	ARAP1; Arf-GAP with Rho-GAP domain, ANK repeat and PH domain-containing protein 1	map04144 Endocytosis	GO:0001919 regulation of receptor recycling; GO:0001921 positive regulation of receptor recycling; GO:0002009 morphogenesis of an epithelium; GO:0002165 instar larval or pupal development; GO:0006355 regulation of transcription, DNA-templated; GO:0006996 organelle organization; GO:0007010 cytoskeleton organization; GO:0007015 actin filament organization; GO:0007049 cell cycle; GO:0007154 cell com…	GO:0000139 Golgi membrane; GO:0005622 intracellular; GO:0005623 cell; GO:0005634 nucleus; GO:0005654 nucleoplasm; GO:0005737 cytoplasm; GO:0005794 Golgi apparatus; GO:0005795 Golgi stack; GO:0005802 trans-Golgi network; GO:0005829 cytosol; GO:0005886 plasma membrane; GO:0012505 endomembrane system; GO:0016020 membrane; GO:0031090 organelle membrane; GO:0031410 cytoplasmic vesicle; GO:0031974 memb…	GO:0001067 regulatory region nucleic acid binding; GO:0001664 G protein-coupled receptor binding; GO:0003676 nucleic acid binding; GO:0003677 DNA binding; GO:0003700 DNA-binding transcription factor activity; GO:0005096 GTPase activator activity; GO:0005102 signaling receptor binding; GO:0005488 binding; GO:0005515 protein binding; GO:0005543 phospholipid binding; GO:0005547 phosphatidylinositol-…	PF00620	RhoGAP domain	T	KOG1117	Rho- and Arf-GTPase activating protein ARAP3
R0JE45	Basement membrane-specific heparan sulfate proteoglycan core protein (Fragment) OS=Anas platyrhynchos OX=8839 GN=Anapl_13050 PE=4 SV=1	Anapl_13050	18.903	38.9	5	5	6	1.014	1.313	0.914	0.932	0.88	0.916	1.154	1.014	0.916	0.842	0.21437	0.885	0.160972	0.952	0.755357		extracellular	K06255	HSPG2; basement membrane-specific heparan sulfate proteoglycan core protein	map04512 ECM-receptor interaction; map05161 Hepatitis B; map05205 Proteoglycans in cancer	GO:0000902 cell morphogenesis; GO:0000904 cell morphogenesis involved in differentiation; GO:0001523 retinoid metabolic process; GO:0002119 nematode larval development; GO:0002164 larval development; GO:0006022 aminoglycan metabolic process; GO:0006023 aminoglycan biosynthetic process; GO:0006024 glycosaminoglycan biosynthetic process; GO:0006026 aminoglycan catabolic process; GO:0006027 glycosam…	GO:0000323 lytic vacuole; GO:0005576 extracellular region; GO:0005604 basement membrane; GO:0005622 intracellular; GO:0005623 cell; GO:0005737 cytoplasm; GO:0005764 lysosome; GO:0005773 vacuole; GO:0005775 vacuolar lumen; GO:0005794 Golgi apparatus; GO:0005796 Golgi lumen; GO:0005886 plasma membrane; GO:0012505 endomembrane system; GO:0016020 membrane; GO:0031012 extracellular matrix; GO:0031974 …	GO:0005102 signaling receptor binding; GO:0005178 integrin binding; GO:0005198 structural molecule activity; GO:0005488 binding; GO:0005515 protein binding; GO:0008022 protein C-terminus binding; GO:0044877 protein-containing complex binding; GO:0050750 low-density lipoprotein particle receptor binding; GO:0050839 cell adhesion molecule binding; GO:0070325 lipoprotein particle receptor binding;	PF02210; PF00008	Laminin G domain; EGF-like domain	T	KOG3509	Basement membrane-specific heparan sulfate proteoglycan (HSPG) core protein
R0L1B6	p2X purinoceptor 4 (Fragment) OS=Anas platyrhynchos OX=8839 GN=Anapl_05497 PE=4 SV=1	Anapl_05497	38	11.3	4	4	5	1.086	1.143	0.954	0.851	0.929	0.953	1.038	1.026	1.071	0.859	0.0774035	0.872	0.0194923	0.985	0.832198		cytoplasm	K05218	P2RX4; P2X purinoceptor 4	map04020 Calcium signaling pathway; map04080 Neuroactive ligand-receptor interaction	GO:0001505 regulation of neurotransmitter levels; GO:0001508 action potential; GO:0001775 cell activation; GO:0001894 tissue homeostasis; GO:0002028 regulation of sodium ion transport; GO:0002682 regulation of immune system process; GO:0002684 positive regulation of immune system process; GO:0002685 regulation of leukocyte migration; GO:0002687 positive regulation of leukocyte migration; GO:00029…	GO:0005622 intracellular; GO:0005623 cell; GO:0005634 nucleus; GO:0005635 nuclear envelope; GO:0005637 nuclear inner membrane; GO:0005639 integral component of nuclear inner membrane; GO:0005737 cytoplasm; GO:0005886 plasma membrane; GO:0005887 integral component of plasma membrane; GO:0012505 endomembrane system; GO:0014069 postsynaptic density; GO:0016020 membrane; GO:0016021 integral component…	GO:0000166 nucleotide binding; GO:0001614 purinergic nucleotide receptor activity; GO:0004888 transmembrane signaling receptor activity; GO:0004931 extracellularly ATP-gated cation channel activity; GO:0005102 signaling receptor binding; GO:0005215 transporter activity; GO:0005216 ion channel activity; GO:0005230 extracellular ligand-gated ion channel activity; GO:0005231 excitatory extracellular…
R0J984	Protein AF-10 (Fragment) OS=Anas platyrhynchos OX=8839 GN=Anapl_18123 PE=4 SV=1	Anapl_18123	100.94	2.5	2	2	2	1.019	0.843	0.995	1.116	0.985	0.914	1.048	1.016	1.081	1.055	0.553115	0.959	0.498405	1.101	0.186275		nucleus	K23588	MLLT6_10, AF17_10; protein AF-17/10		GO:0000003 reproduction; GO:0002164 larval development; GO:0002165 instar larval or pupal development; GO:0002168 instar larval development; GO:0006355 regulation of transcription, DNA-templated; GO:0006357 regulation of transcription by RNA polymerase II; GO:0007275 multicellular organism development; GO:0007444 imaginal disc development; GO:0007482 haltere development; GO:0007525 somatic muscle…	GO:0000785 chromatin; GO:0000793 condensed chromosome; GO:0005622 intracellular; GO:0005623 cell; GO:0005634 nucleus; GO:0005654 nucleoplasm; GO:0005694 chromosome; GO:0005737 cytoplasm; GO:0005829 cytosol; GO:0031974 membrane-enclosed lumen; GO:0031981 nuclear lumen; GO:0032991 protein-containing complex; GO:0043226 organelle; GO:0043227 membrane-bounded organelle; GO:0043228 non-membrane-bounde…	GO:0003682 chromatin binding; GO:0003700 DNA-binding transcription factor activity; GO:0005488 binding; GO:0005515 protein binding; GO:0031491 nucleosome binding; GO:0035064 methylated histone binding; GO:0042393 histone binding; GO:0044877 protein-containing complex binding; GO:0140030 modification-dependent protein binding; GO:0140034 methylation-dependent protein binding; GO:0140110 transcript…	PF13832	PHD-zinc-finger like domain	S	KOG0956	PHD finger protein AF10
R0LQK8	Ig-like domain-containing protein (Fragment) OS=Anas platyrhynchos OX=8839 GN=Anapl_01601 PE=4 SV=1	Anapl_01601	34.152	8	1	1	3	1.049	0.95	0.976	1.078	0.73	0.748	1.208	1.139	1.13	0.859	0.26574	0.735	0.0644632	1.169	0.0125872		plasma membrane
R0JS29	Hepatocyte nuclear factor 3-alpha (Fragment) OS=Anas platyrhynchos OX=8839 GN=Anapl_05663 PE=4 SV=1	Anapl_05663	36.27	4.8	1	1	1	0.901	1.067	0.998	0.977	0.92	0.965	1.137	1.028	1.035	0.965	0.55653	0.894	0.0411163	1.079	0.260136		nucleus	K09387	FOXA1, HNF3A; forkhead box protein A1, hepatocyte nuclear factor 3-alpha		GO:0000003 reproduction; GO:0000122 negative regulation of transcription by RNA polymerase II; GO:0001558 regulation of cell growth; GO:0001655 urogenital system development; GO:0001704 formation of primary germ layer; GO:0001706 endoderm formation; GO:0001708 cell fate specification; GO:0001763 morphogenesis of a branching structure; GO:0002009 morphogenesis of an epithelium; GO:0002064 epitheli…	GO:0001650 fibrillar center; GO:0005622 intracellular; GO:0005623 cell; GO:0005634 nucleus; GO:0005654 nucleoplasm; GO:0005694 chromosome; GO:0005700 polytene chromosome; GO:0005730 nucleolus; GO:0005902 microvillus; GO:0031974 membrane-enclosed lumen; GO:0031981 nuclear lumen; GO:0042995 cell projection; GO:0043226 organelle; GO:0043227 membrane-bounded organelle; GO:0043228 non-membrane-bounded…	GO:0000976 transcription regulatory region sequence-specific DNA binding; GO:0000977 RNA polymerase II transcription regulatory region sequence-specific DNA binding; GO:0000981 DNA-binding transcription factor activity, RNA polymerase II-specific; GO:0001067 regulatory region nucleic acid binding; GO:0001228 DNA-binding transcription activator activity, RNA polymerase II-specific; GO:0003676 nucl…	PF00250; PF09354	Fork head domain; HNF3 C-terminal domain	K	KOG3563	Forkhead/HNF-3-related transcription factor
R0KW87	Protein AHNAK2 (Fragment) OS=Anas platyrhynchos OX=8839 GN=Anapl_13828 PE=4 SV=1	Anapl_13828	111.01	17.8	16	7	21	1.1	1.183	1.12	0.934	0.875	0.836	0.998	1.084	0.938	0.777	0.00290254	0.876	0.0670372	0.887	0.0630943		cytoplasm,nucleus
R0JHI2	Putative Ras GTPase-activating protein FLJ00412-like protein OS=Anas platyrhynchos OX=8839 GN=Anapl_16340 PE=4 SV=1	Anapl_16340	45.881	3.3	1	1	1	0.945	0.903	1.166	1.107	0.761	1.111	0.95	0.92	1.154	0.988	0.897177	0.985	0.871106	1.003	0.96794		nucleus	K17634	RASAL3; RAS protein activator-like 3	map04014 Ras signaling pathway	GO:0000165 MAPK cascade; GO:0002682 regulation of immune system process; GO:0002684 positive regulation of immune system process; GO:0002694 regulation of leukocyte activation; GO:0002696 positive regulation of leukocyte activation; GO:0006464 cellular protein modification process; GO:0006468 protein phosphorylation; GO:0006793 phosphorus metabolic process; GO:0006796 phosphate-containing compoun…	GO:0005622 intracellular; GO:0005623 cell; GO:0005737 cytoplasm; GO:0005829 cytosol; GO:0005886 plasma membrane; GO:0009898 cytoplasmic side of plasma membrane; GO:0016020 membrane; GO:0031224 intrinsic component of membrane; GO:0031226 intrinsic component of plasma membrane; GO:0031235 intrinsic component of the cytoplasmic side of the plasma membrane; GO:0071944 cell periphery; GO:0098552 side …	GO:0005096 GTPase activator activity; GO:0008047 enzyme activator activity; GO:0030234 enzyme regulator activity; GO:0030695 GTPase regulator activity; GO:0060589 nucleoside-triphosphatase regulator activity; GO:0098772 molecular function regulator;			T	KOG3508	GTPase-activating protein
R0JY17	Phosphoinositide phospholipase C (Fragment) OS=Anas platyrhynchos OX=8839 GN=Anapl_05394 PE=4 SV=1	Anapl_05394	139.07	30.2	34	5	49	0.979	0.971	0.973	1.104	0.842	1.004	1.023	1.104	1.057	1.009	0.971733	0.927	0.375587	1.089	0.0186259		cytoplasm	K05859	PLCG2; phosphatidylinositol phospholipase C, gamma-2 [EC:3.1.4.11]	map00562 Inositol phosphate metabolism; map01100 Metabolic pathways; map01521 EGFR tyrosine kinase inhibitor resistance; map04012 ErbB signaling pathway; map04014 Ras signaling pathway; map04020 Calcium signaling pathway; map04064 NF-kappa B signaling pathway; map04066 HIF-1 signaling pathway; map04070 Phosphatidylinositol signaling system; map04072 Phospholipase D signaling pathway; map04360 Axo…	GO:0001775 cell activation; GO:0001817 regulation of cytokine production; GO:0001819 positive regulation of cytokine production; GO:0002090 regulation of receptor internalization; GO:0002092 positive regulation of receptor internalization; GO:0002218 activation of innate immune response; GO:0002220 innate immune response activating cell surface receptor signaling pathway; GO:0002223 stimulatory C…	GO:0005622 intracellular; GO:0005623 cell; GO:0005737 cytoplasm; GO:0005829 cytosol; GO:0005886 plasma membrane; GO:0016020 membrane; GO:0071944 cell periphery;	GO:0001784 phosphotyrosine residue binding; GO:0003824 catalytic activity; GO:0004435 phosphatidylinositol phospholipase C activity; GO:0004620 phospholipase activity; GO:0004629 phospholipase C activity; GO:0005488 binding; GO:0005515 protein binding; GO:0008081 phosphoric diester hydrolase activity; GO:0016298 lipase activity; GO:0016787 hydrolase activity; GO:0016788 hydrolase activity, acting…	PF00017; PF00018; PF00168	SH2 domain; SH3 domain; C2 domain	T	KOG1264	Phospholipase C
R0KZF8	Zinc finger protein 294 (Fragment) OS=Anas platyrhynchos OX=8839 GN=Anapl_15800 PE=4 SV=1	Anapl_15800	197.93	7.5	11	11	12	0.966	0.868	0.974	1.092	1.037	1.094	0.986	1.042	1.03	1.148	0.0276834	1.054	0.0967157	1.089	0.101359		cytoplasm	K22377	LTN1; E3 ubiquitin-protein ligase listerin [EC:2.3.2.27]		GO:0006464 cellular protein modification process; GO:0006807 nitrogen compound metabolic process; GO:0008152 metabolic process; GO:0009987 cellular process; GO:0016567 protein ubiquitination; GO:0019538 protein metabolic process; GO:0032446 protein modification by small protein conjugation; GO:0036211 protein modification process; GO:0043170 macromolecule metabolic process; GO:0043412 macromolecu…		GO:0003824 catalytic activity; GO:0004842 ubiquitin-protein transferase activity; GO:0016740 transferase activity; GO:0019787 ubiquitin-like protein transferase activity; GO:0061630 ubiquitin protein ligase activity; GO:0061659 ubiquitin-like protein ligase activity; GO:0140096 catalytic activity, acting on a protein;			O	KOG0803	Predicted E3 ubiquitin ligase
R0JKK6	Collagen alpha-1(VI) chain (Fragment) OS=Anas platyrhynchos OX=8839 GN=Anapl_09441 PE=4 SV=1	Anapl_09441	106.55	16.9	16	16	34	0.901	1.203	0.96	0.921	1.081	1.058	1.041	0.957	0.914	0.999	0.969769	1.051	0.483954	0.95	0.666036		cytoplasm	K06238	COL6A; collagen, type VI, alpha	map04151 PI3K-Akt signaling pathway; map04510 Focal adhesion; map04512 ECM-receptor interaction; map04974 Protein digestion and absorption; map05165 Human papillomavirus infection	GO:0001101 response to acid chemical; GO:0001704 formation of primary germ layer; GO:0001706 endoderm formation; GO:0007275 multicellular organism development; GO:0007369 gastrulation; GO:0007492 endoderm development; GO:0009653 anatomical structure morphogenesis; GO:0009719 response to endogenous stimulus; GO:0009790 embryo development; GO:0009888 tissue development; GO:0009987 cellular process;…	GO:0005576 extracellular region; GO:0005581 collagen trimer; GO:0005589 collagen type VI trimer; GO:0005622 intracellular; GO:0005623 cell; GO:0005737 cytoplasm; GO:0005783 endoplasmic reticulum; GO:0005788 endoplasmic reticulum lumen; GO:0005886 plasma membrane; GO:0012505 endomembrane system; GO:0016020 membrane; GO:0031012 extracellular matrix; GO:0031974 membrane-enclosed lumen; GO:0032991 pr…	GO:0005488 binding; GO:0005515 protein binding; GO:0019838 growth factor binding; GO:0048407 platelet-derived growth factor binding;	PF00092	von Willebrand factor type A domain	W	KOG3544	Collagens (type IV and type XIII), and related proteins
R0L360	Putative transcription factor PML OS=Anas platyrhynchos OX=8839 GN=Anapl_10900 PE=4 SV=1	Anapl_10900	22.381	8.3	1	1	2	0.784	0.751	0.693	1.334	1.855	1.573	0.717	0.612	0.747	2.137	0.00179305	2.294	0.0018685	0.932	0.360325		nucleus	K10054	PML, TRIM19; probable transcription factor PML	map04120 Ubiquitin mediated proteolysis; map04144 Endocytosis; map05164 Influenza A; map05168 Herpes simplex virus 1 infection; map05200 Pathways in cancer; map05202 Transcriptional misregulation in cancer; map05221 Acute myeloid leukemia	GO:0000075 cell cycle checkpoint; GO:0000077 DNA damage checkpoint; GO:0000278 mitotic cell cycle; GO:0001558 regulation of cell growth; GO:0001666 response to hypoxia; GO:0001667 ameboidal-type cell migration; GO:0001763 morphogenesis of a branching structure; GO:0001817 regulation of cytokine production; GO:0001818 negative regulation of cytokine production; GO:0001932 regulation of protein pho…	GO:0000228 nuclear chromosome; GO:0000781 chromosome, telomeric region; GO:0000784 nuclear chromosome, telomeric region; GO:0005622 intracellular; GO:0005623 cell; GO:0005634 nucleus; GO:0005635 nuclear envelope; GO:0005654 nucleoplasm; GO:0005694 chromosome; GO:0005730 nucleolus; GO:0005737 cytoplasm; GO:0005768 endosome; GO:0005769 early endosome; GO:0005783 endoplasmic reticulum; GO:0005789 en…	GO:0003712 transcription coregulator activity; GO:0003713 transcription coactivator activity; GO:0005488 binding; GO:0005515 protein binding; GO:0008270 zinc ion binding; GO:0019899 enzyme binding; GO:0031625 ubiquitin protein ligase binding; GO:0032182 ubiquitin-like protein binding; GO:0032183 SUMO binding; GO:0042802 identical protein binding; GO:0042803 protein homodimerization activity; GO:0…			O	KOG2177	Predicted E3 ubiquitin ligase
R0LFS4	Conserved oligomeric Golgi complex subunit 1 (Fragment) OS=Anas platyrhynchos OX=8839 GN=Anapl_16453 PE=4 SV=1	Anapl_16453	87.235	8	6	6	7	0.974	1.032	0.963	0.982	1.088	1.047	0.97	0.925	0.954	1.05	0.260097	1.094	0.0538173	0.96	0.183914		cytoplasm	K20288	COG1; conserved oligomeric Golgi complex subunit 1		GO:0006810 transport; GO:0006888 endoplasmic reticulum to Golgi vesicle-mediated transport; GO:0006891 intra-Golgi vesicle-mediated transport; GO:0006996 organelle organization; GO:0007030 Golgi organization; GO:0009987 cellular process; GO:0010256 endomembrane system organization; GO:0016043 cellular component organization; GO:0016192 vesicle-mediated transport; GO:0046907 intracellular transpor…	GO:0000139 Golgi membrane; GO:0005622 intracellular; GO:0005623 cell; GO:0005737 cytoplasm; GO:0005794 Golgi apparatus; GO:0005802 trans-Golgi network; GO:0012505 endomembrane system; GO:0016020 membrane; GO:0017119 Golgi transport complex; GO:0031090 organelle membrane; GO:0031984 organelle subcompartment; GO:0032588 trans-Golgi network membrane; GO:0032991 protein-containing complex; GO:0043226…				I	KOG2033	Low density lipoprotein B-like protein
R0K227	Selenoprotein M OS=Anas platyrhynchos OX=8839 GN=Anapl_01772 PE=4 SV=1	Anapl_01772	10.548	26.1	2	2	2																	cytoplasm				GO:0003008 system process; GO:0006810 transport; GO:0006869 lipid transport; GO:0007154 cell communication; GO:0007267 cell-cell signaling; GO:0007275 multicellular organism development; GO:0008152 metabolic process; GO:0009888 tissue development; GO:0009914 hormone transport; GO:0009987 cellular process; GO:0010035 response to inorganic substance; GO:0010269 response to selenium ion; GO:0010817 …	GO:0005622 intracellular; GO:0005623 cell; GO:0005737 cytoplasm; GO:0005783 endoplasmic reticulum; GO:0005794 Golgi apparatus; GO:0012505 endomembrane system; GO:0043226 organelle; GO:0043227 membrane-bounded organelle; GO:0043229 intracellular organelle; GO:0043231 intracellular membrane-bounded organelle;		PF08806	Sep15/SelM redox domain
R0L594	BCL2/adenovirus E1B 19 kDa protein-interacting protein 2 (Fragment) OS=Anas platyrhynchos OX=8839 GN=Anapl_02712 PE=4 SV=1	Anapl_02712	29.731	13.2	4	4	4																	cytoplasm	K18448	BNIP2; BCL2/adenovirus E1B 19 kDa protein-interacting protein 2		GO:0000226 microtubule cytoskeleton organization; GO:0001701 in utero embryonic development; GO:0001824 blastocyst development; GO:0001932 regulation of protein phosphorylation; GO:0001934 positive regulation of protein phosphorylation; GO:0006915 apoptotic process; GO:0006996 organelle organization; GO:0007010 cytoskeleton organization; GO:0007017 microtubule-based process; GO:0007049 cell cycle…	GO:0000922 spindle pole; GO:0005622 intracellular; GO:0005623 cell; GO:0005634 nucleus; GO:0005635 nuclear envelope; GO:0005737 cytoplasm; GO:0005813 centrosome; GO:0005814 centriole; GO:0005815 microtubule organizing center; GO:0005819 spindle; GO:0005829 cytosol; GO:0005856 cytoskeleton; GO:0012505 endomembrane system; GO:0015630 microtubule cytoskeleton; GO:0031616 spindle pole centrosome; GO:…	GO:0005096 GTPase activator activity; GO:0005488 binding; GO:0005509 calcium ion binding; GO:0005515 protein binding; GO:0008047 enzyme activator activity; GO:0030234 enzyme regulator activity; GO:0030695 GTPase regulator activity; GO:0042802 identical protein binding; GO:0043167 ion binding; GO:0043169 cation binding; GO:0046872 metal ion binding; GO:0060589 nucleoside-triphosphatase regulator a…	PF13716	Divergent CRAL/TRIO domain
R0L9T1	Ubiquitin carboxyl-terminal hydrolase (Fragment) OS=Anas platyrhynchos OX=8839 GN=Anapl_08820 PE=3 SV=1	Anapl_08820	51.089	2	1	1	1	1.014	0.975	0.993	1.162	0.837	0.829	1.037	1.144	1.026	0.948	0.587991	0.882	0.303138	1.075	0.120759		nucleus	K11851	USP30; ubiquitin carboxyl-terminal hydrolase 30 [EC:3.4.19.12]	map04137 Mitophagy - animal	GO:0000422 autophagy of mitochondrion; GO:0006464 cellular protein modification process; GO:0006508 proteolysis; GO:0006807 nitrogen compound metabolic process; GO:0006914 autophagy; GO:0006950 response to stress; GO:0006996 organelle organization; GO:0007005 mitochondrion organization; GO:0008053 mitochondrial fusion; GO:0008152 metabolic process; GO:0009056 catabolic process; GO:0009635 respons…	GO:0005622 intracellular; GO:0005623 cell; GO:0005737 cytoplasm; GO:0005739 mitochondrion; GO:0005740 mitochondrial envelope; GO:0005741 mitochondrial outer membrane; GO:0016020 membrane; GO:0019867 outer membrane; GO:0031090 organelle membrane; GO:0031966 mitochondrial membrane; GO:0031967 organelle envelope; GO:0031968 organelle outer membrane; GO:0031975 envelope; GO:0043226 organelle; GO:0043…	GO:0003824 catalytic activity; GO:0004175 endopeptidase activity; GO:0004197 cysteine-type endopeptidase activity; GO:0004843 thiol-dependent ubiquitin-specific protease activity; GO:0008233 peptidase activity; GO:0008234 cysteine-type peptidase activity; GO:0016787 hydrolase activity; GO:0019783 ubiquitin-like protein-specific protease activity; GO:0036459 thiol-dependent ubiquitinyl hydrolase a…			O	KOG1867	Ubiquitin-specific protease
R0L872	Leucine zipper putative tumor suppressor 1 (Fragment) OS=Anas platyrhynchos OX=8839 GN=Anapl_15618 PE=4 SV=1	Anapl_15618	69.066	3.1	1	1	1	0.966	1.101	0.907	0.699	1.164	1.201	1.001	0.876	1.152	1.03	0.982524	1.012	0.956901	1.018	0.882445		mitochondria				GO:0006139 nucleobase-containing compound metabolic process; GO:0006351 transcription, DNA-templated; GO:0006355 regulation of transcription, DNA-templated; GO:0006725 cellular aromatic compound metabolic process; GO:0006807 nitrogen compound metabolic process; GO:0007275 multicellular organism development; GO:0007399 nervous system development; GO:0008152 metabolic process; GO:0009058 biosynthet…	GO:0005623 cell; GO:0005886 plasma membrane; GO:0014069 postsynaptic density; GO:0016020 membrane; GO:0016324 apical plasma membrane; GO:0030425 dendrite; GO:0032279 asymmetric synapse; GO:0036477 somatodendritic compartment; GO:0042995 cell projection; GO:0043005 neuron projection; GO:0043197 dendritic spine; GO:0043198 dendritic shaft; GO:0043226 organelle; GO:0044297 cell body; GO:0044309 neur…	GO:0003676 nucleic acid binding; GO:0003677 DNA binding; GO:0003700 DNA-binding transcription factor activity; GO:0005488 binding; GO:0097159 organic cyclic compound binding; GO:0140110 transcription regulator activity; GO:1901363 heterocyclic compound binding;
R0KEL4	Prenylcysteine oxidase-like (Fragment) OS=Anas platyrhynchos OX=8839 GN=Anapl_08128 PE=4 SV=1	Anapl_08128	48.431	6.1	2	2	2	1.062	0.983	0.899	0.983	1.137	1.188	0.92	0.973	0.915	1.124	0.196929	1.178	0.0563434	0.954	0.432111		nucleus	K05906	PCYOX1, FCLY; prenylcysteine oxidase / farnesylcysteine lyase [EC:1.8.3.5 1.8.3.6]	map00900 Terpenoid backbone biosynthesis	GO:0000096 sulfur amino acid metabolic process; GO:0000098 sulfur amino acid catabolic process; GO:0002576 platelet degranulation; GO:0006082 organic acid metabolic process; GO:0006508 proteolysis; GO:0006520 cellular amino acid metabolic process; GO:0006575 cellular modified amino acid metabolic process; GO:0006790 sulfur compound metabolic process; GO:0006807 nitrogen compound metabolic process…	GO:0005576 extracellular region; GO:0005622 intracellular; GO:0005623 cell; GO:0005737 cytoplasm; GO:0005773 vacuole; GO:0005774 vacuolar membrane; GO:0012505 endomembrane system; GO:0016020 membrane; GO:0030141 secretory granule; GO:0031090 organelle membrane; GO:0031091 platelet alpha granule; GO:0031093 platelet alpha granule lumen; GO:0031410 cytoplasmic vesicle; GO:0031974 membrane-enclosed …	GO:0001735 prenylcysteine oxidase activity; GO:0003824 catalytic activity; GO:0016491 oxidoreductase activity; GO:0016667 oxidoreductase activity, acting on a sulfur group of donors; GO:0016670 oxidoreductase activity, acting on a sulfur group of donors, oxygen as acceptor;
R0JXY9	Tripartite motif-containing protein 7 (Fragment) OS=Anas platyrhynchos OX=8839 GN=Anapl_13518 PE=4 SV=1	Anapl_13518	89.188	7.7	6	6	11	0.919	0.898	0.976	1.238	0.795	0.954	1.04	1.094	1.058	1.069	0.716082	0.936	0.556924	1.143	0.00981659		nucleus	K12000	TRIM7; tripartite motif-containing protein 7			GO:0005622 intracellular; GO:0005623 cell; GO:0005634 nucleus; GO:0005737 cytoplasm; GO:0043226 organelle; GO:0043227 membrane-bounded organelle; GO:0043229 intracellular organelle; GO:0043231 intracellular membrane-bounded organelle;		PF00643	B-box zinc finger	O	KOG2177	Predicted E3 ubiquitin ligase
R0JJC4	Methylmalonyl-CoA epimerase, mitochondrial (Fragment) OS=Anas platyrhynchos OX=8839 GN=Anapl_06136 PE=4 SV=1	Anapl_06136	18.024	18.8	3	3	5	0.829	0.79	0.74	0.751	0.633	0.759	1.554	1.47	1.474	0.908	0.218331	0.476	0.000267842	1.907	6.69394e-05		mitochondria	K05606	MCEE, epi; methylmalonyl-CoA/ethylmalonyl-CoA epimerase [EC:5.1.99.1]	map00280 Valine, leucine and isoleucine degradation; map00630 Glyoxylate and dicarboxylate metabolism; map00640 Propanoate metabolism; map01100 Metabolic pathways; map01200 Carbon metabolism	GO:0006082 organic acid metabolic process; GO:0006139 nucleobase-containing compound metabolic process; GO:0006163 purine nucleotide metabolic process; GO:0006629 lipid metabolic process; GO:0006631 fatty acid metabolic process; GO:0006637 acyl-CoA metabolic process; GO:0006725 cellular aromatic compound metabolic process; GO:0006732 coenzyme metabolic process; GO:0006753 nucleoside phosphate met…	GO:0005622 intracellular; GO:0005623 cell; GO:0005737 cytoplasm; GO:0005739 mitochondrion; GO:0005759 mitochondrial matrix; GO:0031974 membrane-enclosed lumen; GO:0043226 organelle; GO:0043227 membrane-bounded organelle; GO:0043229 intracellular organelle; GO:0043231 intracellular membrane-bounded organelle; GO:0043233 organelle lumen; GO:0070013 intracellular organelle lumen;	GO:0003824 catalytic activity; GO:0004493 methylmalonyl-CoA epimerase activity; GO:0016853 isomerase activity; GO:0016854 racemase and epimerase activity;			G	KOG2944	Glyoxalase
R0LQP1	Tubulin beta chain (Fragment) OS=Anas platyrhynchos OX=8839 GN=Anapl_00254 PE=3 SV=1	Anapl_00254	48.498	23.3	11	2	70	0.977	0.731	0.978	1.172	1.121	1.127	1.186	0.933	0.803	1.273	0.0627082	1.17	0.211101	1.088	0.619434		nucleus	K07375	TUBB; tubulin beta	map04145 Phagosome; map04540 Gap junction; map05130 Pathogenic Escherichia coli infection	GO:0000226 microtubule cytoskeleton organization; GO:0006996 organelle organization; GO:0007010 cytoskeleton organization; GO:0007017 microtubule-based process; GO:0007049 cell cycle; GO:0007051 spindle organization; GO:0009987 cellular process; GO:0016043 cellular component organization; GO:0022402 cell cycle process; GO:0022607 cellular component assembly; GO:0044085 cellular component biogenes…	GO:0005622 intracellular; GO:0005623 cell; GO:0005737 cytoplasm; GO:0005856 cytoskeleton; GO:0005874 microtubule; GO:0015630 microtubule cytoskeleton; GO:0043226 organelle; GO:0043228 non-membrane-bounded organelle; GO:0043229 intracellular organelle; GO:0043232 intracellular non-membrane-bounded organelle; GO:0099080 supramolecular complex; GO:0099081 supramolecular polymer; GO:0099512 supramole…	GO:0005198 structural molecule activity; GO:0005200 structural constituent of cytoskeleton;	PF00091; PF03953	Tubulin/FtsZ family, GTPase domain; Tubulin C-terminal domain	Z	KOG1375	Beta tubulin
R0JH24	Breakpoint cluster region protein (Fragment) OS=Anas platyrhynchos OX=8839 GN=Anapl_02202 PE=4 SV=1	Anapl_02202	117.76	10.8	8	1	8																	nucleus	K08878	BCR1, BCR; breakpoint cluster region protein [EC:2.7.11.1]	map05200 Pathways in cancer; map05220 Chronic myeloid leukemia	GO:0002237 response to molecule of bacterial origin; GO:0002376 immune system process; GO:0002520 immune system development; GO:0002682 regulation of immune system process; GO:0002683 negative regulation of immune system process; GO:0002685 regulation of leukocyte migration; GO:0002686 negative regulation of leukocyte migration; GO:0002691 regulation of cellular extravasation; GO:0002692 negative…	GO:0005622 intracellular; GO:0005623 cell; GO:0005737 cytoplasm; GO:0005829 cytosol; GO:0005886 plasma membrane; GO:0014069 postsynaptic density; GO:0016020 membrane; GO:0032279 asymmetric synapse; GO:0032991 protein-containing complex; GO:0043226 organelle; GO:0045202 synapse; GO:0071944 cell periphery; GO:0098794 postsynapse; GO:0098984 neuron to neuron synapse; GO:0099572 postsynaptic speciali…	GO:0003824 catalytic activity; GO:0004672 protein kinase activity; GO:0004674 protein serine/threonine kinase activity; GO:0004713 protein tyrosine kinase activity; GO:0005096 GTPase activator activity; GO:0005488 binding; GO:0005515 protein binding; GO:0008047 enzyme activator activity; GO:0016301 kinase activity; GO:0016740 transferase activity; GO:0016772 transferase activity, transferring pho…	PF09036; PF00621; PF00168	Bcr-Abl oncoprotein oligomerisation domain; RhoGEF domain; C2 domain	T	KOG4269	Rac GTPase-activating protein BCR/ABR
R0L4R8	Annexin (Fragment) OS=Anas platyrhynchos OX=8839 GN=Anapl_13592 PE=3 SV=1	Anapl_13592	35.885	20	6	6	6	0.847	0.982	0.85	1.038	1.694	1.286	0.664	0.864	0.837	1.5	0.0609765	1.699	0.0347004	0.883	0.251273		cytoplasm	K17099	ANXA13; annexin A13		GO:0009987 cellular process; GO:0030154 cell differentiation; GO:0032502 developmental process; GO:0032879 regulation of localization; GO:0032880 regulation of protein localization; GO:0042996 regulation of Golgi to plasma membrane protein transport; GO:0042997 negative regulation of Golgi to plasma membrane protein transport; GO:0042998 positive regulation of Golgi to plasma membrane protein tra…	GO:0005622 intracellular; GO:0005623 cell; GO:0005634 nucleus; GO:0005654 nucleoplasm; GO:0005737 cytoplasm; GO:0005886 plasma membrane; GO:0012505 endomembrane system; GO:0016020 membrane; GO:0016323 basolateral plasma membrane; GO:0016324 apical plasma membrane; GO:0030133 transport vesicle; GO:0031410 cytoplasmic vesicle; GO:0031974 membrane-enclosed lumen; GO:0031981 nuclear lumen; GO:0031982…	GO:0001786 phosphatidylserine binding; GO:0005488 binding; GO:0005543 phospholipid binding; GO:0008289 lipid binding; GO:0043167 ion binding; GO:0043168 anion binding; GO:0072341 modified amino acid binding; GO:1901611 phosphatidylglycerol binding;			U	KOG0819	Annexin
R0LVY8	Programmed cell death 6-interacting protein (Fragment) OS=Anas platyrhynchos OX=8839 GN=Anapl_15296 PE=4 SV=1	Anapl_15296	97.184	44.4	37	1	67																	cytoplasm	K12200	PDCD6IP, ALIX, RIM20; programmed cell death 6-interacting protein	map04144 Endocytosis	GO:0000003 reproduction; GO:0000278 mitotic cell cycle; GO:0000281 mitotic cytokinesis; GO:0000910 cytokinesis; GO:0000912 assembly of actomyosin apparatus involved in cytokinesis; GO:0000915 actomyosin contractile ring assembly; GO:0000920 septum digestion after cytokinesis; GO:0001932 regulation of protein phosphorylation; GO:0001934 positive regulation of protein phosphorylation; GO:0003006 de…	GO:0001772 immunological synapse; GO:0005576 extracellular region; GO:0005615 extracellular space; GO:0005622 intracellular; GO:0005623 cell; GO:0005737 cytoplasm; GO:0005768 endosome; GO:0005770 late endosome; GO:0005771 multivesicular body; GO:0005783 endoplasmic reticulum; GO:0005813 centrosome; GO:0005815 microtubule organizing center; GO:0005829 cytosol; GO:0005856 cytoskeleton; GO:0005886 p…	GO:0001664 G protein-coupled receptor binding; GO:0005102 signaling receptor binding; GO:0005112 Notch binding; GO:0005488 binding; GO:0005515 protein binding; GO:0008022 protein C-terminus binding; GO:0017124 SH3 domain binding; GO:0019904 protein domain specific binding; GO:0031871 proteinase activated receptor binding; GO:0042802 identical protein binding; GO:0042803 protein homodimerization a…	PF03097; PF13949	BRO1-like domain; ALIX V-shaped domain binding to HIV	S	KOG2220	Predicted signal transduction protein
R0JP90	Rho GTPase-activating protein 26 (Fragment) OS=Anas platyrhynchos OX=8839 GN=Anapl_07312 PE=4 SV=1	Anapl_07312	83.6	10.7	6	6	6	0.948	0.97	0.978	1.109	0.972	1.117	0.993	1.019	0.909	1.104	0.102755	1.095	0.189837	1.009	0.844427		cytoplasm	K20071	ARHGAP26, GRAF; Rho GTPase-activating protein 26		GO:0006996 organelle organization; GO:0007010 cytoskeleton organization; GO:0007154 cell communication; GO:0007165 signal transduction; GO:0007264 small GTPase mediated signal transduction; GO:0007265 Ras protein signal transduction; GO:0007266 Rho protein signal transduction; GO:0007275 multicellular organism development; GO:0007399 nervous system development; GO:0009966 regulation of signal tra…	GO:0005622 intracellular; GO:0005623 cell; GO:0005737 cytoplasm; GO:0005829 cytosol;	GO:0005096 GTPase activator activity; GO:0005488 binding; GO:0005515 protein binding; GO:0005543 phospholipid binding; GO:0008047 enzyme activator activity; GO:0008289 lipid binding; GO:0030234 enzyme regulator activity; GO:0030695 GTPase regulator activity; GO:0043167 ion binding; GO:0043168 anion binding; GO:0060589 nucleoside-triphosphatase regulator activity; GO:0098772 molecular function reg…	PF00169; PF00620	PH domain; RhoGAP domain	T	KOG1451	Oligophrenin-1 and related Rho GTPase-activating proteins
R0JKU9	Heterogeneous nuclear ribonucleoprotein H (Fragment) OS=Anas platyrhynchos OX=8839 GN=Anapl_11426 PE=4 SV=1	Anapl_11426	53.302	42.8	16	1	67																	nucleus	K12898	HNRNPF_H; heterogeneous nuclear ribonucleoprotein F/H		GO:0000003 reproduction; GO:0000375 RNA splicing, via transesterification reactions; GO:0000377 RNA splicing, via transesterification reactions with bulged adenosine as nucleophile; GO:0000398 mRNA splicing, via spliceosome; GO:0000578 embryonic axis specification; GO:0003002 regionalization; GO:0003006 developmental process involved in reproduction; GO:0006139 nucleobase-containing compound meta…	GO:0005622 intracellular; GO:0005623 cell; GO:0005634 nucleus; GO:0005654 nucleoplasm; GO:0005681 spliceosomal complex; GO:0005737 cytoplasm; GO:0005829 cytosol; GO:0005886 plasma membrane; GO:0016020 membrane; GO:0031974 membrane-enclosed lumen; GO:0031981 nuclear lumen; GO:0032991 protein-containing complex; GO:0043226 organelle; GO:0043227 membrane-bounded organelle; GO:0043229 intracellular o…	GO:0003676 nucleic acid binding; GO:0003723 RNA binding; GO:0003727 single-stranded RNA binding; GO:0003729 mRNA binding; GO:0005488 binding; GO:0005515 protein binding; GO:0008134 transcription factor binding; GO:0008187 poly-pyrimidine tract binding; GO:0008266 poly(U) RNA binding; GO:0017025 TBP-class protein binding; GO:0019899 enzyme binding; GO:0097159 organic cyclic compound binding; GO:19…	PF00076; PF08080	RNA recognition motif. (a.k.a. RRM, RBD, or RNP domain); RNPHF zinc finger	A	KOG4211	Splicing factor hnRNP-F and related RNA-binding proteins
R0LXN1	Microfibrillar-associated protein 5 (Fragment) OS=Anas platyrhynchos OX=8839 GN=Anapl_11243 PE=4 SV=1	Anapl_11243	10.911	47.3	4	4	5	1.022	1.288	1.126	0.772	1.031	0.918	1.003	0.874	1.019	0.792	0.0934265	0.94	0.528508	0.843	0.111471		extracellular
R0JSW8	U3 small nucleolar RNA-associated protein 14-like protein A (Fragment) OS=Anas platyrhynchos OX=8839 GN=Anapl_05206 PE=4 SV=1	Anapl_05206	75.506	14.4	9	7	11	1.086	0.882	1.035	0.993	0.978	0.97	1.053	0.948	1.082	0.979	0.801178	0.954	0.327334	1.027	0.721563		nucleus	K14567	UTP14; U3 small nucleolar RNA-associated protein 14	map03008 Ribosome biogenesis in eukaryotes	GO:0000003 reproduction; GO:0006139 nucleobase-containing compound metabolic process; GO:0006364 rRNA processing; GO:0006396 RNA processing; GO:0006725 cellular aromatic compound metabolic process; GO:0006807 nitrogen compound metabolic process; GO:0007275 multicellular organism development; GO:0007276 gamete generation; GO:0007283 spermatogenesis; GO:0007399 nervous system development; GO:000741…	GO:0005622 intracellular; GO:0005623 cell; GO:0005634 nucleus; GO:0005654 nucleoplasm; GO:0005730 nucleolus; GO:0005737 cytoplasm; GO:0005829 cytosol; GO:0030684 preribosome; GO:0031974 membrane-enclosed lumen; GO:0031981 nuclear lumen; GO:0032040 small-subunit processome; GO:0032991 protein-containing complex; GO:0043226 organelle; GO:0043227 membrane-bounded organelle; GO:0043228 non-membrane-b…	GO:0005488 binding; GO:0005515 protein binding;			S	KOG2172	Uncharacterized conserved protein
R0M1J7	SPARC (Fragment) OS=Anas platyrhynchos OX=8839 GN=Anapl_09346 PE=4 SV=1	Anapl_09346	31.949	43.4	9	9	14	1.166	1.019	0.999	0.893	1.204	1.05	0.883	0.908	0.896	0.988	0.874256	1.171	0.157365	0.844	0.0272685		extracellular				GO:0001101 response to acid chemical; GO:0001501 skeletal system development; GO:0001503 ossification; GO:0001655 urogenital system development; GO:0001936 regulation of endothelial cell proliferation; GO:0001937 negative regulation of endothelial cell proliferation; GO:0002009 morphogenesis of an epithelium; GO:0002164 larval development; GO:0002165 instar larval or pupal development; GO:0002168…	GO:0005576 extracellular region; GO:0005604 basement membrane; GO:0005615 extracellular space; GO:0005622 intracellular; GO:0005623 cell; GO:0005634 nucleus; GO:0005737 cytoplasm; GO:0009986 cell surface; GO:0012505 endomembrane system; GO:0012506 vesicle membrane; GO:0016020 membrane; GO:0016363 nuclear matrix; GO:0030139 endocytic vesicle; GO:0030141 secretory granule; GO:0030659 cytoplasmic ve…	GO:0005488 binding; GO:0005509 calcium ion binding; GO:0005518 collagen binding; GO:0043167 ion binding; GO:0043169 cation binding; GO:0044877 protein-containing complex binding; GO:0046872 metal ion binding; GO:0050840 extracellular matrix binding;	PF09289; PF00050; PF10591	Follistatin/Osteonectin-like EGF domain; Kazal-type serine protease inhibitor domain; Secreted protein acidic and rich in cysteine Ca binding region	W	KOG4004	Matricellular protein Osteonectin/SPARC/BM-40
R0L6H9	Leukocyte common antigen (Fragment) OS=Anas platyrhynchos OX=8839 GN=Anapl_09668 PE=4 SV=1	Anapl_09668	104.49	26.1	24	24	47	1.031	0.968	1.004	1.06	0.972	0.975	1	0.978	1.014	1.001	0.981095	1.005	0.893981	0.996	0.878113		cytoplasm	K06478	PTPRC, CD45; receptor-type tyrosine-protein phosphatase C [EC:3.1.3.48]	map04514 Cell adhesion molecules (CAMs); map04660 T cell receptor signaling pathway; map04666 Fc gamma R-mediated phagocytosis; map05340 Primary immunodeficiency	GO:0000018 regulation of DNA recombination; GO:0000187 activation of MAPK activity; GO:0001501 skeletal system development; GO:0001775 cell activation; GO:0001910 regulation of leukocyte mediated cytotoxicity; GO:0001911 negative regulation of leukocyte mediated cytotoxicity; GO:0001912 positive regulation of leukocyte mediated cytotoxicity; GO:0001914 regulation of T cell mediated cytotoxicity; …	GO:0005622 intracellular; GO:0005623 cell; GO:0005737 cytoplasm; GO:0005886 plasma membrane; GO:0005887 integral component of plasma membrane; GO:0005912 adherens junction; GO:0005925 focal adhesion; GO:0009897 external side of plasma membrane; GO:0009898 cytoplasmic side of plasma membrane; GO:0009986 cell surface; GO:0012505 endomembrane system; GO:0012506 vesicle membrane; GO:0016020 membrane;…	GO:0003824 catalytic activity; GO:0004721 phosphoprotein phosphatase activity; GO:0004725 protein tyrosine phosphatase activity; GO:0004888 transmembrane signaling receptor activity; GO:0005001 transmembrane receptor protein tyrosine phosphatase activity; GO:0005488 binding; GO:0005515 protein binding; GO:0005539 glycosaminoglycan binding; GO:0008201 heparin binding; GO:0016787 hydrolase activity…	PF00041; PF00102	Fibronectin type III domain; Protein-tyrosine phosphatase	T	KOG4228	Protein tyrosine phosphatase
R0KYA1	FACT complex subunit SPT16 OS=Anas platyrhynchos OX=8839 GN=Anapl_18821 PE=4 SV=1	Anapl_18821	9.6774	15.5	1	1	3	1.068	0.974	0.838	1.06	1.046	1.098	1.044	0.872	1.048	1.112	0.197644	1.081	0.262531	1.029	0.762828		extracellular	K04494	CHD8, HELSNF1; chromodomain helicase DNA binding protein 8 [EC:3.6.4.12]	map04310 Wnt signaling pathway	GO:0001672 regulation of chromatin assembly or disassembly; GO:0006139 nucleobase-containing compound metabolic process; GO:0006325 chromatin organization; GO:0006333 chromatin assembly or disassembly; GO:0006337 nucleosome disassembly; GO:0006351 transcription, DNA-templated; GO:0006354 DNA-templated transcription, elongation; GO:0006355 regulation of transcription, DNA-templated; GO:0006357 reg…	GO:0005622 intracellular; GO:0005623 cell; GO:0005634 nucleus; GO:0005654 nucleoplasm; GO:0005694 chromosome; GO:0008023 transcription elongation factor complex; GO:0031974 membrane-enclosed lumen; GO:0031981 nuclear lumen; GO:0032991 protein-containing complex; GO:0035101 FACT complex; GO:0043226 organelle; GO:0043227 membrane-bounded organelle; GO:0043228 non-membrane-bounded organelle; GO:0043…	GO:0003682 chromatin binding; GO:0005488 binding; GO:0005515 protein binding; GO:0031491 nucleosome binding; GO:0042393 histone binding; GO:0044877 protein-containing complex binding;	PF00557	Metallopeptidase family M24	E	KOG1189	Global transcriptional regulator, cell division control protein
R0LAM4	FYVE, RhoGEF and PH domain-containing protein 4 (Fragment) OS=Anas platyrhynchos OX=8839 GN=Anapl_17068 PE=4 SV=1	Anapl_17068	86.531	2.2	2	2	2	0.846	1.136	0.98	1.082	1.105	1.011	0.877	1.064	0.936	1.08	0.403967	1.112	0.159632	0.971	0.817939		nucleus	K05723	FGD4; FYVE, RhoGEF and PH domain containing 4					PF00621; PF00169; PF01363	RhoGEF domain; PH domain; FYVE zinc finger	T	KOG4424	Predicted Rho/Rac guanine nucleotide exchange factor/faciogenital dysplasia protein 3
R0KQL3	Malic enzyme (Fragment) OS=Anas platyrhynchos OX=8839 GN=Anapl_14537 PE=3 SV=1	Anapl_14537	60.511	10.3	6	4	6																	cytoplasm	K00029	E1.1.1.40, maeB; malate dehydrogenase (oxaloacetate-decarboxylating)(NADP+) [EC:1.1.1.40]	map00620 Pyruvate metabolism; map01100 Metabolic pathways; map01200 Carbon metabolism; map03320 PPAR signaling pathway	GO:0006082 organic acid metabolic process; GO:0006090 pyruvate metabolic process; GO:0006091 generation of precursor metabolites and energy; GO:0006099 tricarboxylic acid cycle; GO:0006101 citrate metabolic process; GO:0006108 malate metabolic process; GO:0008152 metabolic process; GO:0009060 aerobic respiration; GO:0009987 cellular process; GO:0015980 energy derivation by oxidation of organic co…	GO:0005622 intracellular; GO:0005623 cell; GO:0005737 cytoplasm; GO:0005739 mitochondrion; GO:0005759 mitochondrial matrix; GO:0031974 membrane-enclosed lumen; GO:0043226 organelle; GO:0043227 membrane-bounded organelle; GO:0043229 intracellular organelle; GO:0043231 intracellular membrane-bounded organelle; GO:0043233 organelle lumen; GO:0070013 intracellular organelle lumen;	GO:0003824 catalytic activity; GO:0004470 malic enzyme activity; GO:0004473 malate dehydrogenase (decarboxylating) (NADP+) activity; GO:0005488 binding; GO:0016491 oxidoreductase activity; GO:0016614 oxidoreductase activity, acting on CH-OH group of donors; GO:0016615 malate dehydrogenase activity; GO:0016616 oxidoreductase activity, acting on the CH-OH group of donors, NAD or NADP as acceptor; G…	PF00390; PF03949	Malic enzyme, N-terminal domain; Malic enzyme, NAD binding domain	C	KOG1257	NADP+-dependent malic enzyme
R0LP53	Mesoderm induction early response protein 3 (Fragment) OS=Anas platyrhynchos OX=8839 GN=Anapl_16078 PE=4 SV=1	Anapl_16078	60.239	2.1	1	1	2	1.189	0.952	1.004	0.99	0.699	1.135	0.996	1.094	0.99	0.898	0.482131	0.917	0.513986	0.979	0.826817		nucleus				GO:0006355 regulation of transcription, DNA-templated; GO:0006357 regulation of transcription by RNA polymerase II; GO:0009889 regulation of biosynthetic process; GO:0010468 regulation of gene expression; GO:0010556 regulation of macromolecule biosynthetic process; GO:0019219 regulation of nucleobase-containing compound metabolic process; GO:0019222 regulation of metabolic process; GO:0031323 reg…	GO:0005622 intracellular; GO:0005623 cell; GO:0005634 nucleus; GO:0005654 nucleoplasm; GO:0031974 membrane-enclosed lumen; GO:0031981 nuclear lumen; GO:0032991 protein-containing complex; GO:0043226 organelle; GO:0043227 membrane-bounded organelle; GO:0043229 intracellular organelle; GO:0043231 intracellular membrane-bounded organelle; GO:0043233 organelle lumen; GO:0070013 intracellular organell…	GO:0000981 DNA-binding transcription factor activity, RNA polymerase II-specific; GO:0003700 DNA-binding transcription factor activity; GO:0140110 transcription regulator activity;	PF00249	Myb-like DNA-binding domain	K	KOG4329	DNA-binding protein
R0L8I9	Diphthine synthase (Fragment) OS=Anas platyrhynchos OX=8839 GN=Anapl_06006 PE=4 SV=1	Anapl_06006	27.357	25.4	6	1	7																	cytoplasm	K00586	DPH5; diphthine methyl ester synthase [EC:2.1.1.314]		GO:0006417 regulation of translation; GO:0006448 regulation of translational elongation; GO:0006464 cellular protein modification process; GO:0006807 nitrogen compound metabolic process; GO:0008152 metabolic process; GO:0009058 biosynthetic process; GO:0009889 regulation of biosynthetic process; GO:0009987 cellular process; GO:0010468 regulation of gene expression; GO:0010556 regulation of macrom…	GO:0005622 intracellular; GO:0005623 cell; GO:0005737 cytoplasm; GO:0005829 cytosol;	GO:0003824 catalytic activity; GO:0004164 diphthine synthase activity; GO:0008168 methyltransferase activity; GO:0008757 S-adenosylmethionine-dependent methyltransferase activity; GO:0016740 transferase activity; GO:0016741 transferase activity, transferring one-carbon groups;	PF00590	Tetrapyrrole (Corrin/Porphyrin) Methylases	J	KOG3123	Diphthine synthase
R0L5J2	Zinc-binding alcohol dehydrogenase domain-containing protein 2 (Fragment) OS=Anas platyrhynchos OX=8839 GN=Anapl_15164 PE=4 SV=1	Anapl_15164	33.624	14.1	4	4	4	1.053	1.13	1.017	0.968	1.048	0.973	0.873	1.062	0.925	0.934	0.166707	1.045	0.501651	0.894	0.156415		cytoplasm	K07119	PTGR3, ZADH2; prostaglandin reductase 3 [EC:1.3.1.48]		GO:0006082 organic acid metabolic process; GO:0006629 lipid metabolic process; GO:0006631 fatty acid metabolic process; GO:0006690 icosanoid metabolic process; GO:0006692 prostanoid metabolic process; GO:0006693 prostaglandin metabolic process; GO:0008152 metabolic process; GO:0009987 cellular process; GO:0019752 carboxylic acid metabolic process; GO:0032787 monocarboxylic acid metabolic process;…	GO:0005622 intracellular; GO:0005623 cell; GO:0005737 cytoplasm; GO:0005777 peroxisome; GO:0042579 microbody; GO:0043226 organelle; GO:0043227 membrane-bounded organelle; GO:0043229 intracellular organelle; GO:0043231 intracellular membrane-bounded organelle;	GO:0003824 catalytic activity; GO:0016491 oxidoreductase activity; GO:0016614 oxidoreductase activity, acting on CH-OH group of donors; GO:0016616 oxidoreductase activity, acting on the CH-OH group of donors, NAD or NADP as acceptor; GO:0036132 13-prostaglandin reductase activity;	PF08240	Alcohol dehydrogenase GroES-like domain	S	KOG1196	Predicted NAD-dependent oxidoreductase
R0KAZ4	MAP kinase-activated protein kinase 2 (Fragment) OS=Anas platyrhynchos OX=8839 GN=Anapl_02991 PE=4 SV=1	Anapl_02991	30.437	33.1	8	3	9	0.996	1.111	0.929	1.022	0.991	1.109	0.953	0.975	0.966	1.028	0.658514	1.079	0.0942561	0.953	0.437532		cytoplasm	K04443	MAPKAPK2; mitogen-activated protein kinase-activated protein kinase 2 [EC:2.7.11.1]	map04010 MAPK signaling pathway; map04218 Cellular senescence; map04361 Axon regeneration; map04370 VEGF signaling pathway; map04625 C-type lectin receptor signaling pathway; map04722 Neurotrophin signaling pathway; map05167 Kaposi sarcoma-associated herpesvirus infection; map05203 Viral carcinogenesis	GO:0000165 MAPK cascade; GO:0000187 activation of MAPK activity; GO:0001558 regulation of cell growth; GO:0001817 regulation of cytokine production; GO:0001819 positive regulation of cytokine production; GO:0001932 regulation of protein phosphorylation; GO:0001934 positive regulation of protein phosphorylation; GO:0002218 activation of innate immune response; GO:0002221 pattern recognition recept…	GO:0005622 intracellular; GO:0005623 cell; GO:0005634 nucleus; GO:0005654 nucleoplasm; GO:0005737 cytoplasm; GO:0005813 centrosome; GO:0005815 microtubule organizing center; GO:0005829 cytosol; GO:0005856 cytoskeleton; GO:0015630 microtubule cytoskeleton; GO:0031974 membrane-enclosed lumen; GO:0031981 nuclear lumen; GO:0043226 organelle; GO:0043227 membrane-bounded organelle; GO:0043228 non-membr…	GO:0003824 catalytic activity; GO:0004672 protein kinase activity; GO:0004674 protein serine/threonine kinase activity; GO:0004683 calmodulin-dependent protein kinase activity; GO:0005488 binding; GO:0005515 protein binding; GO:0005516 calmodulin binding; GO:0009931 calcium-dependent protein serine/threonine kinase activity; GO:0010857 calcium-dependent protein kinase activity; GO:0016301 kinase …	PF00069	Protein kinase domain	T	KOG0604	MAP kinase-activated protein kinase 2
R0KDJ7	Flotillin (Fragment) OS=Anas platyrhynchos OX=8839 GN=Anapl_11177 PE=3 SV=1	Anapl_11177	50.086	19.6	8	3	10																	cytoplasm	K07192	FLOT; flotillin	map04910 Insulin signaling pathway	GO:0001765 membrane raft assembly; GO:0002682 regulation of immune system process; GO:0002684 positive regulation of immune system process; GO:0002694 regulation of leukocyte activation; GO:0002696 positive regulation of leukocyte activation; GO:0007155 cell adhesion; GO:0008104 protein localization; GO:0008544 epidermis development; GO:0009888 tissue development; GO:0009892 negative regulation o…	GO:0001669 acrosomal vesicle; GO:0001931 uropod; GO:0002080 acrosomal membrane; GO:0005622 intracellular; GO:0005623 cell; GO:0005737 cytoplasm; GO:0005768 endosome; GO:0005886 plasma membrane; GO:0005901 caveola; GO:0005911 cell-cell junction; GO:0005912 adherens junction; GO:0012505 endomembrane system; GO:0012506 vesicle membrane; GO:0016020 membrane; GO:0016323 basolateral plasma membrane; GO…	GO:0002020 protease binding; GO:0005102 signaling receptor binding; GO:0005488 binding; GO:0005515 protein binding; GO:0019899 enzyme binding; GO:0035254 glutamate receptor binding; GO:0035255 ionotropic glutamate receptor binding; GO:0046982 protein heterodimerization activity; GO:0046983 protein dimerization activity;			UZ	KOG2668	Flotillins
R0LDX2	Prefoldin subunit 5 (Fragment) OS=Anas platyrhynchos OX=8839 GN=Anapl_18065 PE=4 SV=1	Anapl_18065	14.726	29.5	3	3	3																	cytoplasm	K04797	pfdA, PFDN5; prefoldin alpha subunit		GO:0001654 eye development; GO:0006355 regulation of transcription, DNA-templated; GO:0007275 multicellular organism development; GO:0007423 sensory organ development; GO:0009889 regulation of biosynthetic process; GO:0009890 negative regulation of biosynthetic process; GO:0009892 negative regulation of metabolic process; GO:0009966 regulation of signal transduction; GO:0009968 negative regulatio…	GO:0005622 intracellular; GO:0005623 cell; GO:0005634 nucleus; GO:0005737 cytoplasm; GO:0005829 cytosol; GO:0016272 prefoldin complex; GO:0032991 protein-containing complex; GO:0043226 organelle; GO:0043227 membrane-bounded organelle; GO:0043229 intracellular organelle; GO:0043231 intracellular membrane-bounded organelle;	GO:0003712 transcription coregulator activity; GO:0003714 transcription corepressor activity; GO:0140110 transcription regulator activity;			O	KOG3048	Molecular chaperone Prefoldin, subunit 5
R0JBM1	Leucine zipper protein 1 (Fragment) OS=Anas platyrhynchos OX=8839 GN=Anapl_15794 PE=4 SV=1	Anapl_15794	117.27	15.8	15	15	17	1.042	1.001	1.041	1.004	1.07	0.974	1.003	0.977	0.968	0.988	0.708238	1.034	0.332272	0.956	0.0567538		nucleus				GO:0001568 blood vessel development; GO:0001838 embryonic epithelial tube formation; GO:0001841 neural tube formation; GO:0001842 neural fold formation; GO:0001944 vasculature development; GO:0002009 morphogenesis of an epithelium; GO:0003205 cardiac chamber development; GO:0003231 cardiac ventricle development; GO:0003279 cardiac septum development; GO:0003281 ventricular septum development; GO:…	GO:0005622 intracellular; GO:0005623 cell; GO:0005634 nucleus; GO:0043226 organelle; GO:0043227 membrane-bounded organelle; GO:0043229 intracellular organelle; GO:0043231 intracellular membrane-bounded organelle;
R0LH74	Myosin light chain 1, skeletal muscle isoform (Fragment) OS=Anas platyrhynchos OX=8839 GN=Anapl_06332 PE=4 SV=1	Anapl_06332	14.677	9.1	1	1	1																	cytoplasm	K05738	MYL1; myosin light chain 1		GO:0003008 system process; GO:0003012 muscle system process; GO:0003013 circulatory system process; GO:0003015 heart process; GO:0006928 movement of cell or subcellular component; GO:0006936 muscle contraction; GO:0006941 striated muscle contraction; GO:0008015 blood circulation; GO:0009987 cellular process; GO:0030029 actin filament-based process; GO:0030048 actin filament-based movement; GO:003…	GO:0005622 intracellular; GO:0005623 cell; GO:0005737 cytoplasm; GO:0005829 cytosol; GO:0005856 cytoskeleton; GO:0005859 muscle myosin complex; GO:0015629 actin cytoskeleton; GO:0016459 myosin complex; GO:0016460 myosin II complex; GO:0030016 myofibril; GO:0030017 sarcomere; GO:0032991 protein-containing complex; GO:0043226 organelle; GO:0043228 non-membrane-bounded organelle; GO:0043229 intracel…	GO:0005198 structural molecule activity; GO:0008307 structural constituent of muscle;			Z	KOG0030	Myosin essential light chain, EF-Hand protein superfamily
R0LHG4	Programmed cell death protein 2-like (Fragment) OS=Anas platyrhynchos OX=8839 GN=Anapl_00394 PE=4 SV=1	Anapl_00394	29.456	3.8	1	1	1																	cytoplasm,nucleus	K14801	TSR4; pre-rRNA-processing protein TSR4					PF04194	Programmed cell death protein 2, C-terminal putative domain	S	KOG2061	Uncharacterized MYND Zn-finger protein
R0KBU3	Nuclear pore complex protein Nup88 (Fragment) OS=Anas platyrhynchos OX=8839 GN=Anapl_01642 PE=4 SV=1	Anapl_01642	71.97	18.7	9	9	13	0.978	0.901	1.015	1.084	0.923	0.984	1.005	1.062	1.062	1.034	0.613458	0.956	0.402665	1.081	0.11764		cytoplasm	K14318	NUP88; nuclear pore complex protein Nup88	map03013 RNA transport	GO:0000054 ribosomal subunit export from nucleus; GO:0000055 ribosomal large subunit export from nucleus; GO:0000056 ribosomal small subunit export from nucleus; GO:0000278 mitotic cell cycle; GO:0001763 morphogenesis of a branching structure; GO:0002009 morphogenesis of an epithelium; GO:0002376 immune system process; GO:0006403 RNA localization; GO:0006405 RNA export from nucleus; GO:0006406 mR…	GO:0000785 chromatin; GO:0005622 intracellular; GO:0005623 cell; GO:0005634 nucleus; GO:0005635 nuclear envelope; GO:0005643 nuclear pore; GO:0005654 nucleoplasm; GO:0005694 chromosome; GO:0005737 cytoplasm; GO:0005829 cytosol; GO:0012505 endomembrane system; GO:0031967 organelle envelope; GO:0031974 membrane-enclosed lumen; GO:0031975 envelope; GO:0031981 nuclear lumen; GO:0032991 protein-contai…	GO:0003682 chromatin binding; GO:0005215 transporter activity; GO:0005488 binding; GO:0005515 protein binding;			UY	KOG4460	Nuclear pore complex, Nup88/rNup84 component
R0L6A3	Bifunctional 3'-phosphoadenosine 5'-phosphosulfate synthetase 1 (Fragment) OS=Anas platyrhynchos OX=8839 GN=Anapl_04777 PE=3 SV=1	Anapl_04777	68.662	28.3	15	14	25	0.839	0.923	0.906	1.044	1.295	1.22	0.872	0.872	0.956	1.334	0.0156229	1.318	0.0184962	1.012	0.793973		mitochondria	K13811	PAPSS; 3'-phosphoadenosine 5'-phosphosulfate synthase [EC:2.7.7.4 2.7.1.25]	map00230 Purine metabolism; map00261 Monobactam biosynthesis; map00450 Selenocompound metabolism; map00920 Sulfur metabolism; map01100 Metabolic pathways	GO:0000103 sulfate assimilation; GO:0001501 skeletal system development; GO:0006082 organic acid metabolic process; GO:0006139 nucleobase-containing compound metabolic process; GO:0006163 purine nucleotide metabolic process; GO:0006164 purine nucleotide biosynthetic process; GO:0006725 cellular aromatic compound metabolic process; GO:0006753 nucleoside phosphate metabolic process; GO:0006790 sulf…	GO:0005622 intracellular; GO:0005623 cell; GO:0005634 nucleus; GO:0005737 cytoplasm; GO:0005829 cytosol; GO:0009336 sulfate adenylyltransferase complex (ATP); GO:0032991 protein-containing complex; GO:0043226 organelle; GO:0043227 membrane-bounded organelle; GO:0043229 intracellular organelle; GO:0043231 intracellular membrane-bounded organelle; GO:0061695 transferase complex, transferring phosph…	GO:0003824 catalytic activity; GO:0004020 adenylylsulfate kinase activity; GO:0004779 sulfate adenylyltransferase activity; GO:0004781 sulfate adenylyltransferase (ATP) activity; GO:0005488 binding; GO:0005515 protein binding; GO:0016301 kinase activity; GO:0016740 transferase activity; GO:0016772 transferase activity, transferring phosphorus-containing groups; GO:0016773 phosphotransferase activ…	PF01583; PF14306; PF01747	Adenylylsulphate kinase; PUA-like domain; ATP-sulfurylase	F	KOG4238	Bifunctional ATP sulfurylase/adenosine 5'-phosphosulfate kinase
R0JU59	NEDD8-activating enzyme E1 regulatory subunit (Fragment) OS=Anas platyrhynchos OX=8839 GN=Anapl_00401 PE=4 SV=1	Anapl_00401	58.578	26.2	11	11	15	1.064	1	1.009	1.041	0.972	0.999	1.003	0.988	1.008	0.98	0.510036	1.004	0.858297	0.976	0.301449		cytoskeleton	K04532	NAE1, APPBP1; amyloid beta precursor protein binding protein 1	map05010 Alzheimer disease	GO:0000075 cell cycle checkpoint; GO:0000076 DNA replication checkpoint; GO:0000278 mitotic cell cycle; GO:0006464 cellular protein modification process; GO:0006807 nitrogen compound metabolic process; GO:0006915 apoptotic process; GO:0007049 cell cycle; GO:0007093 mitotic cell cycle checkpoint; GO:0007154 cell communication; GO:0007165 signal transduction; GO:0007346 regulation of mitotic cell c…	GO:0005622 intracellular; GO:0005623 cell; GO:0005737 cytoplasm; GO:0005829 cytosol; GO:0032991 protein-containing complex;	GO:0001540 amyloid-beta binding; GO:0003824 catalytic activity; GO:0005488 binding; GO:0005515 protein binding; GO:0008641 ubiquitin-like modifier activating enzyme activity; GO:0016874 ligase activity; GO:0016877 ligase activity, forming carbon-sulfur bonds; GO:0019781 NEDD8 activating enzyme activity; GO:0019899 enzyme binding; GO:0031625 ubiquitin protein ligase binding; GO:0033218 amide bindi…	PF00899	ThiF family	O	KOG2016	NEDD8-activating complex, APP-BP1/UBA5 component
R0K1V7	Putative GTP-binding protein RAY-like (Fragment) OS=Anas platyrhynchos OX=8839 GN=Anapl_01390 PE=4 SV=1	Anapl_01390	19.936	5.1	1	1	1	1.084	0.999	1.068	1.075	1.014	0.88	0.912	1.036	0.962	0.942	0.388523	1.02	0.810122	0.924	0.146707		cytoplasm	K07934	IFT27, RAYL, RABL4; intraflagellar transport protein 27		GO:0006810 transport; GO:0006886 intracellular protein transport; GO:0006928 movement of cell or subcellular component; GO:0006996 organelle organization; GO:0007017 microtubule-based process; GO:0007018 microtubule-based movement; GO:0007154 cell communication; GO:0007165 signal transduction; GO:0007166 cell surface receptor signaling pathway; GO:0007224 smoothened signaling pathway; GO:0007275 …	GO:0005622 intracellular; GO:0005623 cell; GO:0005737 cytoplasm; GO:0005768 endosome; GO:0005794 Golgi apparatus; GO:0005813 centrosome; GO:0005815 microtubule organizing center; GO:0005856 cytoskeleton; GO:0005929 cilium; GO:0012505 endomembrane system; GO:0015630 microtubule cytoskeleton; GO:0030990 intraciliary transport particle; GO:0030992 intraciliary transport particle B; GO:0031410 cytopl…		PF00071	Ras family	S	KOG0079	GTP-binding protein H-ray, small G protein superfamily
R0K9P3	Plexin-C1 (Fragment) OS=Anas platyrhynchos OX=8839 GN=Anapl_08591 PE=4 SV=1	Anapl_08591	154.3	5.1	6	6	6	0.95	0.971	0.917	1.032	1.158	1.171	0.99	0.948	0.887	1.184	0.0184502	1.19	0.0282486	0.995	0.88956		plasma membrane	K06572	PLXNC, CD232; plexin C	map04360 Axon guidance	GO:0007155 cell adhesion; GO:0007162 negative regulation of cell adhesion; GO:0007275 multicellular organism development; GO:0007399 nervous system development; GO:0008360 regulation of cell shape; GO:0009987 cellular process; GO:0010720 positive regulation of cell development; GO:0010769 regulation of cell morphogenesis involved in differentiation; GO:0010770 positive regulation of cell morphoge…	GO:0005623 cell; GO:0005886 plasma membrane; GO:0016020 membrane; GO:0071944 cell periphery;	GO:0005102 signaling receptor binding; GO:0005488 binding; GO:0005515 protein binding;	PF01833	IPT/TIG domain	T	KOG3610	Plexins (functional semaphorin receptors)
R0K1T6	Epidermal differentiation-specific protein (Fragment) OS=Anas platyrhynchos OX=8839 GN=Anapl_10413 PE=3 SV=1	Anapl_10413	17.158	36	4	2	15	0.88	0.983	0.818	0.938	1.738	1.408	0.742	0.988	0.589	1.523	0.106194	1.761	0.0766883	0.865	0.358532		cytoplasm,nucleus	K23482	CRYB; beta-crystallin					PF00030	Beta/Gamma crystallin
R0LFF9	Receptor-type tyrosine-protein phosphatase U (Fragment) OS=Anas platyrhynchos OX=8839 GN=Anapl_08888 PE=4 SV=1	Anapl_08888	152.83	1.5	1	1	1																	cytoplasm	K16662	PTPRU; receptor-type tyrosine-protein phosphatase U [EC:3.1.3.48]		GO:0001756 somitogenesis; GO:0001757 somite specification; GO:0003002 regionalization; GO:0006464 cellular protein modification process; GO:0006470 protein dephosphorylation; GO:0006793 phosphorus metabolic process; GO:0006796 phosphate-containing compound metabolic process; GO:0006807 nitrogen compound metabolic process; GO:0007154 cell communication; GO:0007155 cell adhesion; GO:0007165 signal …	GO:0005623 cell; GO:0005886 plasma membrane; GO:0005887 integral component of plasma membrane; GO:0005911 cell-cell junction; GO:0016020 membrane; GO:0016021 integral component of membrane; GO:0030054 cell junction; GO:0031224 intrinsic component of membrane; GO:0031226 intrinsic component of plasma membrane; GO:0071944 cell periphery;	GO:0003824 catalytic activity; GO:0004721 phosphoprotein phosphatase activity; GO:0004725 protein tyrosine phosphatase activity; GO:0004888 transmembrane signaling receptor activity; GO:0005001 transmembrane receptor protein tyrosine phosphatase activity; GO:0005488 binding; GO:0005515 protein binding; GO:0008013 beta-catenin binding; GO:0016787 hydrolase activity; GO:0016788 hydrolase activity, …	PF00629; PF00041; PF00102	MAM domain; Fibronectin type III domain; Protein-tyrosine phosphatase	T	KOG4228	Protein tyrosine phosphatase
R0LXZ4	Transcription factor 20 (Fragment) OS=Anas platyrhynchos OX=8839 GN=Anapl_01072 PE=4 SV=1	Anapl_01072	163.8	11.9	13	13	13	0.913	1.02	0.94	0.993	1.047	1.186	0.904	0.942	1.052	1.123	0.140373	1.113	0.199864	1.009	0.89745		nucleus				GO:0006139 nucleobase-containing compound metabolic process; GO:0006351 transcription, DNA-templated; GO:0006355 regulation of transcription, DNA-templated; GO:0006357 regulation of transcription by RNA polymerase II; GO:0006366 transcription by RNA polymerase II; GO:0006725 cellular aromatic compound metabolic process; GO:0006807 nitrogen compound metabolic process; GO:0008152 metabolic process;…	GO:0005622 intracellular; GO:0005623 cell; GO:0005634 nucleus; GO:0005654 nucleoplasm; GO:0016604 nuclear body; GO:0031974 membrane-enclosed lumen; GO:0031981 nuclear lumen; GO:0043226 organelle; GO:0043227 membrane-bounded organelle; GO:0043229 intracellular organelle; GO:0043231 intracellular membrane-bounded organelle; GO:0043233 organelle lumen; GO:0070013 intracellular organelle lumen;	GO:0000976 transcription regulatory region sequence-specific DNA binding; GO:0000977 RNA polymerase II transcription regulatory region sequence-specific DNA binding; GO:0000978 RNA polymerase II cis-regulatory region sequence-specific DNA binding; GO:0000981 DNA-binding transcription factor activity, RNA polymerase II-specific; GO:0000987 cis-regulatory region sequence-specific DNA binding; GO:00…			K	KOG1084	Transcription factor TCF20
R0LM96	Sorting nexin-4 (Fragment) OS=Anas platyrhynchos OX=8839 GN=Anapl_00929 PE=4 SV=1	Anapl_00929	46.815	11.7	4	4	5	0.979	1.11	0.89	0.969	1.095	1.057	0.8	1.024	1.125	1.048	0.53892	1.058	0.577063	0.99	0.89995		cytoplasm	K17919	SNX4; sorting nexin-4	map04144 Endocytosis	GO:0002682 regulation of immune system process; GO:0002684 positive regulation of immune system process; GO:0002694 regulation of leukocyte activation; GO:0002696 positive regulation of leukocyte activation; GO:0002697 regulation of immune effector process; GO:0002699 positive regulation of immune effector process; GO:0002703 regulation of leukocyte mediated immunity; GO:0002705 positive regulati…	GO:0005622 intracellular; GO:0005623 cell; GO:0005737 cytoplasm; GO:0005768 endosome; GO:0005769 early endosome; GO:0005856 cytoskeleton; GO:0005868 cytoplasmic dynein complex; GO:0005875 microtubule associated complex; GO:0005886 plasma membrane; GO:0010008 endosome membrane; GO:0012505 endomembrane system; GO:0015630 microtubule cytoskeleton; GO:0016020 membrane; GO:0019898 extrinsic component …	GO:0005102 signaling receptor binding; GO:0005154 epidermal growth factor receptor binding; GO:0005158 insulin receptor binding; GO:0005488 binding; GO:0005515 protein binding; GO:0005543 phospholipid binding; GO:0008289 lipid binding; GO:0035091 phosphatidylinositol binding; GO:0043167 ion binding; GO:0043168 anion binding; GO:0044877 protein-containing complex binding; GO:0070851 growth factor …	PF00787	PX domain	U	KOG2273	Membrane coat complex Retromer, subunit VPS5/SNX1, Sorting nexins, and related PX domain-containing proteins
R0LA92	Eukaryotic translation initiation factor 2C 3 (Fragment) OS=Anas platyrhynchos OX=8839 GN=Anapl_07097 PE=3 SV=1	Anapl_07097	96.839	20.2	13	4	16	0.963	0.962	1.015	1.137	1.134	0.932	1.002	1.018	0.865	1.089	0.296615	1.11	0.286521	0.981	0.71837		cytoplasm	K11593	ELF2C, AGO; eukaryotic translation initiation factor 2C	map04361 Axon regeneration	GO:0002682 regulation of immune system process; GO:0006139 nucleobase-containing compound metabolic process; GO:0006379 mRNA cleavage; GO:0006396 RNA processing; GO:0006401 RNA catabolic process; GO:0006402 mRNA catabolic process; GO:0006417 regulation of translation; GO:0006725 cellular aromatic compound metabolic process; GO:0006807 nitrogen compound metabolic process; GO:0007154 cell communica…	GO:0000228 nuclear chromosome; GO:0000793 condensed chromosome; GO:0000794 condensed nuclear chromosome; GO:0005622 intracellular; GO:0005623 cell; GO:0005634 nucleus; GO:0005654 nucleoplasm; GO:0005694 chromosome; GO:0005737 cytoplasm; GO:0005829 cytosol; GO:0016442 RISC complex; GO:0031332 RNAi effector complex; GO:0031974 membrane-enclosed lumen; GO:0031981 nuclear lumen; GO:0032991 protein-co…	GO:0003676 nucleic acid binding; GO:0003723 RNA binding; GO:0003725 double-stranded RNA binding; GO:0003727 single-stranded RNA binding; GO:0003824 catalytic activity; GO:0004518 nuclease activity; GO:0004519 endonuclease activity; GO:0004521 endoribonuclease activity; GO:0004540 ribonuclease activity; GO:0005488 binding; GO:0016787 hydrolase activity; GO:0016788 hydrolase activity, acting on est…	PF08699; PF02170	Domain of unknown function (DUF1785); PAZ domain	J	KOG1041	Translation initiation factor 2C (eIF-2C) and related proteins
L7XWS8	Ferritin OS=Anas platyrhynchos OX=8839 GN=FTH1 PE=2 SV=1	FTH1	21.232	54.1	8	8	21	1	0.985	0.901	1.01	1.206	1.154	0.928	0.961	1.038	1.168	0.0701089	1.151	0.090722	1.014	0.777105		cytoplasm	K00522	FTH1; ferritin heavy chain [EC:1.16.3.2]	map04216 Ferroptosis; map04217 Necroptosis; map04978 Mineral absorption	GO:0002376 immune system process; GO:0006873 cellular ion homeostasis; GO:0006875 cellular metal ion homeostasis; GO:0006879 cellular iron ion homeostasis; GO:0006880 intracellular sequestering of iron ion; GO:0006955 immune response; GO:0008285 negative regulation of cell population proliferation; GO:0009987 cellular process; GO:0019725 cellular homeostasis; GO:0030003 cellular cation homeostasi…	GO:0005622 intracellular; GO:0005623 cell; GO:0005737 cytoplasm;	GO:0005488 binding; GO:0005506 iron ion binding; GO:0043167 ion binding; GO:0043169 cation binding; GO:0046872 metal ion binding; GO:0046914 transition metal ion binding;	PF00210	Ferritin-like domain	P	KOG2332	Ferritin
R0KDK0	Fructose-bisphosphate aldolase (Fragment) OS=Anas platyrhynchos OX=8839 GN=Anapl_11186 PE=3 SV=1	Anapl_11186	31.354	50.2	15	8	90	0.964	0.98	0.96	0.989	1.155	1.087	0.937	0.989	0.958	1.113	0.0831791	1.12	0.0793606	0.993	0.695162		cytoplasm	K01623	ALDO; fructose-bisphosphate aldolase, class I [EC:4.1.2.13]	map00010 Glycolysis / Gluconeogenesis; map00030 Pentose phosphate pathway; map00051 Fructose and mannose metabolism; map01100 Metabolic pathways; map01200 Carbon metabolism; map01230 Biosynthesis of amino acids; map04066 HIF-1 signaling pathway	GO:0001666 response to hypoxia; GO:0001775 cell activation; GO:0001889 liver development; GO:0002252 immune effector process; GO:0002263 cell activation involved in immune response; GO:0002274 myeloid leukocyte activation; GO:0002275 myeloid cell activation involved in immune response; GO:0002283 neutrophil activation involved in immune response; GO:0002366 leukocyte activation involved in immune…	GO:0005576 extracellular region; GO:0005615 extracellular space; GO:0005622 intracellular; GO:0005623 cell; GO:0005737 cytoplasm; GO:0005813 centrosome; GO:0005815 microtubule organizing center; GO:0005829 cytosol; GO:0005856 cytoskeleton; GO:0012505 endomembrane system; GO:0015630 microtubule cytoskeleton; GO:0030141 secretory granule; GO:0030424 axon; GO:0031410 cytoplasmic vesicle; GO:0031974 …	GO:0003824 catalytic activity; GO:0004332 fructose-bisphosphate aldolase activity; GO:0005488 binding; GO:0005515 protein binding; GO:0008092 cytoskeletal protein binding; GO:0016829 lyase activity; GO:0016830 carbon-carbon lyase activity; GO:0016832 aldehyde-lyase activity; GO:0019899 enzyme binding; GO:0030246 carbohydrate binding; GO:0036094 small molecule binding; GO:0042802 identical protein…	PF00274	Fructose-bisphosphate aldolase class-I	G	KOG1557	Fructose-biphosphate aldolase
R0LA09	Microtubule-associated proteins 1A/1B light chain 3B (Fragment) OS=Anas platyrhynchos OX=8839 GN=Anapl_14361 PE=3 SV=1	Anapl_14361	10.905	14.7	1	1	2	0.899	0.927	1.146	0.86	1.093	1.111	1.096	0.818	1.081	1.031	0.804419	1.023	0.85324	1.008	0.969999		cytoplasm,nucleus	K10435	MAP1LC; microtubule-associated protein 1 light chain	map04216 Ferroptosis	GO:0000045 autophagosome assembly; GO:0000422 autophagy of mitochondrion; GO:0006914 autophagy; GO:0006950 response to stress; GO:0006995 cellular response to nitrogen starvation; GO:0006996 organelle organization; GO:0007005 mitochondrion organization; GO:0007033 vacuole organization; GO:0007154 cell communication; GO:0008152 metabolic process; GO:0009056 catabolic process; GO:0009267 cellular r…	GO:0000421 autophagosome membrane; GO:0005622 intracellular; GO:0005623 cell; GO:0005737 cytoplasm; GO:0005773 vacuole; GO:0005774 vacuolar membrane; GO:0005776 autophagosome; GO:0005829 cytosol; GO:0005856 cytoskeleton; GO:0005875 microtubule associated complex; GO:0015630 microtubule cytoskeleton; GO:0016020 membrane; GO:0030424 axon; GO:0030425 dendrite; GO:0031090 organelle membrane; GO:00329…	GO:0005488 binding; GO:0005515 protein binding; GO:0008017 microtubule binding; GO:0008092 cytoskeletal protein binding; GO:0015631 tubulin binding; GO:0019904 protein domain specific binding;	PF02991	Autophagy protein Atg8 ubiquitin like	Z	KOG1654	Microtubule-associated anchor protein involved in autophagy and membrane trafficking
R0JEC8	Ovotransferrin (Fragment) OS=Anas platyrhynchos OX=8839 GN=Anapl_06356 PE=4 SV=1	Anapl_06356	103.87	41.3	38	7	101	0.956	0.965	0.953	1.045	1.104	1.131	0.953	0.965	0.94	1.141	0.00514524	1.148	0.00505853	0.994	0.542449		cytoplasm,nucleus	K14736	TF; transferrin	map04066 HIF-1 signaling pathway; map04216 Ferroptosis; map04978 Mineral absorption	GO:0000041 transition metal ion transport; GO:0001666 response to hypoxia; GO:0002526 acute inflammatory response; GO:0006810 transport; GO:0006811 ion transport; GO:0006812 cation transport; GO:0006826 iron ion transport; GO:0006873 cellular ion homeostasis; GO:0006875 cellular metal ion homeostasis; GO:0006879 cellular iron ion homeostasis; GO:0006915 apoptotic process; GO:0006950 response to s…	GO:0005576 extracellular region; GO:0005604 basement membrane; GO:0005615 extracellular space; GO:0005622 intracellular; GO:0005623 cell; GO:0005737 cytoplasm; GO:0005783 endoplasmic reticulum; GO:0005785 signal recognition particle receptor complex; GO:0005789 endoplasmic reticulum membrane; GO:0005791 rough endoplasmic reticulum; GO:0005856 cytoskeleton; GO:0005874 microtubule; GO:0005881 cytop…	GO:0005047 signal recognition particle binding; GO:0005488 binding; GO:0005506 iron ion binding; GO:0005515 protein binding; GO:0008199 ferric iron binding; GO:0019899 enzyme binding; GO:0031625 ubiquitin protein ligase binding; GO:0043021 ribonucleoprotein complex binding; GO:0043167 ion binding; GO:0043169 cation binding; GO:0044389 ubiquitin-like protein ligase binding; GO:0044877 protein-cont…	PF00405; PF09439	Transferrin; Signal recognition particle receptor beta subunit	U	KOG0090	Signal recognition particle receptor, beta subunit (small G protein superfamily)
R0KCH8	WD repeat-containing protein mio (Fragment) OS=Anas platyrhynchos OX=8839 GN=Anapl_02610 PE=4 SV=1	Anapl_02610	98.736	9.7	8	8	8	0.849	1.014	1.04	1.04	0.959	1.034	0.934	1.012	1.14	1.045	0.53202	0.983	0.829147	1.063	0.513295		cytoplasm	K20407	MIOS, MIO; WD repeat-containing protein mio	map04150 mTOR signaling pathway	GO:0006950 response to stress; GO:0007154 cell communication; GO:0008104 protein localization; GO:0009267 cellular response to starvation; GO:0009605 response to external stimulus; GO:0009966 regulation of signal transduction; GO:0009967 positive regulation of signal transduction; GO:0009987 cellular process; GO:0009991 response to extracellular stimulus; GO:0010646 regulation of cell communicati…	GO:0000323 lytic vacuole; GO:0005622 intracellular; GO:0005623 cell; GO:0005634 nucleus; GO:0005654 nucleoplasm; GO:0005737 cytoplasm; GO:0005764 lysosome; GO:0005765 lysosomal membrane; GO:0005773 vacuole; GO:0005774 vacuolar membrane; GO:0005829 cytosol; GO:0016020 membrane; GO:0030054 cell junction; GO:0031090 organelle membrane; GO:0031974 membrane-enclosed lumen; GO:0031981 nuclear lumen; GO…				S	KOG1008	Uncharacterized conserved protein, contains WD40 repeats
R0KXX5	Helicase ARIP4 (Fragment) OS=Anas platyrhynchos OX=8839 GN=Anapl_11205 PE=4 SV=1	Anapl_11205	157.72	8.1	10	10	11	1.03	0.943	0.972	1.089	0.967	1.025	1.048	1.041	1.038	1.046	0.357569	0.985	0.666429	1.062	0.0804307		nucleus	K10876	RAD54L2; RAD54-like protein 2 [EC:3.6.4.12]		GO:0006355 regulation of transcription, DNA-templated; GO:0006357 regulation of transcription by RNA polymerase II; GO:0009889 regulation of biosynthetic process; GO:0009891 positive regulation of biosynthetic process; GO:0009893 positive regulation of metabolic process; GO:0010468 regulation of gene expression; GO:0010556 regulation of macromolecule biosynthetic process; GO:0010557 positive regu…	GO:0005622 intracellular; GO:0005623 cell; GO:0005634 nucleus; GO:0005654 nucleoplasm; GO:0016604 nuclear body; GO:0016607 nuclear speck; GO:0031974 membrane-enclosed lumen; GO:0031981 nuclear lumen; GO:0043226 organelle; GO:0043227 membrane-bounded organelle; GO:0043229 intracellular organelle; GO:0043231 intracellular membrane-bounded organelle; GO:0043233 organelle lumen; GO:0070013 intracellu…	GO:0000166 nucleotide binding; GO:0003712 transcription coregulator activity; GO:0003824 catalytic activity; GO:0005488 binding; GO:0005515 protein binding; GO:0005524 ATP binding; GO:0008144 drug binding; GO:0016462 pyrophosphatase activity; GO:0016787 hydrolase activity; GO:0016817 hydrolase activity, acting on acid anhydrides; GO:0016818 hydrolase activity, acting on acid anhydrides, in phosph…			L	KOG1016	Predicted DNA helicase, DEAD-box superfamily
R0K2I4	Lon protease homolog (Fragment) OS=Anas platyrhynchos OX=8839 GN=Anapl_10871 PE=3 SV=1	Anapl_10871	90.624	21.8	16	16	22	0.944	0.954	1.002	0.997	1.065	1.083	0.99	0.987	0.995	1.084	0.0608433	1.058	0.0920404	1.025	0.250709		cytoplasm	K08675	PRSS15, PIM1; ATP-dependent Lon protease [EC:3.4.21.53]		GO:0000002 mitochondrial genome maintenance; GO:0001666 response to hypoxia; GO:0006139 nucleobase-containing compound metabolic process; GO:0006259 DNA metabolic process; GO:0006508 proteolysis; GO:0006515 protein quality control for misfolded or incompletely synthesized proteins; GO:0006725 cellular aromatic compound metabolic process; GO:0006807 nitrogen compound metabolic process; GO:0006950 …	GO:0005622 intracellular; GO:0005623 cell; GO:0005634 nucleus; GO:0005654 nucleoplasm; GO:0005737 cytoplasm; GO:0005739 mitochondrion; GO:0005759 mitochondrial matrix; GO:0005777 peroxisome; GO:0005829 cytosol; GO:0009295 nucleoid; GO:0031974 membrane-enclosed lumen; GO:0031981 nuclear lumen; GO:0042579 microbody; GO:0042645 mitochondrial nucleoid; GO:0043226 organelle; GO:0043227 membrane-bounde…	GO:0000166 nucleotide binding; GO:0001018 mitochondrial promoter sequence-specific DNA binding; GO:0001067 regulatory region nucleic acid binding; GO:0003676 nucleic acid binding; GO:0003677 DNA binding; GO:0003697 single-stranded DNA binding; GO:0003723 RNA binding; GO:0003727 single-stranded RNA binding; GO:0003824 catalytic activity; GO:0004175 endopeptidase activity; GO:0004176 ATP-dependent …	PF00004; PF05362	ATPase family associated with various cellular activities (AAA); Lon protease (S16) C-terminal proteolytic domain	O	KOG2004	Mitochondrial ATP-dependent protease PIM1/LON
R0JWL0	Haloacid dehalogenase-like hydrolase domain-containing protein 1A (Fragment) OS=Anas platyrhynchos OX=8839 GN=Anapl_14218 PE=4 SV=1	Anapl_14218	23.538	24.3	5	5	8	0.938	1.124	0.968	1.031	1.023	0.973	1.059	1.061	0.96	0.999	0.976432	0.983	0.682261	1.017	0.790127		cytoplasm	K17623	HDHD1; pseudouridine 5'-phosphatase [EC:3.1.3.96]		GO:0006139 nucleobase-containing compound metabolic process; GO:0006213 pyrimidine nucleoside metabolic process; GO:0006725 cellular aromatic compound metabolic process; GO:0006793 phosphorus metabolic process; GO:0006796 phosphate-containing compound metabolic process; GO:0006807 nitrogen compound metabolic process; GO:0006950 response to stress; GO:0008152 metabolic process; GO:0008655 pyrimidi…	GO:0005622 intracellular; GO:0005623 cell; GO:0005737 cytoplasm; GO:0005829 cytosol;	GO:0003824 catalytic activity; GO:0016787 hydrolase activity; GO:0016788 hydrolase activity, acting on ester bonds; GO:0016791 phosphatase activity; GO:0042578 phosphoric ester hydrolase activity;			S	KOG2914	Predicted haloacid-halidohydrolase and related hydrolases
R0J8G1	Lymphokine-activated killer T-cell-originated protein kinase (Fragment) OS=Anas platyrhynchos OX=8839 GN=Anapl_17092 PE=4 SV=1	Anapl_17092	32.348	8.2	2	2	3	0.972	0.848	1.006	1.096	1.029	0.996	0.994	0.965	1.114	1.104	0.162896	1.016	0.764935	1.087	0.28232		mitochondria	K08865	PBK; PDZ-binding kinase [EC:2.7.12.2]		GO:0000278 mitotic cell cycle; GO:0001932 regulation of protein phosphorylation; GO:0001933 negative regulation of protein phosphorylation; GO:0006464 cellular protein modification process; GO:0006468 protein phosphorylation; GO:0006793 phosphorus metabolic process; GO:0006796 phosphate-containing compound metabolic process; GO:0006807 nitrogen compound metabolic process; GO:0007049 cell cycle; G…	GO:0005622 intracellular; GO:0005623 cell; GO:0005634 nucleus; GO:0043226 organelle; GO:0043227 membrane-bounded organelle; GO:0043229 intracellular organelle; GO:0043231 intracellular membrane-bounded organelle;	GO:0003824 catalytic activity; GO:0004672 protein kinase activity; GO:0004674 protein serine/threonine kinase activity; GO:0016301 kinase activity; GO:0016740 transferase activity; GO:0016772 transferase activity, transferring phosphorus-containing groups; GO:0016773 phosphotransferase activity, alcohol group as acceptor; GO:0140096 catalytic activity, acting on a protein;	PF07714	Protein tyrosine kinase	T	KOG0192	Tyrosine kinase specific for activated (GTP-bound) p21cdc42Hs
R0L802	Protein FAM116A (Fragment) OS=Anas platyrhynchos OX=8839 GN=Anapl_12994 PE=4 SV=1	Anapl_12994	59.353	2.1	1	1	1																	extracellular				GO:0022407 regulation of cell-cell adhesion; GO:0022409 positive regulation of cell-cell adhesion; GO:0030155 regulation of cell adhesion; GO:0043085 positive regulation of catalytic activity; GO:0043087 regulation of GTPase activity; GO:0043547 positive regulation of GTPase activity; GO:0044093 positive regulation of molecular function; GO:0045785 positive regulation of cell adhesion; GO:0048518…	GO:0005622 intracellular; GO:0005623 cell; GO:0005737 cytoplasm; GO:0005768 endosome; GO:0005829 cytosol; GO:0012505 endomembrane system; GO:0031410 cytoplasmic vesicle; GO:0031982 vesicle; GO:0043226 organelle; GO:0043227 membrane-bounded organelle; GO:0043229 intracellular organelle; GO:0043231 intracellular membrane-bounded organelle; GO:0055037 recycling endosome; GO:0097708 intracellular ves…	GO:0005085 guanyl-nucleotide exchange factor activity; GO:0005088 Ras guanyl-nucleotide exchange factor activity; GO:0005488 binding; GO:0005515 protein binding; GO:0017016 Ras GTPase binding; GO:0017112 Rab guanyl-nucleotide exchange factor activity; GO:0017137 Rab GTPase binding; GO:0019899 enzyme binding; GO:0031267 small GTPase binding; GO:0051020 GTPase binding; GO:0098772 molecular function…			S	KOG2432	Uncharacterized conserved protein
R0M5X6	Putative aminopeptidase NPEPL1 (Fragment) OS=Anas platyrhynchos OX=8839 GN=Anapl_00260 PE=4 SV=1	Anapl_00260	51.057	36.2	15	15	26	1.009	1.011	1.026	1.033	0.959	0.953	1.033	0.981	1.033	0.967	0.263155	0.967	0.330209	1	0.997443		nucleus	K09611	NPEPL1; probable aminopeptidase NPEPL1 [EC:3.4.11.-]		GO:0040008 regulation of growth; GO:0040009 regulation of growth rate; GO:0046662 regulation of oviposition; GO:0050789 regulation of biological process; GO:0050795 regulation of behavior; GO:0051239 regulation of multicellular organismal process; GO:0065007 biological regulation; GO:2000241 regulation of reproductive process;		GO:0005488 binding; GO:0005515 protein binding; GO:0042802 identical protein binding;	PF00883	Cytosol aminopeptidase family, catalytic domain	E	KOG2597	Predicted aminopeptidase of the M17 family
R0JQZ6	Putative E3 ubiquitin-protein ligase HECTD3 (Fragment) OS=Anas platyrhynchos OX=8839 GN=Anapl_16662 PE=4 SV=1	Anapl_16662	85.029	11.2	7	7	7	1.024	1.016	0.983	1.039	0.947	0.919	0.975	1.076	0.991	0.961	0.35208	0.955	0.386516	1.006	0.876017		cytoplasm	K12233	HECTD3; E3 ubiquitin-protein ligase HECTD3 [EC:2.3.2.26]		GO:0006464 cellular protein modification process; GO:0006508 proteolysis; GO:0006511 ubiquitin-dependent protein catabolic process; GO:0006807 nitrogen compound metabolic process; GO:0008152 metabolic process; GO:0009056 catabolic process; GO:0009057 macromolecule catabolic process; GO:0009987 cellular process; GO:0010498 proteasomal protein catabolic process; GO:0016567 protein ubiquitination; G…	GO:0005622 intracellular; GO:0005623 cell; GO:0005737 cytoplasm; GO:0048471 perinuclear region of cytoplasm;	GO:0000149 SNARE binding; GO:0003824 catalytic activity; GO:0004842 ubiquitin-protein transferase activity; GO:0005488 binding; GO:0005515 protein binding; GO:0016740 transferase activity; GO:0019787 ubiquitin-like protein transferase activity; GO:0019905 syntaxin binding; GO:0061630 ubiquitin protein ligase activity; GO:0061659 ubiquitin-like protein ligase activity; GO:0140096 catalytic activit…	PF00632	HECT-domain (ubiquitin-transferase)	O	KOG0939	E3 ubiquitin-protein ligase/Putative upstream regulatory element binding protein
R0LLX6	NADH dehydrogenase [ubiquinone] 1 alpha subcomplex subunit 6 (Fragment) OS=Anas platyrhynchos OX=8839 GN=Anapl_01076 PE=3 SV=1	Anapl_01076	9.9464	41	4	4	4	1.093	0.962	0.984	0.963	1.042	0.945	0.926	1.106	1.016	0.971	0.588108	0.968	0.629692	1.003	0.978012		cytoplasm	K03950	NDUFA6; NADH dehydrogenase (ubiquinone) 1 alpha subcomplex subunit 6	map00190 Oxidative phosphorylation; map01100 Metabolic pathways; map04714 Thermogenesis; map04723 Retrograde endocannabinoid signaling; map04932 Non-alcoholic fatty liver disease (NAFLD); map05010 Alzheimer disease; map05012 Parkinson disease; map05016 Huntington disease	GO:0006091 generation of precursor metabolites and energy; GO:0006119 oxidative phosphorylation; GO:0006120 mitochondrial electron transport, NADH to ubiquinone; GO:0006139 nucleobase-containing compound metabolic process; GO:0006163 purine nucleotide metabolic process; GO:0006725 cellular aromatic compound metabolic process; GO:0006753 nucleoside phosphate metabolic process; GO:0006793 phosphoru…	GO:0005622 intracellular; GO:0005623 cell; GO:0005737 cytoplasm; GO:0005739 mitochondrion; GO:0005740 mitochondrial envelope; GO:0005743 mitochondrial inner membrane; GO:0005746 mitochondrial respirasome; GO:0005747 mitochondrial respiratory chain complex I; GO:0016020 membrane; GO:0019866 organelle inner membrane; GO:0030964 NADH dehydrogenase complex; GO:0031090 organelle membrane; GO:0031966 m…	GO:0003824 catalytic activity; GO:0003954 NADH dehydrogenase activity; GO:0008137 NADH dehydrogenase (ubiquinone) activity; GO:0016491 oxidoreductase activity; GO:0016651 oxidoreductase activity, acting on NAD(P)H; GO:0016655 oxidoreductase activity, acting on NAD(P)H, quinone or similar compound as acceptor; GO:0050136 NADH dehydrogenase (quinone) activity;			C	KOG3426	NADH:ubiquinone oxidoreductase, NDUFA6/B14 subunit
R0LXM8	Tubulin polymerization-promoting protein family member 3 (Fragment) OS=Anas platyrhynchos OX=8839 GN=Anapl_10044 PE=4 SV=1	Anapl_10044	18.956	51.7	10	10	17	1.268	1.355	1.092	0.734	0.833	0.784	1.047	0.998	0.904	0.633	0.00347093	0.797	0.0162059	0.794	0.0412405		nucleus				GO:0000226 microtubule cytoskeleton organization; GO:0001578 microtubule bundle formation; GO:0006996 organelle organization; GO:0007010 cytoskeleton organization; GO:0007017 microtubule-based process; GO:0009987 cellular process; GO:0016043 cellular component organization; GO:0022607 cellular component assembly; GO:0031109 microtubule polymerization or depolymerization; GO:0034622 cellular prote…	GO:0005623 cell; GO:0030424 axon; GO:0036477 somatodendritic compartment; GO:0042995 cell projection; GO:0043005 neuron projection; GO:0043025 neuronal cell body; GO:0044297 cell body; GO:0120025 plasma membrane bounded cell projection;	GO:0005488 binding; GO:0005515 protein binding; GO:0008092 cytoskeletal protein binding; GO:0015631 tubulin binding;	PF05517	p25-alpha	T	KOG4070	Putative signal transduction protein p25
A1YZ84	Preproalbumin (Fragment) OS=Anas platyrhynchos OX=8839 GN=ALB PE=2 SV=2	ALB	25.534	57.5	15	1	38	0.873	1.243	1.069	0.84	1.157	0.707	1.036	1.114	0.988	0.849	0.379685	0.862	0.318965	0.985	0.960311		extracellular	K16141	ALB; serum albumin	map04918 Thyroid hormone synthesis	GO:0001897 cytolysis by symbiont of host cells; GO:0001906 cell killing; GO:0001907 killing by symbiont of host cells; GO:0002576 platelet degranulation; GO:0003008 system process; GO:0003013 circulatory system process; GO:0003018 vascular process in circulatory system; GO:0006464 cellular protein modification process; GO:0006807 nitrogen compound metabolic process; GO:0006810 transport; GO:00068…	GO:0005576 extracellular region; GO:0005604 basement membrane; GO:0005615 extracellular space; GO:0005622 intracellular; GO:0005623 cell; GO:0005737 cytoplasm; GO:0005783 endoplasmic reticulum; GO:0005788 endoplasmic reticulum lumen; GO:0005794 Golgi apparatus; GO:0012505 endomembrane system; GO:0030141 secretory granule; GO:0031012 extracellular matrix; GO:0031091 platelet alpha granule; GO:0031…	GO:0003676 nucleic acid binding; GO:0003677 DNA binding; GO:0005488 binding; GO:0005504 fatty acid binding; GO:0005507 copper ion binding; GO:0005515 protein binding; GO:0008144 drug binding; GO:0008270 zinc ion binding; GO:0008289 lipid binding; GO:0015643 toxic substance binding; GO:0016209 antioxidant activity; GO:0019842 vitamin binding; GO:0019899 enzyme binding; GO:0030170 pyridoxal phospha…	PF00273	Serum albumin family
R0JYM4	Fer-1-like protein 4 (Fragment) OS=Anas platyrhynchos OX=8839 GN=Anapl_04464 PE=4 SV=1	Anapl_04464	222.16	1.1	2	2	2																	peroxisome	K19949	OTOF; otoferlin					PF00168; PF08151; PF08150	C2 domain; FerI (NUC094) domain; FerB (NUC096) domain	M	KOG1326	Membrane-associated protein FER-1 and related ferlins, contain multiple C2 domains
R0LLL7	Charged multivesicular body protein 1a (Fragment) OS=Anas platyrhynchos OX=8839 GN=Anapl_12163 PE=4 SV=1	Anapl_12163	20.184	17.5	4	4	5	1.126	0.979	0.972	0.994	0.954	0.94	1.023	1.074	0.976	0.939	0.29295	0.94	0.128993	0.999	0.996434		nucleus	K12197	CHMP1, VPS46, DID2; charged multivesicular body protein 1	map04144 Endocytosis; map04217 Necroptosis	GO:0000070 mitotic sister chromatid segregation; GO:0000278 mitotic cell cycle; GO:0000280 nuclear division; GO:0000819 sister chromatid segregation; GO:0000920 septum digestion after cytokinesis; GO:0006323 DNA packaging; GO:0006355 regulation of transcription, DNA-templated; GO:0006508 proteolysis; GO:0006807 nitrogen compound metabolic process; GO:0006810 transport; GO:0006996 organelle organi…	GO:0000228 nuclear chromosome; GO:0000793 condensed chromosome; GO:0000794 condensed nuclear chromosome; GO:0005622 intracellular; GO:0005623 cell; GO:0005634 nucleus; GO:0005694 chromosome; GO:0005737 cytoplasm; GO:0005768 endosome; GO:0005769 early endosome; GO:0005815 microtubule organizing center; GO:0005856 cytoskeleton; GO:0010008 endosome membrane; GO:0012505 endomembrane system; GO:001563…	GO:0003824 catalytic activity; GO:0005488 binding; GO:0005515 protein binding; GO:0008233 peptidase activity; GO:0008237 metallopeptidase activity; GO:0008270 zinc ion binding; GO:0016787 hydrolase activity; GO:0019904 protein domain specific binding; GO:0042802 identical protein binding; GO:0042803 protein homodimerization activity; GO:0043167 ion binding; GO:0043169 cation binding; GO:0046872 m…			U	KOG3232	Vacuolar assembly/sorting protein DID2
R0LVB5	Uncharacterized protein OS=Anas platyrhynchos OX=8839 GN=Anapl_04746 PE=4 SV=1	Anapl_04746	116.11	1.9	2	2	2	0.973	1.021	1.084	0.861	1.132	1.107	0.746	1.089	1.032	1.007	0.994874	1.081	0.598338	0.931	0.532256		cytoplasm
R0JFM2	Peroxisomal biogenesis factor 3 (Fragment) OS=Anas platyrhynchos OX=8839 GN=Anapl_11623 PE=4 SV=1	Anapl_11623	38.813	5.5	2	2	2	0.618	1.563	0.31	2.331	1.623	0.324	0.272	1.06	0.887	1.717	0.573066	1.928	0.52005	0.891	0.937876		cytoplasm	K13336	PEX3; peroxin-3	map04146 Peroxisome	GO:0006082 organic acid metabolic process; GO:0006605 protein targeting; GO:0006612 protein targeting to membrane; GO:0006625 protein targeting to peroxisome; GO:0006629 lipid metabolic process; GO:0006631 fatty acid metabolic process; GO:0006633 fatty acid biosynthetic process; GO:0006810 transport; GO:0006886 intracellular protein transport; GO:0006996 organelle organization; GO:0007031 peroxis…	GO:0005622 intracellular; GO:0005623 cell; GO:0005634 nucleus; GO:0005654 nucleoplasm; GO:0005737 cytoplasm; GO:0005777 peroxisome; GO:0005778 peroxisomal membrane; GO:0005779 integral component of peroxisomal membrane; GO:0005783 endoplasmic reticulum; GO:0005829 cytosol; GO:0005886 plasma membrane; GO:0005887 integral component of plasma membrane; GO:0012505 endomembrane system; GO:0016020 memb…	GO:0005488 binding; GO:0005515 protein binding; GO:0008289 lipid binding; GO:0046983 protein dimerization activity;			MU	KOG4444	Peroxisomal assembly protein PEX3
R0L0P7	Protein YIPF (Fragment) OS=Anas platyrhynchos OX=8839 GN=Anapl_07314 PE=3 SV=1	Anapl_07314	23.884	4.1	1	1	2	0.987	1.104	1.053	1.077	1.04	0.942	0.899	1.02	0.913	0.973	0.616835	1.08	0.243898	0.901	0.110133		plasma membrane	K20363	YIPF5_7, YIP1; protein YIPF5/7		GO:0000003 reproduction; GO:0007276 gamete generation; GO:0007283 spermatogenesis; GO:0019953 sexual reproduction; GO:0022414 reproductive process; GO:0032386 regulation of intracellular transport; GO:0032501 multicellular organismal process; GO:0032504 multicellular organism reproduction; GO:0032879 regulation of localization; GO:0044703 multi-organism reproductive process; GO:0048232 male gamet…	GO:0005622 intracellular; GO:0005623 cell; GO:0005634 nucleus; GO:0005654 nucleoplasm; GO:0005737 cytoplasm; GO:0005783 endoplasmic reticulum; GO:0005794 Golgi apparatus; GO:0005798 Golgi-associated vesicle; GO:0012505 endomembrane system; GO:0016020 membrane; GO:0030134 COPII-coated ER to Golgi transport vesicle; GO:0030135 coated vesicle; GO:0031410 cytoplasmic vesicle; GO:0031974 membrane-encl…		PF04893	Yip1 domain	U	KOG3103	Rab GTPase interacting factor, Golgi membrane protein
R0JDG1	Serine/arginine repetitive matrix protein 1 (Fragment) OS=Anas platyrhynchos OX=8839 GN=Anapl_07062 PE=4 SV=1	Anapl_07062	99.284	7.8	6	6	12	1.151	0.961	0.973	1.032	0.893	0.971	1.057	0.982	0.997	0.939	0.439313	0.954	0.365896	0.984	0.844209		nucleus	K13171	SRRM1, SRM160; serine/arginine repetitive matrix protein 1	map03013 RNA transport; map03015 mRNA surveillance pathway	GO:0000003 reproduction; GO:0000375 RNA splicing, via transesterification reactions; GO:0000377 RNA splicing, via transesterification reactions with bulged adenosine as nucleophile; GO:0000381 regulation of alternative mRNA splicing, via spliceosome; GO:0000398 mRNA splicing, via spliceosome; GO:0001654 eye development; GO:0003006 developmental process involved in reproduction; GO:0006139 nucleob…	GO:0005622 intracellular; GO:0005623 cell; GO:0005634 nucleus; GO:0005654 nucleoplasm; GO:0005681 spliceosomal complex; GO:0005737 cytoplasm; GO:0005829 cytosol; GO:0016363 nuclear matrix; GO:0016604 nuclear body; GO:0016607 nuclear speck; GO:0031974 membrane-enclosed lumen; GO:0031981 nuclear lumen; GO:0032991 protein-containing complex; GO:0034399 nuclear periphery; GO:0035145 exon-exon junctio…				A	KOG2146	Splicing coactivator SRm160/300, subunit SRm160 (contains PWI domain)
R0JMP4	Tubulin-specific chaperone cofactor E-like protein (Fragment) OS=Anas platyrhynchos OX=8839 GN=Anapl_09483 PE=4 SV=1	Anapl_09483	48.302	11.8	5	5	6	0.95	0.971	1.004	1.02	1.105	1.031	0.987	0.924	1.023	1.079	0.0640735	1.076	0.133494	1.003	0.945867		cytoplasm,nucleus	K22449	TBCEL; tubulin-specific chaperone cofactor E-like protein							S	KOG2982	Uncharacterized conserved protein
R0K105	Cytochrome P450 20A1 (Fragment) OS=Anas platyrhynchos OX=8839 GN=Anapl_00637 PE=4 SV=1	Anapl_00637	51.871	31.8	13	13	16	0.968	1.031	0.995	1.001	1.067	1.106	0.987	0.995	0.943	1.06	0.1679	1.085	0.0732901	0.977	0.400443		cytoplasm	K07435	CYP20A; cytochrome P450 family 20 subfamily A					PF00067	Cytochrome P450	IQ	KOG0157	Cytochrome P450 CYP4/CYP19/CYP26 subfamilies
R0LYC0	Prothrombin (Fragment) OS=Anas platyrhynchos OX=8839 GN=Anapl_06581 PE=3 SV=1	Anapl_06581	66.092	17.1	10	10	11	1.088	1.072	0.966	1.01	1.156	1.126	1.006	0.845	0.876	1.053	0.408412	1.207	0.0481185	0.872	0.100957		cytoplasm	K01313	F2; coagulation factor II (thrombin) [EC:3.4.21.5]	map04072 Phospholipase D signaling pathway; map04080 Neuroactive ligand-receptor interaction; map04610 Complement and coagulation cascades; map04611 Platelet activation; map04810 Regulation of actin cytoskeleton; map05130 Pathogenic Escherichia coli infection; map05200 Pathways in cancer	GO:0001101 response to acid chemical; GO:0001558 regulation of cell growth; GO:0001775 cell activation; GO:0001817 regulation of cytokine production; GO:0001818 negative regulation of cytokine production; GO:0001906 cell killing; GO:0001909 leukocyte mediated cytotoxicity; GO:0001932 regulation of protein phosphorylation; GO:0001934 positive regulation of protein phosphorylation; GO:0002252 immun…	GO:0005576 extracellular region; GO:0005615 extracellular space; GO:0005622 intracellular; GO:0005623 cell; GO:0005737 cytoplasm; GO:0005783 endoplasmic reticulum; GO:0005788 endoplasmic reticulum lumen; GO:0005794 Golgi apparatus; GO:0005796 Golgi lumen; GO:0005886 plasma membrane; GO:0012505 endomembrane system; GO:0016020 membrane; GO:0031012 extracellular matrix; GO:0031974 membrane-enclosed …	GO:0001530 lipopolysaccharide binding; GO:0003824 catalytic activity; GO:0004175 endopeptidase activity; GO:0004252 serine-type endopeptidase activity; GO:0005102 signaling receptor binding; GO:0005488 binding; GO:0005515 protein binding; GO:0005539 glycosaminoglycan binding; GO:0008047 enzyme activator activity; GO:0008083 growth factor activity; GO:0008201 heparin binding; GO:0008233 peptidase …	PF00594; PF00051; PF09396; PF00089	Vitamin K-dependent carboxylation/gamma-carboxyglutamic (GLA) domain; Kringle domain; Thrombin light chain; Trypsin
R0KL66	Acidic leucine-rich nuclear phosphoprotein 32 family member E (Fragment) OS=Anas platyrhynchos OX=8839 GN=Anapl_14940 PE=4 SV=1	Anapl_14940	16.536	62.8	7	7	16	1.008	0.956	1.035	0.995	0.904	0.934	1.07	1.06	1.066	0.945	0.192882	0.886	0.0127443	1.066	0.0524534		cytoplasm,nucleus	K18648	ANP32E; acidic leucine-rich nuclear phosphoprotein 32 family member E		GO:0006323 DNA packaging; GO:0006325 chromatin organization; GO:0006333 chromatin assembly or disassembly; GO:0006334 nucleosome assembly; GO:0006338 chromatin remodeling; GO:0006810 transport; GO:0006913 nucleocytoplasmic transport; GO:0006996 organelle organization; GO:0009987 cellular process; GO:0010941 regulation of cell death; GO:0016043 cellular component organization; GO:0022607 cellular …	GO:0000228 nuclear chromosome; GO:0000785 chromatin; GO:0000790 nuclear chromatin; GO:0000812 Swr1 complex; GO:0005622 intracellular; GO:0005623 cell; GO:0005634 nucleus; GO:0005694 chromosome; GO:0005737 cytoplasm; GO:0031410 cytoplasmic vesicle; GO:0031974 membrane-enclosed lumen; GO:0031981 nuclear lumen; GO:0031982 vesicle; GO:0032991 protein-containing complex; GO:0043226 organelle; GO:00432…	GO:0004857 enzyme inhibitor activity; GO:0005488 binding; GO:0005515 protein binding; GO:0019208 phosphatase regulator activity; GO:0019212 phosphatase inhibitor activity; GO:0030234 enzyme regulator activity; GO:0042393 histone binding; GO:0098772 molecular function regulator;			D	KOG2739	Leucine-rich acidic nuclear protein
R0JN70	Uncharacterized protein OS=Anas platyrhynchos OX=8839 GN=Anapl_11853 PE=4 SV=1	Anapl_11853	10.846	9	1	1	1																	cytoplasm
R0JVB9	Phospholipid-transporting ATPase (Fragment) OS=Anas platyrhynchos OX=8839 GN=Anapl_13559 PE=3 SV=1	Anapl_13559	129.13	6.5	6	5	6	0.827	0.857	1.012	0.961	0.993	1.169	1.237	0.985	0.987	1.158	0.165256	0.973	0.808745	1.19	0.153281		plasma membrane	K01530	E7.6.2.1; phospholipid-translocating ATPase [EC:7.6.2.1]		GO:0003008 system process; GO:0006629 lipid metabolic process; GO:0006810 transport; GO:0006811 ion transport; GO:0006820 anion transport; GO:0006869 lipid transport; GO:0006996 organelle organization; GO:0007030 Golgi organization; GO:0007600 sensory perception; GO:0007606 sensory perception of chemical stimulus; GO:0007608 sensory perception of smell; GO:0008152 metabolic process; GO:0008202 st…	GO:0001669 acrosomal vesicle; GO:0005622 intracellular; GO:0005623 cell; GO:0005737 cytoplasm; GO:0005794 Golgi apparatus; GO:0005886 plasma membrane; GO:0005929 cilium; GO:0012505 endomembrane system; GO:0016020 membrane; GO:0016021 integral component of membrane; GO:0030141 secretory granule; GO:0030425 dendrite; GO:0031224 intrinsic component of membrane; GO:0031410 cytoplasmic vesicle; GO:003…	GO:0003824 catalytic activity; GO:0005215 transporter activity; GO:0005319 lipid transporter activity; GO:0005548 phospholipid transporter activity; GO:0016462 pyrophosphatase activity; GO:0016787 hydrolase activity; GO:0016817 hydrolase activity, acting on acid anhydrides; GO:0016818 hydrolase activity, acting on acid anhydrides, in phosphorus-containing anhydrides; GO:0016887 ATPase activity; G…			P	KOG0206	P-type ATPase
R0K3F7	Calpastatin (Fragment) OS=Anas platyrhynchos OX=8839 GN=Anapl_08106 PE=4 SV=1	Anapl_08106	50.668	26.2	8	8	12	0.97	1.083	0.994	1.141	1.136	1.018	0.872	1.058	0.894	1.081	0.194376	1.167	0.0928905	0.927	0.319959		nucleus	K04281	CAST; calpastatin	map05131 Shigellosis	GO:0000003 reproduction; GO:0000768 syncytium formation by plasma membrane fusion; GO:0001775 cell activation; GO:0001889 liver development; GO:0006807 nitrogen compound metabolic process; GO:0006949 syncytium formation; GO:0007275 multicellular organism development; GO:0007338 single fertilization; GO:0007343 egg activation; GO:0007399 nervous system development; GO:0007417 central nervous syste…	GO:0005622 intracellular; GO:0005623 cell; GO:0005634 nucleus; GO:0005737 cytoplasm; GO:0005783 endoplasmic reticulum; GO:0005829 cytosol; GO:0012505 endomembrane system; GO:0014069 postsynaptic density; GO:0016020 membrane; GO:0032279 asymmetric synapse; GO:0043226 organelle; GO:0043227 membrane-bounded organelle; GO:0043229 intracellular organelle; GO:0043231 intracellular membrane-bounded orga…	GO:0002020 protease binding; GO:0004857 enzyme inhibitor activity; GO:0004866 endopeptidase inhibitor activity; GO:0004869 cysteine-type endopeptidase inhibitor activity; GO:0005488 binding; GO:0005515 protein binding; GO:0010859 calcium-dependent cysteine-type endopeptidase inhibitor activity; GO:0019899 enzyme binding; GO:0030234 enzyme regulator activity; GO:0030414 peptidase inhibitor activit…
R0LT61	Ribosomal protein S6 kinase delta-1 (Fragment) OS=Anas platyrhynchos OX=8839 GN=Anapl_06842 PE=4 SV=1	Anapl_06842	112.36	1.8	1	1	1																	nucleus	K20839	RSKL; ribosomal protein S6 kinase-like		GO:0006464 cellular protein modification process; GO:0006468 protein phosphorylation; GO:0006793 phosphorus metabolic process; GO:0006796 phosphate-containing compound metabolic process; GO:0006807 nitrogen compound metabolic process; GO:0007154 cell communication; GO:0007165 signal transduction; GO:0008152 metabolic process; GO:0009987 cellular process; GO:0016310 phosphorylation; GO:0019538 pro…	GO:0005622 intracellular; GO:0005623 cell; GO:0005737 cytoplasm; GO:0005768 endosome; GO:0005769 early endosome; GO:0012505 endomembrane system; GO:0031410 cytoplasmic vesicle; GO:0031982 vesicle; GO:0043226 organelle; GO:0043227 membrane-bounded organelle; GO:0043229 intracellular organelle; GO:0097708 intracellular vesicle;	GO:0003824 catalytic activity; GO:0004672 protein kinase activity; GO:0004674 protein serine/threonine kinase activity; GO:0016301 kinase activity; GO:0016740 transferase activity; GO:0016772 transferase activity, transferring phosphorus-containing groups; GO:0016773 phosphotransferase activity, alcohol group as acceptor; GO:0140096 catalytic activity, acting on a protein;	PF00787; PF04212; PF00069	PX domain; MIT (microtubule interacting and transport) domain; Protein kinase domain	T	KOG2101	Intermediate filament-like protein, sorting nexins, and related proteins containing PX (PhoX) domain(s)
R0JCC3	Solute carrier family 35 member E1 (Fragment) OS=Anas platyrhynchos OX=8839 GN=Anapl_05924 PE=4 SV=1	Anapl_05924	31.507	6.5	1	1	1	0.958	0.998	0.85	1.062	1.235	1.217	0.845	0.842	1.044	1.252	0.0297174	1.287	0.0410779	0.973	0.744682		plasma membrane	K15283	SLC35E1; solute carrier family 35, member E1			GO:0005622 intracellular; GO:0005623 cell; GO:0005737 cytoplasm; GO:0005794 Golgi apparatus; GO:0012505 endomembrane system; GO:0043226 organelle; GO:0043227 membrane-bounded organelle; GO:0043229 intracellular organelle; GO:0043231 intracellular membrane-bounded organelle;				EG	KOG1441	Glucose-6-phosphate/phosphate and phosphoenolpyruvate/phosphate antiporter
R0LHK0	Phosphatidylinositol-4-phosphate 5-kinase type-1 gamma (Fragment) OS=Anas platyrhynchos OX=8839 GN=Anapl_10094 PE=4 SV=1	Anapl_10094	67.065	4	2	1	2	0.991	1.049	0.889	1.021	0.946	0.992	0.989	1.126	1.035	1.01	0.83276	0.939	0.234468	1.075	0.298385		nucleus	K00889	PIP5K; 1-phosphatidylinositol-4-phosphate 5-kinase [EC:2.7.1.68]	map00562 Inositol phosphate metabolism; map01100 Metabolic pathways; map04070 Phosphatidylinositol signaling system; map04072 Phospholipase D signaling pathway; map04144 Endocytosis; map04666 Fc gamma R-mediated phagocytosis; map04810 Regulation of actin cytoskeleton; map05135 Yersinia infection; map05231 Choline metabolism in cancer	GO:0000003 reproduction; GO:0000226 microtubule cytoskeleton organization; GO:0000902 cell morphogenesis; GO:0000904 cell morphogenesis involved in differentiation; GO:0001505 regulation of neurotransmitter levels; GO:0001775 cell activation; GO:0001932 regulation of protein phosphorylation; GO:0001933 negative regulation of protein phosphorylation; GO:0002376 immune system process; GO:0003002 re…	GO:0001726 ruffle; GO:0001891 phagocytic cup; GO:0001931 uropod; GO:0005576 extracellular region; GO:0005622 intracellular; GO:0005623 cell; GO:0005634 nucleus; GO:0005654 nucleoplasm; GO:0005694 chromosome; GO:0005700 polytene chromosome; GO:0005737 cytoplasm; GO:0005768 endosome; GO:0005829 cytosol; GO:0005886 plasma membrane; GO:0005902 microvillus; GO:0005912 adherens junction; GO:0005925 foc…	GO:0003824 catalytic activity; GO:0005488 binding; GO:0005515 protein binding; GO:0005516 calmodulin binding; GO:0008092 cytoskeletal protein binding; GO:0016301 kinase activity; GO:0016307 phosphatidylinositol phosphate kinase activity; GO:0016308 1-phosphatidylinositol-4-phosphate 5-kinase activity; GO:0016740 transferase activity; GO:0016772 transferase activity, transferring phosphorus-contai…			T	KOG0229	Phosphatidylinositol-4-phosphate 5-kinase
R0L7G9	Thioredoxin reductase 3 (Fragment) OS=Anas platyrhynchos OX=8839 GN=Anapl_09017 PE=3 SV=1	Anapl_09017	59.438	24.5	10	1	16	0.846	1.126	0.967	0.933	1.085	1.112	0.991	1.009	0.92	1.065	0.537221	1.072	0.336909	0.994	0.996158		cytoplasm	K22182	TXNRD; thioredoxin reductase (NADPH) [EC:1.8.1.9]	map00450 Selenocompound metabolism; map05200 Pathways in cancer; map05225 Hepatocellular carcinoma	GO:0000302 response to reactive oxygen species; GO:0000305 response to oxygen radical; GO:0006518 peptide metabolic process; GO:0006575 cellular modified amino acid metabolic process; GO:0006749 glutathione metabolic process; GO:0006790 sulfur compound metabolic process; GO:0006807 nitrogen compound metabolic process; GO:0006950 response to stress; GO:0006979 response to oxidative stress; GO:0008…	GO:0005622 intracellular; GO:0005623 cell; GO:0005634 nucleus; GO:0005654 nucleoplasm; GO:0005737 cytoplasm; GO:0005739 mitochondrion; GO:0005783 endoplasmic reticulum; GO:0005829 cytosol; GO:0012505 endomembrane system; GO:0031974 membrane-enclosed lumen; GO:0031981 nuclear lumen; GO:0043226 organelle; GO:0043227 membrane-bounded organelle; GO:0043229 intracellular organelle; GO:0043231 intracel…	GO:0003824 catalytic activity; GO:0004791 thioredoxin-disulfide reductase activity; GO:0015036 disulfide oxidoreductase activity; GO:0016209 antioxidant activity; GO:0016491 oxidoreductase activity; GO:0016651 oxidoreductase activity, acting on NAD(P)H; GO:0016667 oxidoreductase activity, acting on a sulfur group of donors; GO:0016668 oxidoreductase activity, acting on a sulfur group of donors, N…	PF00462; PF07992; PF02852	Glutaredoxin; Pyridine nucleotide-disulphide oxidoreductase; Pyridine nucleotide-disulphide oxidoreductase, dimerisation domain	O	KOG4716	Thioredoxin reductase
R0LF94	Phosphodiesterase (Fragment) OS=Anas platyrhynchos OX=8839 GN=Anapl_08737 PE=3 SV=1	Anapl_08737	93.193	2.4	2	2	2																	nucleus	K13296	PDE3B; cGMP-inhibited 3',5'-cyclic phosphodiesterase B [EC:3.1.4.17]	map00230 Purine metabolism; map01100 Metabolic pathways; map04022 cGMP-PKG signaling pathway; map04024 cAMP signaling pathway; map04371 Apelin signaling pathway; map04910 Insulin signaling pathway; map04914 Progesterone-mediated oocyte maturation; map04922 Glucagon signaling pathway; map04923 Regulation of lipolysis in adipocytes; map04924 Renin secretion; map05032 Morphine addiction	GO:0002791 regulation of peptide secretion; GO:0002792 negative regulation of peptide secretion; GO:0006139 nucleobase-containing compound metabolic process; GO:0006163 purine nucleotide metabolic process; GO:0006195 purine nucleotide catabolic process; GO:0006198 cAMP catabolic process; GO:0006725 cellular aromatic compound metabolic process; GO:0006753 nucleoside phosphate metabolic process; GO…	GO:0005622 intracellular; GO:0005623 cell; GO:0005737 cytoplasm; GO:0005783 endoplasmic reticulum; GO:0005794 Golgi apparatus; GO:0005829 cytosol; GO:0012505 endomembrane system; GO:0016020 membrane; GO:0032045 guanyl-nucleotide exchange factor complex; GO:0032991 protein-containing complex; GO:0043226 organelle; GO:0043227 membrane-bounded organelle; GO:0043229 intracellular organelle; GO:004323…	GO:0000166 nucleotide binding; GO:0003824 catalytic activity; GO:0004112 cyclic-nucleotide phosphodiesterase activity; GO:0004114 3',5'-cyclic-nucleotide phosphodiesterase activity; GO:0004115 3',5'-cyclic-AMP phosphodiesterase activity; GO:0004119 cGMP-inhibited cyclic-nucleotide phosphodiesterase activity; GO:0005488 binding; GO:0005515 protein binding; GO:0008081 phosphoric diester hydrolase a…	PF00233	3'5'-cyclic nucleotide phosphodiesterase	T	KOG1229	3'5'-cyclic nucleotide phosphodiesterases
R0KX86	Ataxin-2 (Fragment) OS=Anas platyrhynchos OX=8839 GN=Anapl_12892 PE=4 SV=1	Anapl_12892	111.29	33.6	27	2	43	1.046	0.933	0.998	1.05	1.003	0.968	1.098	0.968	0.967	1.015	0.727375	0.996	0.957854	1.019	0.755072		nucleus	K23625	ATXN2_2L; ataxin 2/2L	map04711 Circadian rhythm - fly	GO:0000003 reproduction; GO:0000226 microtubule cytoskeleton organization; GO:0000278 mitotic cell cycle; GO:0000280 nuclear division; GO:0000902 cell morphogenesis; GO:0000910 cytokinesis; GO:0001654 eye development; GO:0001709 cell fate determination; GO:0001745 compound eye morphogenesis; GO:0001751 compound eye photoreceptor cell differentiation; GO:0001754 eye photoreceptor cell differentiat…	GO:0005622 intracellular; GO:0005623 cell; GO:0005737 cytoplasm; GO:0005794 Golgi apparatus; GO:0005802 trans-Golgi network; GO:0005829 cytosol; GO:0005844 polysome; GO:0010494 cytoplasmic stress granule; GO:0012505 endomembrane system; GO:0031984 organelle subcompartment; GO:0032991 protein-containing complex; GO:0035770 ribonucleoprotein granule; GO:0036464 cytoplasmic ribonucleoprotein granule…	GO:0003676 nucleic acid binding; GO:0003723 RNA binding; GO:0005102 signaling receptor binding; GO:0005154 epidermal growth factor receptor binding; GO:0005488 binding; GO:0005515 protein binding; GO:0008022 protein C-terminus binding; GO:0070851 growth factor receptor binding; GO:0097159 organic cyclic compound binding; GO:1901363 heterocyclic compound binding;	PF14438; PF06741	SM domain found in Ataxin-2; LsmAD domain	A	KOG2375	Protein interacting with poly(A)-binding protein
R0LES0	Uncharacterized protein OS=Anas platyrhynchos OX=8839 GN=Anapl_02946 PE=4 SV=1	Anapl_02946	40.542	4.1	1	1	1	0.505	0.501	4.803	0.405	0.366	0.434	0.482	0.684	0.655	0.207	0.263602	0.662	0.0287696	0.313	0.490889		cytoplasm
R0KZX3	Prostaglandin E synthase 3 (Fragment) OS=Anas platyrhynchos OX=8839 GN=Anapl_17326 PE=4 SV=1	Anapl_17326	14.824	44	5	5	22	0.979	0.976	0.984	1.038	1.004	1.043	1.019	1.015	0.972	1.05	0.0167166	1.026	0.248759	1.023	0.21873		nucleus	K15730	PTGES3; cytosolic prostaglandin-E synthase [EC:5.3.99.3]	map00590 Arachidonic acid metabolism; map01100 Metabolic pathways				PF04969	CS domain	O	KOG3158	HSP90 co-chaperone p23
R0L6Y3	Uncharacterized protein C1orf149-like protein (Fragment) OS=Anas platyrhynchos OX=8839 GN=Anapl_07080 PE=4 SV=1	Anapl_07080	16.012	15.5	1	1	2	0.974	1.08	0.978	1.267	0.819	0.968	0.872	1.099	0.968	1.007	0.954574	1.039	0.862516	0.969	0.669271		nucleus	K11344	EAF6; chromatin modification-related protein EAF6		GO:0006325 chromatin organization; GO:0006464 cellular protein modification process; GO:0006473 protein acetylation; GO:0006475 internal protein amino acid acetylation; GO:0006807 nitrogen compound metabolic process; GO:0006996 organelle organization; GO:0008152 metabolic process; GO:0009966 regulation of signal transduction; GO:0009987 cellular process; GO:0010646 regulation of cell communicatio…	GO:0000123 histone acetyltransferase complex; GO:0000775 chromosome, centromeric region; GO:0000776 kinetochore; GO:0005622 intracellular; GO:0005623 cell; GO:0005634 nucleus; GO:0005654 nucleoplasm; GO:0005694 chromosome; GO:0005730 nucleolus; GO:0031248 protein acetyltransferase complex; GO:0031974 membrane-enclosed lumen; GO:0031981 nuclear lumen; GO:0032991 protein-containing complex; GO:0035…				K	KOG3856	Uncharacterized conserved protein
A0A1S7BHL6	Interferon-inducible transmembrane protein 3 OS=Anas platyrhynchos OX=8839 PE=2 SV=1	--	15.499	39.7	4	4	12	0.937	0.739	0.738	1.115	1.501	1.345	0.686	0.773	0.832	1.641	0.013666	1.729	0.00628411	0.949	0.641001		plasma membrane	K06566	IFITM; interferon induced transmembrane protein
R0LAE0	Heterogeneous nuclear ribonucleoprotein R (Fragment) OS=Anas platyrhynchos OX=8839 GN=Anapl_10843 PE=4 SV=1	Anapl_10843	70.992	46.4	30	2	86	1.044	1.045	1	1.019	0.96	0.999	0.984	0.977	1.095	0.964	0.182303	0.974	0.57662	0.989	0.778802		nucleus	K13161	HNRNPR; heterogeneous nuclear ribonucleoprotein R		GO:0000003 reproduction; GO:0000375 RNA splicing, via transesterification reactions; GO:0000377 RNA splicing, via transesterification reactions with bulged adenosine as nucleophile; GO:0000398 mRNA splicing, via spliceosome; GO:0002064 epithelial cell development; GO:0002065 columnar/cuboidal epithelial cell differentiation; GO:0002066 columnar/cuboidal epithelial cell development; GO:0003002 reg…	GO:0005622 intracellular; GO:0005623 cell; GO:0005634 nucleus; GO:0005654 nucleoplasm; GO:0005681 spliceosomal complex; GO:0031594 neuromuscular junction; GO:0031974 membrane-enclosed lumen; GO:0031981 nuclear lumen; GO:0032991 protein-containing complex; GO:0035770 ribonucleoprotein granule; GO:0043226 organelle; GO:0043227 membrane-bounded organelle; GO:0043228 non-membrane-bounded organelle; G…	GO:0003676 nucleic acid binding; GO:0003723 RNA binding; GO:0003729 mRNA binding; GO:0005488 binding; GO:0097159 organic cyclic compound binding; GO:1901363 heterocyclic compound binding;	PF00076	RNA recognition motif. (a.k.a. RRM, RBD, or RNP domain)	A	KOG0117	Heterogeneous nuclear ribonucleoprotein R (RRM superfamily)
R0K1V1	Galectin (Fragment) OS=Anas platyrhynchos OX=8839 GN=Anapl_01372 PE=4 SV=1	Anapl_01372	14.582	26.8	3	3	5	1.099	1.97	1.192	0.556	0.516	0.52	1.13	0.995	1.086	0.374	0.00668535	0.496	9.44459e-05	0.754	0.251704		cytoplasm	K10090	LGALS2; galectin-2				GO:0005488 binding; GO:0016936 galactoside binding; GO:0097367 carbohydrate derivative binding;	PF00337	Galactoside-binding lectin	W	KOG3587	Galectin, galactose-binding lectin
R0J9I2	Caspase-3 (Fragment) OS=Anas platyrhynchos OX=8839 GN=Anapl_09737 PE=3 SV=1	Anapl_09737	29.11	23	5	1	10	0.955	1.283	0.825	1.077	1.087	0.71	1.117	1.003	0.978	0.938	0.750283	0.928	0.563053	1.011	0.853125		cytoplasm	K02187	CASP3; caspase 3 [EC:3.4.22.56]	map01524 Platinum drug resistance; map04010 MAPK signaling pathway; map04115 p53 signaling pathway; map04210 Apoptosis; map04215 Apoptosis - multiple species; map04650 Natural killer cell mediated cytotoxicity; map04657 IL-17 signaling pathway; map04668 TNF signaling pathway; map04726 Serotonergic synapse; map04932 Non-alcoholic fatty liver disease (NAFLD); map04933 AGE-RAGE signaling pathway in …	GO:0000079 regulation of cyclin-dependent protein serine/threonine kinase activity; GO:0000302 response to reactive oxygen species; GO:0000737 DNA catabolic process, endonucleolytic; GO:0000902 cell morphogenesis; GO:0000904 cell morphogenesis involved in differentiation; GO:0001101 response to acid chemical; GO:0001666 response to hypoxia; GO:0001776 leukocyte homeostasis; GO:0001782 B cell home…	GO:0005622 intracellular; GO:0005623 cell; GO:0005634 nucleus; GO:0005654 nucleoplasm; GO:0005737 cytoplasm; GO:0005829 cytosol; GO:0005886 plasma membrane; GO:0016020 membrane; GO:0031264 death-inducing signaling complex; GO:0031974 membrane-enclosed lumen; GO:0031981 nuclear lumen; GO:0032991 protein-containing complex; GO:0043226 organelle; GO:0043227 membrane-bounded organelle; GO:0043229 int…	GO:0002020 protease binding; GO:0003824 catalytic activity; GO:0004175 endopeptidase activity; GO:0004190 aspartic-type endopeptidase activity; GO:0004197 cysteine-type endopeptidase activity; GO:0004252 serine-type endopeptidase activity; GO:0004857 enzyme inhibitor activity; GO:0004860 protein kinase inhibitor activity; GO:0004861 cyclin-dependent protein serine/threonine kinase inhibitor activ…	PF00656	Caspase domain	D	KOG3573	Caspase, apoptotic cysteine protease
R0LD17	Ensconsin (Fragment) OS=Anas platyrhynchos OX=8839 GN=Anapl_05278 PE=4 SV=1	Anapl_05278	51.947	12.9	5	3	7	1.122	0.918	0.978	1	0.986	0.967	0.97	0.992	1.014	0.978	0.775402	0.992	0.657531	0.986	0.86924		cytoplasm	K16807	MAP7D3; MAP7 domain-containing protein 3		GO:0000226 microtubule cytoskeleton organization; GO:0006996 organelle organization; GO:0007010 cytoskeleton organization; GO:0007017 microtubule-based process; GO:0009987 cellular process; GO:0016043 cellular component organization; GO:0022607 cellular component assembly; GO:0031109 microtubule polymerization or depolymerization; GO:0034622 cellular protein-containing complex assembly; GO:004393…	GO:0005622 intracellular; GO:0005623 cell; GO:0005856 cytoskeleton; GO:0015630 microtubule cytoskeleton; GO:0043226 organelle; GO:0043228 non-membrane-bounded organelle; GO:0043229 intracellular organelle; GO:0043232 intracellular non-membrane-bounded organelle;	GO:0005198 structural molecule activity; GO:0005488 binding; GO:0005515 protein binding; GO:0008017 microtubule binding; GO:0008092 cytoskeletal protein binding; GO:0015631 tubulin binding;
R0KB27	Putative glutamate receptor (Fragment) OS=Anas platyrhynchos OX=8839 GN=Anapl_01965 PE=3 SV=1	Anapl_01965	48.425	11.3	3	3	3	1.015	0.994	1.238	0.954	0.987	1.082	0.913	0.981	0.875	0.931	0.440671	1.092	0.15692	0.853	0.115491		plasma membrane					GO:0005623 cell; GO:0005886 plasma membrane; GO:0016020 membrane; GO:0045202 synapse; GO:0045211 postsynaptic membrane; GO:0071944 cell periphery; GO:0097060 synaptic membrane; GO:0098590 plasma membrane region; GO:0098794 postsynapse;		PF10613	Ligated ion channel L-glutamate- and glycine-binding site	T	KOG1052	Glutamate-gated kainate-type ion channel receptor subunit GluR5 and related subunits
R0KWN0	Phosphatidylinositol-5-phosphate 4-kinase type-2 alpha (Fragment) OS=Anas platyrhynchos OX=8839 GN=Anapl_17712 PE=4 SV=1	Anapl_17712	40.996	26.3	10	7	18	1.044	0.973	0.999	1.011	0.979	0.911	0.992	1.071	1.026	0.962	0.347178	0.939	0.170893	1.024	0.474295		cytoskeleton	K00920	PIP4K2; 1-phosphatidylinositol-5-phosphate 4-kinase [EC:2.7.1.149]	map00562 Inositol phosphate metabolism; map01100 Metabolic pathways; map04070 Phosphatidylinositol signaling system; map04810 Regulation of actin cytoskeleton	GO:0001501 skeletal system development; GO:0002376 immune system process; GO:0002520 immune system development; GO:0006629 lipid metabolic process; GO:0006644 phospholipid metabolic process; GO:0006650 glycerophospholipid metabolic process; GO:0006661 phosphatidylinositol biosynthetic process; GO:0006793 phosphorus metabolic process; GO:0006796 phosphate-containing compound metabolic process; GO:…	GO:0005622 intracellular; GO:0005623 cell; GO:0005634 nucleus; GO:0005654 nucleoplasm; GO:0005737 cytoplasm; GO:0005773 vacuole; GO:0005776 autophagosome; GO:0005829 cytosol; GO:0005886 plasma membrane; GO:0016020 membrane; GO:0031974 membrane-enclosed lumen; GO:0031981 nuclear lumen; GO:0043226 organelle; GO:0043227 membrane-bounded organelle; GO:0043229 intracellular organelle; GO:0043231 intra…	GO:0003824 catalytic activity; GO:0016301 kinase activity; GO:0016307 phosphatidylinositol phosphate kinase activity; GO:0016308 1-phosphatidylinositol-4-phosphate 5-kinase activity; GO:0016309 1-phosphatidylinositol-5-phosphate 4-kinase activity; GO:0016740 transferase activity; GO:0016772 transferase activity, transferring phosphorus-containing groups; GO:0016773 phosphotransferase activity, al…			T	KOG0229	Phosphatidylinositol-4-phosphate 5-kinase
R0LF72	Valacyclovir hydrolase (Fragment) OS=Anas platyrhynchos OX=8839 GN=Anapl_04208 PE=4 SV=1	Anapl_04208	25.365	30.8	6	1	8																	cytoplasm	K18399	BPHL; valacyclovir hydrolase [EC:3.1.-.-]		GO:0006082 organic acid metabolic process; GO:0006520 cellular amino acid metabolic process; GO:0006805 xenobiotic metabolic process; GO:0006807 nitrogen compound metabolic process; GO:0008152 metabolic process; GO:0009410 response to xenobiotic stimulus; GO:0009636 response to toxic substance; GO:0009987 cellular process; GO:0019752 carboxylic acid metabolic process; GO:0042221 response to chemi…	GO:0005622 intracellular; GO:0005623 cell; GO:0005737 cytoplasm; GO:0005739 mitochondrion; GO:0005740 mitochondrial envelope; GO:0005741 mitochondrial outer membrane; GO:0016020 membrane; GO:0019867 outer membrane; GO:0031090 organelle membrane; GO:0031966 mitochondrial membrane; GO:0031967 organelle envelope; GO:0031968 organelle outer membrane; GO:0031975 envelope; GO:0043226 organelle; GO:0043…	GO:0003824 catalytic activity; GO:0016787 hydrolase activity; GO:0016788 hydrolase activity, acting on ester bonds; GO:0047658 alpha-amino-acid esterase activity; GO:0052689 carboxylic ester hydrolase activity;	PF00561	alpha/beta hydrolase fold	S	KOG2984	Predicted hydrolase
R0JAX9	Regulator of nonsense transcripts 1 (Fragment) OS=Anas platyrhynchos OX=8839 GN=Anapl_14471 PE=4 SV=1	Anapl_14471	118.25	50.5	41	41	73	0.98	0.938	1.018	1.033	0.983	1.002	1.025	0.997	1.024	1.028	0.371029	0.991	0.61235	1.037	0.215243		cytoplasm	K14326	UPF1, RENT1; regulator of nonsense transcripts 1 [EC:3.6.4.-]	map03013 RNA transport; map03015 mRNA surveillance pathway	GO:0000184 nuclear-transcribed mRNA catabolic process, nonsense-mediated decay; GO:0000294 nuclear-transcribed mRNA catabolic process, endonucleolytic cleavage-dependent decay; GO:0000723 telomere maintenance; GO:0000956 nuclear-transcribed mRNA catabolic process; GO:0002237 response to molecule of bacterial origin; GO:0006139 nucleobase-containing compound metabolic process; GO:0006259 DNA metab…	GO:0000228 nuclear chromosome; GO:0000781 chromosome, telomeric region; GO:0000784 nuclear chromosome, telomeric region; GO:0000785 chromatin; GO:0000932 P-body; GO:0005622 intracellular; GO:0005623 cell; GO:0005634 nucleus; GO:0005654 nucleoplasm; GO:0005681 spliceosomal complex; GO:0005694 chromosome; GO:0005737 cytoplasm; GO:0005829 cytosol; GO:0031974 membrane-enclosed lumen; GO:0031981 nucle…	GO:0003676 nucleic acid binding; GO:0003677 DNA binding; GO:0003682 chromatin binding; GO:0003724 RNA helicase activity; GO:0003824 catalytic activity; GO:0004386 helicase activity; GO:0005488 binding; GO:0008186 RNA-dependent ATPase activity; GO:0016462 pyrophosphatase activity; GO:0016787 hydrolase activity; GO:0016817 hydrolase activity, acting on acid anhydrides; GO:0016818 hydrolase activity…	PF09416; PF13086; PF13087	RNA helicase (UPF2 interacting domain); AAA domain; AAA domain	A	KOG1802	RNA helicase nonsense mRNA reducing factor (pNORF1)
R0LT46	Ephrin type-A receptor 1 (Fragment) OS=Anas platyrhynchos OX=8839 GN=Anapl_10415 PE=4 SV=1	Anapl_10415	104.19	3.1	4	3	4	1.075	1.045	0.996	0.912	1.101	1.094	0.895	0.942	0.996	0.997	0.930102	1.097	0.26434	0.909	0.0658577		cytoplasm	K05102	EPHA1, EPH; Eph receptor A1 [EC:2.7.10.1]	map04360 Axon guidance	GO:0000902 cell morphogenesis; GO:0000904 cell morphogenesis involved in differentiation; GO:0001932 regulation of protein phosphorylation; GO:0001933 negative regulation of protein phosphorylation; GO:0001952 regulation of cell-matrix adhesion; GO:0001954 positive regulation of cell-matrix adhesion; GO:0006464 cellular protein modification process; GO:0006468 protein phosphorylation; GO:0006469 …	GO:0005623 cell; GO:0005886 plasma membrane; GO:0005887 integral component of plasma membrane; GO:0016020 membrane; GO:0016021 integral component of membrane; GO:0031224 intrinsic component of membrane; GO:0031226 intrinsic component of plasma membrane; GO:0071944 cell periphery;	GO:0003824 catalytic activity; GO:0004672 protein kinase activity; GO:0004713 protein tyrosine kinase activity; GO:0004714 transmembrane receptor protein tyrosine kinase activity; GO:0004888 transmembrane signaling receptor activity; GO:0005003 ephrin receptor activity; GO:0005005 transmembrane-ephrin receptor activity; GO:0005488 binding; GO:0005515 protein binding; GO:0016301 kinase activity; G…	PF01404; PF00041; PF07714; PF00536	Ephrin receptor ligand binding domain; Fibronectin type III domain; Protein tyrosine kinase; SAM domain (Sterile alpha motif)	T	KOG0196	Tyrosine kinase, EPH (ephrin) receptor family
R0LZU6	Rap guanine nucleotide exchange factor 1 (Fragment) OS=Anas platyrhynchos OX=8839 GN=Anapl_00570 PE=4 SV=1	Anapl_00570	135.85	3	3	3	3																	nucleus	K06277	RAPGEF1, GRF2; Rap guanine nucleotide exchange factor 1	map04015 Rap1 signaling pathway; map04510 Focal adhesion; map04722 Neurotrophin signaling pathway; map04910 Insulin signaling pathway; map05211 Renal cell carcinoma	GO:0000186 activation of MAPKK activity; GO:0001885 endothelial cell development; GO:0001932 regulation of protein phosphorylation; GO:0001934 positive regulation of protein phosphorylation; GO:0002064 epithelial cell development; GO:0003158 endothelium development; GO:0006996 organelle organization; GO:0007010 cytoskeleton organization; GO:0007154 cell communication; GO:0007165 signal transducti…	GO:0005622 intracellular; GO:0005623 cell; GO:0005737 cytoplasm; GO:0005768 endosome; GO:0005769 early endosome; GO:0005829 cytosol; GO:0012505 endomembrane system; GO:0031410 cytoplasmic vesicle; GO:0031982 vesicle; GO:0043226 organelle; GO:0043227 membrane-bounded organelle; GO:0043229 intracellular organelle; GO:0097708 intracellular vesicle;	GO:0005085 guanyl-nucleotide exchange factor activity; GO:0005088 Ras guanyl-nucleotide exchange factor activity; GO:0005488 binding; GO:0005515 protein binding; GO:0017016 Ras GTPase binding; GO:0017034 Rap guanyl-nucleotide exchange factor activity; GO:0019899 enzyme binding; GO:0031267 small GTPase binding; GO:0051020 GTPase binding; GO:0098772 molecular function regulator;	PF00618	RasGEF N-terminal motif	T	KOG3417	Ras1 guanine nucleotide exchange factor
A0A342CGB8	Mitochondrial antiviral-signaling protein (Fragment) OS=Anas platyrhynchos OX=8839 GN=MAVS PE=2 SV=1	MAVS	64.358	11.8	5	5	5	1.074	1.02	0.91	0.989	0.968	1.107	0.951	1.066	0.969	1.02	0.766791	1.026	0.667216	0.994	0.939217		cytoplasm	K12648	MAVS, IPS1; mitochondrial antiviral-signaling protein	map04621 NOD-like receptor signaling pathway; map04622 RIG-I-like receptor signaling pathway; map04623 Cytosolic DNA-sensing pathway; map05160 Hepatitis C; map05161 Hepatitis B; map05162 Measles; map05164 Influenza A; map05168 Herpes simplex virus 1 infection; map05169 Epstein-Barr virus infection	GO:0001817 regulation of cytokine production; GO:0001818 negative regulation of cytokine production; GO:0001819 positive regulation of cytokine production; GO:0001932 regulation of protein phosphorylation; GO:0001934 positive regulation of protein phosphorylation; GO:0001959 regulation of cytokine-mediated signaling pathway; GO:0001961 positive regulation of cytokine-mediated signaling pathway; G…	GO:0005622 intracellular; GO:0005623 cell; GO:0005737 cytoplasm; GO:0005739 mitochondrion; GO:0005740 mitochondrial envelope; GO:0005741 mitochondrial outer membrane; GO:0005777 peroxisome; GO:0005778 peroxisomal membrane; GO:0016020 membrane; GO:0019867 outer membrane; GO:0031090 organelle membrane; GO:0031903 microbody membrane; GO:0031966 mitochondrial membrane; GO:0031967 organelle envelope; …	GO:0005488 binding; GO:0005515 protein binding; GO:0019899 enzyme binding; GO:0019900 kinase binding; GO:0019901 protein kinase binding; GO:0019904 protein domain specific binding; GO:0035591 signaling adaptor activity; GO:0050700 CARD domain binding; GO:0060090 molecular adaptor activity;
R0M4C3	Protein rogdi-like protein (Fragment) OS=Anas platyrhynchos OX=8839 GN=Anapl_03964 PE=4 SV=1	Anapl_03964	26.631	8	1	1	1																	cytoplasm				GO:0002376 immune system process; GO:0002520 immune system development; GO:0007275 multicellular organism development; GO:0007399 nervous system development; GO:0007417 central nervous system development; GO:0007420 brain development; GO:0008284 positive regulation of cell population proliferation; GO:0009653 anatomical structure morphogenesis; GO:0009887 animal organ morphogenesis; GO:0009987 ce…	GO:0005622 intracellular; GO:0005623 cell; GO:0005634 nucleus; GO:0005635 nuclear envelope; GO:0012505 endomembrane system; GO:0031967 organelle envelope; GO:0031975 envelope; GO:0043226 organelle; GO:0043227 membrane-bounded organelle; GO:0043229 intracellular organelle; GO:0043231 intracellular membrane-bounded organelle;				S	KOG3992	Uncharacterized conserved protein
R0LTL3	UPF0518 protein FAM160B1 (Fragment) OS=Anas platyrhynchos OX=8839 GN=Anapl_03493 PE=4 SV=1	Anapl_03493	82.444	7.8	5	5	5																	cytoplasm									S	KOG3695	Uncharacterized conserved protein
R0JYT9	ELL-associated factor 2 (Fragment) OS=Anas platyrhynchos OX=8839 GN=Anapl_00901 PE=4 SV=1	Anapl_00901	23.644	4.1	1	1	1																	cytoplasm	K15186	EAF; ELL-associated factor		GO:0001558 regulation of cell growth; GO:0006139 nucleobase-containing compound metabolic process; GO:0006351 transcription, DNA-templated; GO:0006354 DNA-templated transcription, elongation; GO:0006355 regulation of transcription, DNA-templated; GO:0006357 regulation of transcription by RNA polymerase II; GO:0006366 transcription by RNA polymerase II; GO:0006368 transcription elongation from RNA…	GO:0005622 intracellular; GO:0005623 cell; GO:0005634 nucleus; GO:0005654 nucleoplasm; GO:0008023 transcription elongation factor complex; GO:0031974 membrane-enclosed lumen; GO:0031981 nuclear lumen; GO:0032783 super elongation complex; GO:0032991 protein-containing complex; GO:0043226 organelle; GO:0043227 membrane-bounded organelle; GO:0043229 intracellular organelle; GO:0043231 intracellular …	GO:0000976 transcription regulatory region sequence-specific DNA binding; GO:0000977 RNA polymerase II transcription regulatory region sequence-specific DNA binding; GO:0000981 DNA-binding transcription factor activity, RNA polymerase II-specific; GO:0001067 regulatory region nucleic acid binding; GO:0001228 DNA-binding transcription activator activity, RNA polymerase II-specific; GO:0003676 nucl…	PF09816	RNA polymerase II transcription elongation factor	K	KOG4795	Protein associated with transcriptional elongation factor ELL
R0LM85	Myosin light chain kinase, smooth muscle (Fragment) OS=Anas platyrhynchos OX=8839 GN=Anapl_00914 PE=4 SV=1	Anapl_00914	210.63	22	38	38	89	0.956	1.269	1.05	0.82	1.06	0.921	1.04	0.929	0.964	0.855	0.237506	0.955	0.56849	0.896	0.309189		cytoplasm	K00907	MYLK; myosin-light-chain kinase [EC:2.7.11.18]	map04020 Calcium signaling pathway; map04022 cGMP-PKG signaling pathway; map04270 Vascular smooth muscle contraction; map04371 Apelin signaling pathway; map04510 Focal adhesion; map04611 Platelet activation; map04810 Regulation of actin cytoskeleton; map04921 Oxytocin signaling pathway; map04971 Gastric acid secretion	GO:0001568 blood vessel development; GO:0001944 vasculature development; GO:0003008 system process; GO:0003012 muscle system process; GO:0006464 cellular protein modification process; GO:0006468 protein phosphorylation; GO:0006793 phosphorus metabolic process; GO:0006796 phosphate-containing compound metabolic process; GO:0006807 nitrogen compound metabolic process; GO:0006936 muscle contraction;…	GO:0001725 stress fiber; GO:0005622 intracellular; GO:0005623 cell; GO:0005737 cytoplasm; GO:0005829 cytosol; GO:0005856 cytoskeleton; GO:0005886 plasma membrane; GO:0005911 cell-cell junction; GO:0015629 actin cytoskeleton; GO:0016020 membrane; GO:0030027 lamellipodium; GO:0030054 cell junction; GO:0031252 cell leading edge; GO:0032153 cell division site; GO:0032154 cleavage furrow; GO:0032432 a…	GO:0003824 catalytic activity; GO:0004672 protein kinase activity; GO:0004674 protein serine/threonine kinase activity; GO:0004687 myosin light chain kinase activity; GO:0005488 binding; GO:0005515 protein binding; GO:0016301 kinase activity; GO:0016740 transferase activity; GO:0016772 transferase activity, transferring phosphorus-containing groups; GO:0016773 phosphotransferase activity, alcohol…	PF07679; PF00041; PF00069	Immunoglobulin I-set domain; Fibronectin type III domain; Protein kinase domain	T	KOG0613	Projectin/twitchin and related proteins
R0LSY3	GDP-Man:Man(3)GlcNAc(2)-PP-Dol alpha-1,2-mannosyltransferase (Fragment) OS=Anas platyrhynchos OX=8839 GN=Anapl_11943 PE=3 SV=1	Anapl_11943	54.193	5	2	2	3																	endoplasmic reticulum	K03844	ALG11; alpha-1,2-mannosyltransferase [EC:2.4.1.131]	map00510 N-Glycan biosynthesis; map00513 Various types of N-glycan biosynthesis; map01100 Metabolic pathways	GO:0006464 cellular protein modification process; GO:0006486 protein glycosylation; GO:0006490 oligosaccharide-lipid intermediate biosynthetic process; GO:0006629 lipid metabolic process; GO:0006807 nitrogen compound metabolic process; GO:0008152 metabolic process; GO:0009058 biosynthetic process; GO:0009059 macromolecule biosynthetic process; GO:0009100 glycoprotein metabolic process; GO:0009101…	GO:0005622 intracellular; GO:0005623 cell; GO:0005737 cytoplasm; GO:0005783 endoplasmic reticulum; GO:0005789 endoplasmic reticulum membrane; GO:0012505 endomembrane system; GO:0016020 membrane; GO:0031984 organelle subcompartment; GO:0042175 nuclear outer membrane-endoplasmic reticulum membrane network; GO:0043226 organelle; GO:0043227 membrane-bounded organelle; GO:0043229 intracellular organel…	GO:0000026 alpha-1,2-mannosyltransferase activity; GO:0000030 mannosyltransferase activity; GO:0003824 catalytic activity; GO:0004376 glycolipid mannosyltransferase activity; GO:0004377 GDP-Man:Man3GlcNAc2-PP-Dol alpha-1,2-mannosyltransferase activity; GO:0016740 transferase activity; GO:0016757 transferase activity, transferring glycosyl groups; GO:0016758 transferase activity, transferring hexo…			M	KOG1387	Glycosyltransferase
R0L9D3	Elongator complex protein 3 (Fragment) OS=Anas platyrhynchos OX=8839 GN=Anapl_09927 PE=4 SV=1	Anapl_09927	58.585	25.3	10	10	11	1.04	0.95	1.014	1.116	1.013	1.013	0.85	0.95	1.086	1.046	0.34887	1.089	0.316828	0.961	0.589603		cytoplasm	K07739	ELP3, KAT9; elongator complex protein 3 [EC:2.3.1.48]		GO:0000003 reproduction; GO:0000902 cell morphogenesis; GO:0000904 cell morphogenesis involved in differentiation; GO:0001764 neuron migration; GO:0001932 regulation of protein phosphorylation; GO:0002097 tRNA wobble base modification; GO:0002098 tRNA wobble uridine modification; GO:0002119 nematode larval development; GO:0002164 larval development; GO:0002165 instar larval or pupal development; …	GO:0000123 histone acetyltransferase complex; GO:0005622 intracellular; GO:0005623 cell; GO:0005634 nucleus; GO:0005654 nucleoplasm; GO:0005730 nucleolus; GO:0005737 cytoplasm; GO:0008023 transcription elongation factor complex; GO:0031248 protein acetyltransferase complex; GO:0031974 membrane-enclosed lumen; GO:0031981 nuclear lumen; GO:0032991 protein-containing complex; GO:0033588 Elongator ho…	GO:0003824 catalytic activity; GO:0004402 histone acetyltransferase activity; GO:0008080 N-acetyltransferase activity; GO:0008607 phosphorylase kinase regulator activity; GO:0010484 H3 histone acetyltransferase activity; GO:0010485 H4 histone acetyltransferase activity; GO:0016407 acetyltransferase activity; GO:0016410 N-acyltransferase activity; GO:0016740 transferase activity; GO:0016746 transf…	PF04055	Radical SAM superfamily	BK	KOG2535	RNA polymerase II elongator complex, subunit ELP3/histone acetyltransferase
R0JAW4	DNA replication complex GINS protein SLD5 (Fragment) OS=Anas platyrhynchos OX=8839 GN=Anapl_08263 PE=4 SV=1	Anapl_08263	18.739	19.1	2	2	2																	cytoplasm	K10735	GINS4, SLD5; GINS complex subunit 4		GO:0000278 mitotic cell cycle; GO:0000724 double-strand break repair via homologous recombination; GO:0000725 recombinational repair; GO:0000727 double-strand break repair via break-induced replication; GO:0001701 in utero embryonic development; GO:0001824 blastocyst development; GO:0001832 blastocyst growth; GO:0001833 inner cell mass cell proliferation; GO:0006139 nucleobase-containing compound…	GO:0000228 nuclear chromosome; GO:0000811 GINS complex; GO:0005622 intracellular; GO:0005623 cell; GO:0005634 nucleus; GO:0005654 nucleoplasm; GO:0005657 replication fork; GO:0005694 chromosome; GO:0005737 cytoplasm; GO:0031261 DNA replication preinitiation complex; GO:0031298 replication fork protection complex; GO:0031974 membrane-enclosed lumen; GO:0031981 nuclear lumen; GO:0032991 protein-con…				L	KOG3176	Predicted alpha-helical protein, potentially involved in replication/repair
R0JVV4	Actin-related protein 8 (Fragment) OS=Anas platyrhynchos OX=8839 GN=Anapl_07214 PE=3 SV=1	Anapl_07214	65.917	22.8	11	11	13	1.02	1	0.939	0.994	0.979	1.042	1.064	1.103	0.904	1.019	0.575428	0.982	0.825347	1.038	0.633185		mitochondria	K11673	ACTR8, ARP8, INO80N; actin-related protein 8		GO:0006139 nucleobase-containing compound metabolic process; GO:0006325 chromatin organization; GO:0006338 chromatin remodeling; GO:0006351 transcription, DNA-templated; GO:0006355 regulation of transcription, DNA-templated; GO:0006464 cellular protein modification process; GO:0006508 proteolysis; GO:0006725 cellular aromatic compound metabolic process; GO:0006807 nitrogen compound metabolic proc…	GO:0000228 nuclear chromosome; GO:0000785 chromatin; GO:0000790 nuclear chromatin; GO:0005622 intracellular; GO:0005623 cell; GO:0005634 nucleus; GO:0005654 nucleoplasm; GO:0005694 chromosome; GO:0005813 centrosome; GO:0005815 microtubule organizing center; GO:0005856 cytoskeleton; GO:0015630 microtubule cytoskeleton; GO:0031011 Ino80 complex; GO:0031974 membrane-enclosed lumen; GO:0031981 nuclea…				Z	KOG0797	Actin-related protein
R0J9N7	PH domain-containing protein (Fragment) OS=Anas platyrhynchos OX=8839 GN=Anapl_14937 PE=4 SV=1	Anapl_14937	47.529	25.3	8	8	9	1.093	0.944	0.904	0.954	0.933	0.942	1.163	1.164	0.942	0.962	0.572118	0.865	0.119178	1.112	0.315189		nucleus				GO:0000768 syncytium formation by plasma membrane fusion; GO:0000902 cell morphogenesis; GO:0006928 movement of cell or subcellular component; GO:0006949 syncytium formation; GO:0007520 myoblast fusion; GO:0008360 regulation of cell shape; GO:0009653 anatomical structure morphogenesis; GO:0009987 cellular process; GO:0014812 muscle cell migration; GO:0014902 myotube differentiation; GO:0016043 ce…	GO:0001726 ruffle; GO:0005623 cell; GO:0005886 plasma membrane; GO:0016020 membrane; GO:0031252 cell leading edge; GO:0031253 cell projection membrane; GO:0031256 leading edge membrane; GO:0032587 ruffle membrane; GO:0036194 muscle cell projection; GO:0036195 muscle cell projection membrane; GO:0042995 cell projection; GO:0071944 cell periphery; GO:0098590 plasma membrane region; GO:0120025 plasm…		PF00169	PH domain
R0JFL6	Plasma alpha-L-fucosidase (Fragment) OS=Anas platyrhynchos OX=8839 GN=Anapl_11622 PE=4 SV=1	Anapl_11622	45.223	5.9	3	3	4	0.969	0.922	0.938	1.145	1.015	1.185	1.018	0.943	0.934	1.182	0.0280981	1.155	0.0578741	1.023	0.506437		cytoplasm	K01206	FUCA; alpha-L-fucosidase [EC:3.2.1.51]	map00511 Other glycan degradation	GO:0000003 reproduction; GO:0001775 cell activation; GO:0002252 immune effector process; GO:0002263 cell activation involved in immune response; GO:0002274 myeloid leukocyte activation; GO:0002275 myeloid cell activation involved in immune response; GO:0002283 neutrophil activation involved in immune response; GO:0002366 leukocyte activation involved in immune response; GO:0002376 immune system p…	GO:0000323 lytic vacuole; GO:0001669 acrosomal vesicle; GO:0002080 acrosomal membrane; GO:0002081 outer acrosomal membrane; GO:0005576 extracellular region; GO:0005615 extracellular space; GO:0005622 intracellular; GO:0005623 cell; GO:0005737 cytoplasm; GO:0005764 lysosome; GO:0005766 primary lysosome; GO:0005773 vacuole; GO:0005775 vacuolar lumen; GO:0005783 endoplasmic reticulum; GO:0005788 end…	GO:0003824 catalytic activity; GO:0004553 hydrolase activity, hydrolyzing O-glycosyl compounds; GO:0004560 alpha-L-fucosidase activity; GO:0005488 binding; GO:0015928 fucosidase activity; GO:0016787 hydrolase activity; GO:0016798 hydrolase activity, acting on glycosyl bonds; GO:0030246 carbohydrate binding; GO:0036094 small molecule binding; GO:0042806 fucose binding; GO:0048029 monosaccharide bi…	PF01120	Alpha-L-fucosidase	G	KOG3340	Alpha-L-fucosidase
R0KN57	Uncharacterized protein C19orf45 (Fragment) OS=Anas platyrhynchos OX=8839 GN=Anapl_05942 PE=4 SV=1	Anapl_05942	48.874	3	1	1	1																	nucleus
R0L6X5	26S protease regulatory subunit 8 (Fragment) OS=Anas platyrhynchos OX=8839 GN=Anapl_16592 PE=3 SV=1	Anapl_16592	42.57	53.6	19	18	40	0.935	0.967	0.968	1.012	1.1	1.026	0.953	1.031	1.01	1.093	0.0346797	1.048	0.251029	1.043	0.184758		cytoplasm	K03066	PSMC5, RPT6; 26S proteasome regulatory subunit T6	map03050 Proteasome; map05169 Epstein-Barr virus infection	GO:0006355 regulation of transcription, DNA-templated; GO:0006357 regulation of transcription by RNA polymerase II; GO:0006464 cellular protein modification process; GO:0006508 proteolysis; GO:0006511 ubiquitin-dependent protein catabolic process; GO:0006807 nitrogen compound metabolic process; GO:0006950 response to stress; GO:0008152 metabolic process; GO:0009056 catabolic process; GO:0009057 m…	GO:0000428 DNA-directed RNA polymerase complex; GO:0000502 proteasome complex; GO:0005622 intracellular; GO:0005623 cell; GO:0005634 nucleus; GO:0005654 nucleoplasm; GO:0005667 transcription regulator complex; GO:0005675 transcription factor TFIIH holo complex; GO:0005737 cytoplasm; GO:0005829 cytosol; GO:0005838 proteasome regulatory particle; GO:0008540 proteasome regulatory particle, base subc…	GO:0001664 G protein-coupled receptor binding; GO:0003824 catalytic activity; GO:0005102 signaling receptor binding; GO:0005488 binding; GO:0005515 protein binding; GO:0008134 transcription factor binding; GO:0016462 pyrophosphatase activity; GO:0016787 hydrolase activity; GO:0016817 hydrolase activity, acting on acid anhydrides; GO:0016818 hydrolase activity, acting on acid anhydrides, in phosph…	PF00004	ATPase family associated with various cellular activities (AAA)	O	KOG0728	26S proteasome regulatory complex, ATPase RPT6
R0K5N1	GDP-fucose transporter 1 (Fragment) OS=Anas platyrhynchos OX=8839 GN=Anapl_06599 PE=4 SV=1	Anapl_06599	36.255	2.7	1	1	1																	plasma membrane	K15279	SLC35C1, FUCT1; solute carrier family 35 (GDP-fucose transporter), member C1		GO:0006464 cellular protein modification process; GO:0006486 protein glycosylation; GO:0006493 protein O-linked glycosylation; GO:0006629 lipid metabolic process; GO:0006807 nitrogen compound metabolic process; GO:0006810 transport; GO:0007610 behavior; GO:0007625 grooming behavior; GO:0008152 metabolic process; GO:0008593 regulation of Notch signaling pathway; GO:0009058 biosynthetic process; GO…	GO:0000139 Golgi membrane; GO:0005622 intracellular; GO:0005623 cell; GO:0005737 cytoplasm; GO:0005794 Golgi apparatus; GO:0005798 Golgi-associated vesicle; GO:0012505 endomembrane system; GO:0016020 membrane; GO:0031090 organelle membrane; GO:0031410 cytoplasmic vesicle; GO:0031982 vesicle; GO:0031984 organelle subcompartment; GO:0043226 organelle; GO:0043227 membrane-bounded organelle; GO:00432…	GO:0005215 transporter activity; GO:0005338 nucleotide-sugar transmembrane transporter activity; GO:0005457 GDP-fucose transmembrane transporter activity; GO:0015932 nucleobase-containing compound transmembrane transporter activity; GO:0022857 transmembrane transporter activity; GO:0036080 purine nucleotide-sugar transmembrane transporter activity; GO:1901505 carbohydrate derivative transmembrane…			GOU	KOG1442	GDP-fucose transporter
R0K5N8	Dual specificity mitogen-activated protein kinase kinase 4 (Fragment) OS=Anas platyrhynchos OX=8839 GN=Anapl_13374 PE=3 SV=1	Anapl_13374	41.391	9.4	3	3	3	1.093	1.014	1.009	0.885	0.912	1.017	1.044	1.194	0.882	0.903	0.105892	0.902	0.373267	1.001	0.953562		nucleus	K04430	MAP2K4, MKK4; mitogen-activated protein kinase kinase 4 [EC:2.7.12.2]	map04010 MAPK signaling pathway; map04012 ErbB signaling pathway; map04013 MAPK signaling pathway - fly; map04361 Axon regeneration; map04620 Toll-like receptor signaling pathway; map04664 Fc epsilon RI signaling pathway; map04668 TNF signaling pathway; map04912 GnRH signaling pathway; map04926 Relaxin signaling pathway; map04935 Growth hormone synthesis, secretion and action; map05120 Epithelial…	GO:0000165 MAPK cascade; GO:0000187 activation of MAPK activity; GO:0001558 regulation of cell growth; GO:0001932 regulation of protein phosphorylation; GO:0001934 positive regulation of protein phosphorylation; GO:0003008 system process; GO:0003012 muscle system process; GO:0003298 physiological muscle hypertrophy; GO:0003300 cardiac muscle hypertrophy; GO:0003301 physiological cardiac muscle hy…	GO:0005622 intracellular; GO:0005623 cell; GO:0005634 nucleus; GO:0005737 cytoplasm; GO:0005829 cytosol; GO:0030424 axon; GO:0030425 dendrite; GO:0032838 plasma membrane bounded cell projection cytoplasm; GO:0032839 dendrite cytoplasm; GO:0036477 somatodendritic compartment; GO:0042995 cell projection; GO:0043005 neuron projection; GO:0043025 neuronal cell body; GO:0043204 perikaryon; GO:0043226 …	GO:0000166 nucleotide binding; GO:0003824 catalytic activity; GO:0004672 protein kinase activity; GO:0004674 protein serine/threonine kinase activity; GO:0004708 MAP kinase kinase activity; GO:0004712 protein serine/threonine/tyrosine kinase activity; GO:0005488 binding; GO:0005515 protein binding; GO:0005524 ATP binding; GO:0008144 drug binding; GO:0008545 JUN kinase kinase activity; GO:0016301 …	PF00069	Protein kinase domain	T	KOG1006	Mitogen-activated protein kinase (MAPK) kinase MKK4
R0L330	Dimethylaniline monooxygenase [N-oxide-forming] 5 (Fragment) OS=Anas platyrhynchos OX=8839 GN=Anapl_06658 PE=3 SV=1	Anapl_06658	56.721	5.6	2	1	2																	cytoskeleton	K00485	FMO; dimethylaniline monooxygenase (N-oxide forming) [EC:1.14.13.8]	map00982 Drug metabolism - cytochrome P450	GO:0008152 metabolic process; GO:0055114 oxidation-reduction process;	GO:0005622 intracellular; GO:0005623 cell; GO:0005737 cytoplasm; GO:0005783 endoplasmic reticulum; GO:0005789 endoplasmic reticulum membrane; GO:0005829 cytosol; GO:0012505 endomembrane system; GO:0016020 membrane; GO:0031090 organelle membrane; GO:0031984 organelle subcompartment; GO:0042175 nuclear outer membrane-endoplasmic reticulum membrane network; GO:0043226 organelle; GO:0043227 membrane-…	GO:0003824 catalytic activity; GO:0004497 monooxygenase activity; GO:0004499 N,N-dimethylaniline monooxygenase activity; GO:0016491 oxidoreductase activity; GO:0016705 oxidoreductase activity, acting on paired donors, with incorporation or reduction of molecular oxygen; GO:0016709 oxidoreductase activity, acting on paired donors, with incorporation or reduction of molecular oxygen, NAD(P)H as one…			Q	KOG1399	Flavin-containing monooxygenase
R0K1Z3	Superoxide dismutase (Fragment) OS=Anas platyrhynchos OX=8839 GN=Anapl_07339 PE=3 SV=1	Anapl_07339	23.821	43.7	9	9	21	1.024	1.098	1.121	0.992	0.943	0.973	0.961	0.948	1.022	0.897	0.0251473	0.992	0.796567	0.904	0.047962		cytoplasm	K04564	SOD2; superoxide dismutase, Fe-Mn family [EC:1.15.1.1]	map04013 MAPK signaling pathway - fly; map04068 FoxO signaling pathway; map04146 Peroxisome; map04211 Longevity regulating pathway; map04212 Longevity regulating pathway - worm; map04213 Longevity regulating pathway - multiple species; map05016 Huntington disease	GO:0000302 response to reactive oxygen species; GO:0000303 response to superoxide; GO:0000305 response to oxygen radical; GO:0001101 response to acid chemical; GO:0001306 age-dependent response to oxidative stress; GO:0001315 age-dependent response to reactive oxygen species; GO:0001505 regulation of neurotransmitter levels; GO:0001666 response to hypoxia; GO:0001836 release of cytochrome c from …	GO:0005622 intracellular; GO:0005623 cell; GO:0005737 cytoplasm; GO:0005739 mitochondrion; GO:0005740 mitochondrial envelope; GO:0005743 mitochondrial inner membrane; GO:0005759 mitochondrial matrix; GO:0009295 nucleoid; GO:0016020 membrane; GO:0019866 organelle inner membrane; GO:0031090 organelle membrane; GO:0031966 mitochondrial membrane; GO:0031967 organelle envelope; GO:0031974 membrane-enc…	GO:0003676 nucleic acid binding; GO:0003677 DNA binding; GO:0003824 catalytic activity; GO:0004784 superoxide dismutase activity; GO:0005488 binding; GO:0005515 protein binding; GO:0008144 drug binding; GO:0016209 antioxidant activity; GO:0016491 oxidoreductase activity; GO:0016721 oxidoreductase activity, acting on superoxide radicals as acceptor; GO:0019825 oxygen binding; GO:0019899 enzyme bin…	PF00081; PF02777	Iron/manganese superoxide dismutases, alpha-hairpin domain; Iron/manganese superoxide dismutases, C-terminal domain	P	KOG0876	Manganese superoxide dismutase
R0JL28	Integrator complex subunit 9 (Fragment) OS=Anas platyrhynchos OX=8839 GN=Anapl_15211 PE=4 SV=1	Anapl_15211	73.39	12.5	7	7	9	0.934	0.995	0.963	1.051	1.081	1.006	1.02	1.034	1.1	1.085	0.042566	0.995	0.881183	1.091	0.0429293		nucleus	K13146	INTS9; integrator complex subunit 9		GO:0006139 nucleobase-containing compound metabolic process; GO:0006351 transcription, DNA-templated; GO:0006366 transcription by RNA polymerase II; GO:0006378 mRNA polyadenylation; GO:0006396 RNA processing; GO:0006397 mRNA processing; GO:0006725 cellular aromatic compound metabolic process; GO:0006807 nitrogen compound metabolic process; GO:0008152 metabolic process; GO:0009058 biosynthetic pro…	GO:0000428 DNA-directed RNA polymerase complex; GO:0005622 intracellular; GO:0005623 cell; GO:0005634 nucleus; GO:0005654 nucleoplasm; GO:0005737 cytoplasm; GO:0005829 cytosol; GO:0005847 mRNA cleavage and polyadenylation specificity factor complex; GO:0005849 mRNA cleavage factor complex; GO:0016591 RNA polymerase II, holoenzyme; GO:0030880 RNA polymerase complex; GO:0031974 membrane-enclosed lu…		PF10996	Beta-Casp domain	A	KOG1138	Predicted cleavage and polyadenylation specificity factor (CPSF subunit)
R0KJS5	RNA-binding protein 47 (Fragment) OS=Anas platyrhynchos OX=8839 GN=Anapl_10774 PE=4 SV=1	Anapl_10774	60.353	20.1	10	10	13	1.021	1.08	1.027	0.962	1.013	0.991	0.986	0.98	0.975	0.948	0.0847631	1.009	0.618629	0.94	0.027671		nucleus				GO:0002244 hematopoietic progenitor cell differentiation; GO:0002376 immune system process; GO:0002520 immune system development; GO:0006139 nucleobase-containing compound metabolic process; GO:0006725 cellular aromatic compound metabolic process; GO:0006807 nitrogen compound metabolic process; GO:0007275 multicellular organism development; GO:0008152 metabolic process; GO:0009451 RNA modificatio…	GO:0005622 intracellular; GO:0005623 cell; GO:0005634 nucleus; GO:0043226 organelle; GO:0043227 membrane-bounded organelle; GO:0043229 intracellular organelle; GO:0043231 intracellular membrane-bounded organelle;	GO:0003676 nucleic acid binding; GO:0003723 RNA binding; GO:0005488 binding; GO:0097159 organic cyclic compound binding; GO:1901363 heterocyclic compound binding;	PF00076	RNA recognition motif. (a.k.a. RRM, RBD, or RNP domain)	A	KOG0117	Heterogeneous nuclear ribonucleoprotein R (RRM superfamily)
R0J9B4	TPR repeat-containing protein C12orf30 (Fragment) OS=Anas platyrhynchos OX=8839 GN=Anapl_12883 PE=4 SV=1	Anapl_12883	109.99	15	15	7	17	1.03	0.897	1.062	1.021	0.971	1.039	1.052	1.057	0.924	1.014	0.785865	0.999	0.986972	1.015	0.832661		cytoplasm,nucleus	K17973	NAA25, MDM20; N-terminal acetyltransferase B complex non-catalytic subunit		GO:0000003 reproduction; GO:0000902 cell morphogenesis; GO:0000904 cell morphogenesis involved in differentiation; GO:0001667 ameboidal-type cell migration; GO:0002064 epithelial cell development; GO:0002065 columnar/cuboidal epithelial cell differentiation; GO:0002066 columnar/cuboidal epithelial cell development; GO:0002253 activation of immune response; GO:0002376 immune system process; GO:000…	GO:0000323 lytic vacuole; GO:0005622 intracellular; GO:0005623 cell; GO:0005737 cytoplasm; GO:0005764 lysosome; GO:0005773 vacuole; GO:0005794 Golgi apparatus; GO:0005829 cytosol; GO:0012505 endomembrane system; GO:0030027 lamellipodium; GO:0030424 axon; GO:0030426 growth cone; GO:0030427 site of polarized growth; GO:0031248 protein acetyltransferase complex; GO:0031252 cell leading edge; GO:0031…	GO:0003779 actin binding; GO:0005488 binding; GO:0005515 protein binding; GO:0008092 cytoskeletal protein binding; GO:0044877 protein-containing complex binding; GO:0051015 actin filament binding;			Z	KOG2053	Mitochondrial inheritance and actin cytoskeleton organization protein
R0KA79	Protein POF1B (Fragment) OS=Anas platyrhynchos OX=8839 GN=Anapl_05798 PE=4 SV=1	Anapl_05798	50.839	44.1	16	1	21	1.159	1.114	1.119	0.749	0.962	0.817	1.1	0.902	1.121	0.745	0.0158491	0.809	0.103834	0.921	0.284643		cytoplasm				GO:0000902 cell morphogenesis; GO:0000904 cell morphogenesis involved in differentiation; GO:0002064 epithelial cell development; GO:0003382 epithelial cell morphogenesis; GO:0006996 organelle organization; GO:0007010 cytoskeleton organization; GO:0007015 actin filament organization; GO:0007043 cell-cell junction assembly; GO:0009653 anatomical structure morphogenesis; GO:0009888 tissue developme…	GO:0005622 intracellular; GO:0005623 cell; GO:0005856 cytoskeleton; GO:0005884 actin filament; GO:0005911 cell-cell junction; GO:0005912 adherens junction; GO:0005923 bicellular tight junction; GO:0015629 actin cytoskeleton; GO:0030054 cell junction; GO:0030057 desmosome; GO:0043226 organelle; GO:0043228 non-membrane-bounded organelle; GO:0043229 intracellular organelle; GO:0043232 intracellular …	GO:0003779 actin binding; GO:0005488 binding; GO:0005515 protein binding; GO:0008092 cytoskeletal protein binding; GO:0044877 protein-containing complex binding; GO:0051015 actin filament binding;
R0L539	Tryptophanyl-tRNA synthetase, mitochondrial (Fragment) OS=Anas platyrhynchos OX=8839 GN=Anapl_17395 PE=3 SV=1	Anapl_17395	36.646	4.9	1	1	1	1.077	1.242	1.003	1.174	0.904	0.81	1.005	1.009	0.812	0.869	0.306722	1.022	0.918242	0.851	0.163153		cytoplasm	K01867	WARS, trpS; tryptophanyl-tRNA synthetase [EC:6.1.1.2]	map00970 Aminoacyl-tRNA biosynthesis	GO:0001568 blood vessel development; GO:0001570 vasculogenesis; GO:0001944 vasculature development; GO:0006082 organic acid metabolic process; GO:0006139 nucleobase-containing compound metabolic process; GO:0006399 tRNA metabolic process; GO:0006412 translation; GO:0006418 tRNA aminoacylation for protein translation; GO:0006436 tryptophanyl-tRNA aminoacylation; GO:0006518 peptide metabolic proces…	GO:0005622 intracellular; GO:0005623 cell; GO:0005737 cytoplasm; GO:0005739 mitochondrion; GO:0005759 mitochondrial matrix; GO:0005886 plasma membrane; GO:0016020 membrane; GO:0031974 membrane-enclosed lumen; GO:0043226 organelle; GO:0043227 membrane-bounded organelle; GO:0043229 intracellular organelle; GO:0043231 intracellular membrane-bounded organelle; GO:0043233 organelle lumen; GO:0070013 i…	GO:0003824 catalytic activity; GO:0004812 aminoacyl-tRNA ligase activity; GO:0004830 tryptophan-tRNA ligase activity; GO:0016874 ligase activity; GO:0016875 ligase activity, forming carbon-oxygen bonds; GO:0140098 catalytic activity, acting on RNA; GO:0140101 catalytic activity, acting on a tRNA;			J	KOG2713	Mitochondrial tryptophanyl-tRNA synthetase
R0K9R1	BCL2-like protein 15 (Fragment) OS=Anas platyrhynchos OX=8839 GN=Anapl_02975 PE=4 SV=1	Anapl_02975	12.683	22.1	2	2	4	0.949	1.085	0.924	0.819	1.047	1.268	0.87	1.178	0.987	1.059	0.759762	1.033	0.883374	1.026	0.849556		cytoplasm					GO:0005622 intracellular; GO:0005623 cell; GO:0005634 nucleus; GO:0005737 cytoplasm; GO:0005829 cytosol; GO:0043226 organelle; GO:0043227 membrane-bounded organelle; GO:0043229 intracellular organelle; GO:0043231 intracellular membrane-bounded organelle;
R0JSN1	Mitochondrial chaperone BCS1 (Fragment) OS=Anas platyrhynchos OX=8839 GN=Anapl_14579 PE=3 SV=1	Anapl_14579	45.804	5.2	2	2	2																	nucleus	K08900	BCS1; mitochondrial chaperone BCS1		GO:0006996 organelle organization; GO:0007005 mitochondrion organization; GO:0008535 respiratory chain complex IV assembly; GO:0009987 cellular process; GO:0010257 NADH dehydrogenase complex assembly; GO:0016043 cellular component organization; GO:0017004 cytochrome complex assembly; GO:0017062 respiratory chain complex III assembly; GO:0022607 cellular component assembly; GO:0032981 mitochondria…	GO:0005622 intracellular; GO:0005623 cell; GO:0005737 cytoplasm; GO:0005739 mitochondrion; GO:0005740 mitochondrial envelope; GO:0005743 mitochondrial inner membrane; GO:0005746 mitochondrial respirasome; GO:0005750 mitochondrial respiratory chain complex III; GO:0016020 membrane; GO:0019866 organelle inner membrane; GO:0031090 organelle membrane; GO:0031966 mitochondrial membrane; GO:0031967 org…		PF08740; PF00004	BCS1 N terminal; ATPase family associated with various cellular activities (AAA)	O	KOG0743	AAA+-type ATPase
R0LNX2	NEDD8-activating enzyme E1 catalytic subunit (Fragment) OS=Anas platyrhynchos OX=8839 GN=Anapl_03595 PE=4 SV=1	Anapl_03595	49.264	26.5	9	9	16	1.001	1.057	0.989	0.993	0.979	1.053	1.038	0.962	1.016	0.993	0.820613	1.003	0.929587	0.99	0.752284		cytoplasm	K10686	UBE1C, UBA3; ubiquitin-activating enzyme E1 C [EC:6.2.1.45]	map04120 Ubiquitin mediated proteolysis	GO:0000278 mitotic cell cycle; GO:0006355 regulation of transcription, DNA-templated; GO:0006464 cellular protein modification process; GO:0006508 proteolysis; GO:0006807 nitrogen compound metabolic process; GO:0007049 cell cycle; GO:0007113 endomitotic cell cycle; GO:0008152 metabolic process; GO:0008589 regulation of smoothened signaling pathway; GO:0009889 regulation of biosynthetic process; G…	GO:0005622 intracellular; GO:0005623 cell; GO:0005634 nucleus; GO:0005737 cytoplasm; GO:0005829 cytosol; GO:0032991 protein-containing complex; GO:0043226 organelle; GO:0043227 membrane-bounded organelle; GO:0043229 intracellular organelle; GO:0043231 intracellular membrane-bounded organelle;	GO:0003824 catalytic activity; GO:0005102 signaling receptor binding; GO:0005488 binding; GO:0005515 protein binding; GO:0008134 transcription factor binding; GO:0008641 ubiquitin-like modifier activating enzyme activity; GO:0016740 transferase activity; GO:0016874 ligase activity; GO:0016877 ligase activity, forming carbon-sulfur bonds; GO:0016922 nuclear receptor binding; GO:0019781 NEDD8 activ…	PF00899; PF08825	ThiF family; E2 binding domain	O	KOG2015	NEDD8-activating complex, catalytic component UBA3
R0KID6	FACT complex subunit SPT16 (Fragment) OS=Anas platyrhynchos OX=8839 GN=Anapl_19009 PE=4 SV=1	Anapl_19009	17.329	47.1	6	6	10	1.057	0.95	1.037	1.021	0.922	0.952	1.046	0.995	1.054	0.951	0.324473	0.935	0.127423	1.017	0.667456		cytoplasm				GO:0001672 regulation of chromatin assembly or disassembly; GO:0006139 nucleobase-containing compound metabolic process; GO:0006325 chromatin organization; GO:0006333 chromatin assembly or disassembly; GO:0006337 nucleosome disassembly; GO:0006351 transcription, DNA-templated; GO:0006354 DNA-templated transcription, elongation; GO:0006355 regulation of transcription, DNA-templated; GO:0006357 reg…	GO:0005622 intracellular; GO:0005623 cell; GO:0005634 nucleus; GO:0005654 nucleoplasm; GO:0005694 chromosome; GO:0008023 transcription elongation factor complex; GO:0031974 membrane-enclosed lumen; GO:0031981 nuclear lumen; GO:0032991 protein-containing complex; GO:0035101 FACT complex; GO:0043226 organelle; GO:0043227 membrane-bounded organelle; GO:0043228 non-membrane-bounded organelle; GO:0043…	GO:0003682 chromatin binding; GO:0005488 binding; GO:0005515 protein binding; GO:0031491 nucleosome binding; GO:0042393 histone binding; GO:0044877 protein-containing complex binding;	PF00557	Metallopeptidase family M24	E	KOG1189	Global transcriptional regulator, cell division control protein
R0LVT2	Succinate-semialdehyde dehydrogenase, mitochondrial (Fragment) OS=Anas platyrhynchos OX=8839 GN=Anapl_12333 PE=4 SV=1	Anapl_12333	43.519	31.1	10	10	15	1.099	0.986	1.038	0.986	1.007	0.904	1.015	1.01	0.991	0.928	0.173818	0.961	0.289203	0.966	0.351055		cytoplasm	K00139	ALDH5A1; succinate-semialdehyde dehydrogenase [EC:1.2.1.24]	map00250 Alanine, aspartate and glutamate metabolism; map00650 Butanoate metabolism; map01100 Metabolic pathways	GO:0001505 regulation of neurotransmitter levels; GO:0005975 carbohydrate metabolic process; GO:0005996 monosaccharide metabolic process; GO:0006006 glucose metabolic process; GO:0006082 organic acid metabolic process; GO:0006083 acetate metabolic process; GO:0006091 generation of precursor metabolites and energy; GO:0006105 succinate metabolic process; GO:0006518 peptide metabolic process; GO:00…	GO:0005622 intracellular; GO:0005623 cell; GO:0005737 cytoplasm; GO:0005739 mitochondrion; GO:0005759 mitochondrial matrix; GO:0031974 membrane-enclosed lumen; GO:0043226 organelle; GO:0043227 membrane-bounded organelle; GO:0043229 intracellular organelle; GO:0043231 intracellular membrane-bounded organelle; GO:0043233 organelle lumen; GO:0070013 intracellular organelle lumen;	GO:0000166 nucleotide binding; GO:0003824 catalytic activity; GO:0004777 succinate-semialdehyde dehydrogenase (NAD+) activity; GO:0005488 binding; GO:0005515 protein binding; GO:0016491 oxidoreductase activity; GO:0016620 oxidoreductase activity, acting on the aldehyde or oxo group of donors, NAD or NADP as acceptor; GO:0016903 oxidoreductase activity, acting on the aldehyde or oxo group of donor…			C	KOG2451	Aldehyde dehydrogenase
R0KWH3	Kinesin-like protein KIF7 (Fragment) OS=Anas platyrhynchos OX=8839 GN=Anapl_14612 PE=3 SV=1	Anapl_14612	127.15	3.3	3	2	3																	nucleus	K18806	KIF7; kinesin family member 7	map04340 Hedgehog signaling pathway; map05200 Pathways in cancer; map05217 Basal cell carcinoma	GO:0001568 blood vessel development; GO:0001944 vasculature development; GO:0003205 cardiac chamber development; GO:0003279 cardiac septum development; GO:0006928 movement of cell or subcellular component; GO:0007017 microtubule-based process; GO:0007018 microtubule-based movement; GO:0007275 multicellular organism development; GO:0007368 determination of left/right symmetry; GO:0007389 pattern s…	GO:0005622 intracellular; GO:0005623 cell; GO:0005737 cytoplasm; GO:0005815 microtubule organizing center; GO:0005856 cytoskeleton; GO:0005871 kinesin complex; GO:0005875 microtubule associated complex; GO:0005929 cilium; GO:0015630 microtubule cytoskeleton; GO:0032991 protein-containing complex; GO:0035301 Hedgehog signaling complex; GO:0036064 ciliary basal body; GO:0042995 cell projection; GO:…	GO:0003774 motor activity; GO:0003777 microtubule motor activity; GO:0003824 catalytic activity; GO:0005488 binding; GO:0005515 protein binding; GO:0008574 ATP-dependent microtubule motor activity, plus-end-directed; GO:0016462 pyrophosphatase activity; GO:0016787 hydrolase activity; GO:0016817 hydrolase activity, acting on acid anhydrides; GO:0016818 hydrolase activity, acting on acid anhydrides…	PF00225	Kinesin motor domain	Z	KOG0244	Kinesin-like protein
R0M8F5	Conserved oligomeric Golgi complex subunit 4 (Fragment) OS=Anas platyrhynchos OX=8839 GN=Anapl_07489 PE=4 SV=1	Anapl_07489	80.568	15.9	9	9	11	1.044	1.086	1.008	0.938	0.963	0.943	0.963	1.066	0.956	0.906	0.0130113	0.953	0.26062	0.951	0.285506		cytoplasm	K20291	COG4, COD1; conserved oligomeric Golgi complex subunit 4		GO:0000003 reproduction; GO:0000301 retrograde transport, vesicle recycling within Golgi; GO:0003006 developmental process involved in reproduction; GO:0006810 transport; GO:0006888 endoplasmic reticulum to Golgi vesicle-mediated transport; GO:0006890 retrograde vesicle-mediated transport, Golgi to endoplasmic reticulum; GO:0006891 intra-Golgi vesicle-mediated transport; GO:0006996 organelle orga…	GO:0000139 Golgi membrane; GO:0005622 intracellular; GO:0005623 cell; GO:0005737 cytoplasm; GO:0005794 Golgi apparatus; GO:0005802 trans-Golgi network; GO:0012505 endomembrane system; GO:0016020 membrane; GO:0017119 Golgi transport complex; GO:0031090 organelle membrane; GO:0031984 organelle subcompartment; GO:0032588 trans-Golgi network membrane; GO:0032991 protein-containing complex; GO:0043226…	GO:0005488 binding; GO:0005515 protein binding; GO:0042802 identical protein binding;	PF08318	COG4 transport protein	U	KOG0412	Golgi transport complex COD1 protein
R0LSL7	Krueppel-like factor 5 (Fragment) OS=Anas platyrhynchos OX=8839 GN=Anapl_12633 PE=4 SV=1	Anapl_12633	41.759	6.7	2	1	2																	nucleus	K09206	KLF5; krueppel-like factor 5		GO:0006139 nucleobase-containing compound metabolic process; GO:0006351 transcription, DNA-templated; GO:0006355 regulation of transcription, DNA-templated; GO:0006357 regulation of transcription by RNA polymerase II; GO:0006366 transcription by RNA polymerase II; GO:0006725 cellular aromatic compound metabolic process; GO:0006807 nitrogen compound metabolic process; GO:0007154 cell communication…	GO:0005622 intracellular; GO:0005623 cell; GO:0005634 nucleus; GO:0005654 nucleoplasm; GO:0005737 cytoplasm; GO:0005794 Golgi apparatus; GO:0012505 endomembrane system; GO:0031974 membrane-enclosed lumen; GO:0031981 nuclear lumen; GO:0043226 organelle; GO:0043227 membrane-bounded organelle; GO:0043229 intracellular organelle; GO:0043231 intracellular membrane-bounded organelle; GO:0043233 organel…	GO:0000976 transcription regulatory region sequence-specific DNA binding; GO:0000977 RNA polymerase II transcription regulatory region sequence-specific DNA binding; GO:0000978 RNA polymerase II cis-regulatory region sequence-specific DNA binding; GO:0000981 DNA-binding transcription factor activity, RNA polymerase II-specific; GO:0000987 cis-regulatory region sequence-specific DNA binding; GO:00…	PF00096	Zinc finger, C2H2 type	K	KOG1721	FOG: Zn-finger
R0JSJ8	Serine protease HTRA1 (Fragment) OS=Anas platyrhynchos OX=8839 GN=Anapl_03491 PE=4 SV=1	Anapl_03491	35.054	2.5	1	1	1																	cytoplasm	K08784	HTRA1, PRSS11; HtrA serine peptidase 1 [EC:3.4.21.-]		GO:0000003 reproduction; GO:0003006 developmental process involved in reproduction; GO:0006508 proteolysis; GO:0006807 nitrogen compound metabolic process; GO:0006996 organelle organization; GO:0007005 mitochondrion organization; GO:0007276 gamete generation; GO:0007283 spermatogenesis; GO:0008152 metabolic process; GO:0008219 cell death; GO:0009893 positive regulation of metabolic process; GO:00…	GO:0005622 intracellular; GO:0005623 cell; GO:0005737 cytoplasm; GO:0005739 mitochondrion; GO:0005740 mitochondrial envelope; GO:0005758 mitochondrial intermembrane space; GO:0005829 cytosol; GO:0016006 Nebenkern; GO:0031967 organelle envelope; GO:0031970 organelle envelope lumen; GO:0031974 membrane-enclosed lumen; GO:0031975 envelope; GO:0043226 organelle; GO:0043227 membrane-bounded organelle;…	GO:0003824 catalytic activity; GO:0004175 endopeptidase activity; GO:0004252 serine-type endopeptidase activity; GO:0005488 binding; GO:0005515 protein binding; GO:0008233 peptidase activity; GO:0008236 serine-type peptidase activity; GO:0016787 hydrolase activity; GO:0017171 serine hydrolase activity; GO:0070011 peptidase activity, acting on L-amino acid peptides; GO:0140096 catalytic activity, …	PF13365	Trypsin-like peptidase domain	O	KOG1320	Serine protease
R0LIC4	Stromal cell-derived factor 2-like protein 1 (Fragment) OS=Anas platyrhynchos OX=8839 GN=Anapl_06907 PE=4 SV=1	Anapl_06907	17.62	14.5	3	3	4	1.039	1.074	0.898	1.046	1.125	0.984	1.003	0.954	0.922	1.048	0.513169	1.096	0.118824	0.956	0.519343		cytoplasm				GO:0006464 cellular protein modification process; GO:0006486 protein glycosylation; GO:0006493 protein O-linked glycosylation; GO:0006508 proteolysis; GO:0006515 protein quality control for misfolded or incompletely synthesized proteins; GO:0006807 nitrogen compound metabolic process; GO:0006950 response to stress; GO:0008152 metabolic process; GO:0009056 catabolic process; GO:0009057 macromolecu…	GO:0005622 intracellular; GO:0005623 cell; GO:0005737 cytoplasm; GO:0005783 endoplasmic reticulum; GO:0005789 endoplasmic reticulum membrane; GO:0012505 endomembrane system; GO:0016020 membrane; GO:0031984 organelle subcompartment; GO:0032991 protein-containing complex; GO:0034663 endoplasmic reticulum chaperone complex; GO:0042175 nuclear outer membrane-endoplasmic reticulum membrane network; GO…	GO:0000030 mannosyltransferase activity; GO:0003824 catalytic activity; GO:0004169 dolichyl-phosphate-mannose-protein mannosyltransferase activity; GO:0005488 binding; GO:0005515 protein binding; GO:0016740 transferase activity; GO:0016757 transferase activity, transferring glycosyl groups; GO:0016758 transferase activity, transferring hexosyl groups; GO:0019899 enzyme binding; GO:0051087 chapero…	PF02815	MIR domain	O	KOG3358	Uncharacterized secreted protein SDF2 (Stromal cell-derived factor 2), contains MIR domains
R0LHF4	Splicing factor, arginine/serine-rich 5 (Fragment) OS=Anas platyrhynchos OX=8839 GN=Anapl_01091 PE=4 SV=1	Anapl_01091	30.185	17.2	4	2	5																	nucleus	K12893	SFRS4_5_6; splicing factor, arginine/serine-rich 4/5/6	map03040 Spliceosome; map05168 Herpes simplex virus 1 infection	GO:0001889 liver development; GO:0006950 response to stress; GO:0007275 multicellular organism development; GO:0009611 response to wounding; GO:0009719 response to endogenous stimulus; GO:0009725 response to hormone; GO:0009893 positive regulation of metabolic process; GO:0009987 cellular process; GO:0010033 response to organic substance; GO:0010243 response to organonitrogen compound; GO:0010468…	GO:0005622 intracellular; GO:0005623 cell; GO:0005634 nucleus; GO:0005654 nucleoplasm; GO:0016604 nuclear body; GO:0016607 nuclear speck; GO:0031974 membrane-enclosed lumen; GO:0031981 nuclear lumen; GO:0043226 organelle; GO:0043227 membrane-bounded organelle; GO:0043229 intracellular organelle; GO:0043231 intracellular membrane-bounded organelle; GO:0043233 organelle lumen; GO:0070013 intracellu…	GO:0003676 nucleic acid binding; GO:0003723 RNA binding; GO:0005488 binding; GO:0005515 protein binding; GO:0019899 enzyme binding; GO:0019900 kinase binding; GO:0019901 protein kinase binding; GO:0019904 protein domain specific binding; GO:0043422 protein kinase B binding; GO:0050733 RS domain binding; GO:0097159 organic cyclic compound binding; GO:1901363 heterocyclic compound binding;	PF00076	RNA recognition motif. (a.k.a. RRM, RBD, or RNP domain)	A	KOG0106	Alternative splicing factor SRp55/B52/SRp75 (RRM superfamily)
R0JFP2	Glycine amidinotransferase, mitochondrial (Fragment) OS=Anas platyrhynchos OX=8839 GN=Anapl_07370 PE=4 SV=1	Anapl_07370	46.655	3.2	1	1	1	1.028	0.654	1.222	0.965	1.085	0.885	0.954	0.883	1.323	1.011	0.847461	0.929	0.677159	1.088	0.673274		mitochondria	K00613	GATM; glycine amidinotransferase [EC:2.1.4.1]	map00260 Glycine, serine and threonine metabolism; map00330 Arginine and proline metabolism; map01100 Metabolic pathways	GO:0003008 system process; GO:0003012 muscle system process; GO:0006082 organic acid metabolic process; GO:0006520 cellular amino acid metabolic process; GO:0006575 cellular modified amino acid metabolic process; GO:0006600 creatine metabolic process; GO:0006601 creatine biosynthetic process; GO:0006807 nitrogen compound metabolic process; GO:0006950 response to stress; GO:0006979 response to oxi…	GO:0005622 intracellular; GO:0005623 cell; GO:0005737 cytoplasm; GO:0005739 mitochondrion; GO:0005740 mitochondrial envelope; GO:0005743 mitochondrial inner membrane; GO:0005758 mitochondrial intermembrane space; GO:0016020 membrane; GO:0019866 organelle inner membrane; GO:0031090 organelle membrane; GO:0031966 mitochondrial membrane; GO:0031967 organelle envelope; GO:0031970 organelle envelope l…	GO:0003824 catalytic activity; GO:0015067 amidinotransferase activity; GO:0015068 glycine amidinotransferase activity; GO:0016740 transferase activity; GO:0016741 transferase activity, transferring one-carbon groups; GO:0016769 transferase activity, transferring nitrogenous groups;
R0LQ42	Uncharacterized protein (Fragment) OS=Anas platyrhynchos OX=8839 GN=Anapl_13032 PE=4 SV=1	Anapl_13032	10.278	24.2	2	2	3	0.467	0.514	0.586	1.25	1.379	2.14	0.674	1.269	0.788	3.043	0.00360933	1.746	0.0878495	1.743	0.0604345		extracellular	K17308	ORM1, AGP1; alpha-1-acid glycoprotein 1		GO:0001101 response to acid chemical; GO:0001775 cell activation; GO:0001817 regulation of cytokine production; GO:0001818 negative regulation of cytokine production; GO:0001819 positive regulation of cytokine production; GO:0002237 response to molecule of bacterial origin; GO:0002252 immune effector process; GO:0002263 cell activation involved in immune response; GO:0002274 myeloid leukocyte act…	GO:0000323 lytic vacuole; GO:0005576 extracellular region; GO:0005615 extracellular space; GO:0005622 intracellular; GO:0005623 cell; GO:0005737 cytoplasm; GO:0005764 lysosome; GO:0005766 primary lysosome; GO:0005773 vacuole; GO:0005775 vacuolar lumen; GO:0012505 endomembrane system; GO:0030141 secretory granule; GO:0031091 platelet alpha granule; GO:0031093 platelet alpha granule lumen; GO:00314…	GO:0005488 binding; GO:0008144 drug binding;	PF11032	Apolipoprotein M (ApoM)
R0KXX9	Parkinson disease 7 domain-containing protein 1 (Fragment) OS=Anas platyrhynchos OX=8839 GN=Anapl_14640 PE=4 SV=1	Anapl_14640	19.582	24.2	3	3	5	0.989	1.028	0.853	1.134	0.901	1.368	0.815	1.052	0.922	1.186	0.299162	1.22	0.250451	0.972	0.756741		mitochondria
R0LX52	Ankyrin repeat domain-containing protein 17 (Fragment) OS=Anas platyrhynchos OX=8839 GN=Anapl_00824 PE=4 SV=1	Anapl_00824	259.31	15.2	28	17	35	1.066	0.955	0.908	1.08	0.973	0.982	1.025	1.061	1.039	1.036	0.560876	0.971	0.434153	1.067	0.238968		plasma membrane	K16726	ANKRD17, MASK; ankyrin repeat domain-containing protein 17		GO:0001568 blood vessel development; GO:0001654 eye development; GO:0001745 compound eye morphogenesis; GO:0001751 compound eye photoreceptor cell differentiation; GO:0001754 eye photoreceptor cell differentiation; GO:0001817 regulation of cytokine production; GO:0001819 positive regulation of cytokine production; GO:0001944 vasculature development; GO:0001955 blood vessel maturation; GO:0002376 …	GO:0000785 chromatin; GO:0005622 intracellular; GO:0005623 cell; GO:0005634 nucleus; GO:0005635 nuclear envelope; GO:0005694 chromosome; GO:0005737 cytoplasm; GO:0012505 endomembrane system; GO:0016020 membrane; GO:0030016 myofibril; GO:0030017 sarcomere; GO:0030018 Z disc; GO:0031090 organelle membrane; GO:0031430 M band; GO:0031672 A band; GO:0031674 I band; GO:0031965 nuclear membrane; GO:0031…	GO:0003682 chromatin binding; GO:0005488 binding; GO:0005515 protein binding; GO:0019899 enzyme binding; GO:0019900 kinase binding; GO:0019901 protein kinase binding;	PF00013	KH domain	T	KOG4369	RTK signaling protein MASK/UNC-44
R0L4A5	Golgi integral membrane protein 4 (Fragment) OS=Anas platyrhynchos OX=8839 GN=Anapl_14678 PE=4 SV=1	Anapl_14678	82.185	10.9	7	7	11	1.126	1.004	1.027	0.939	0.953	1.03	0.98	0.927	0.989	0.926	0.16468	1.009	0.820268	0.917	0.102384		extracellular	K23540	GOLIM4; golgi integral membrane protein 4			GO:0000139 Golgi membrane; GO:0005622 intracellular; GO:0005623 cell; GO:0005737 cytoplasm; GO:0005794 Golgi apparatus; GO:0005796 Golgi lumen; GO:0005801 cis-Golgi network; GO:0012505 endomembrane system; GO:0016020 membrane; GO:0016021 integral component of membrane; GO:0030133 transport vesicle; GO:0030139 endocytic vesicle; GO:0031090 organelle membrane; GO:0031224 intrinsic component of memb…
R0LC22	TBC1 domain family member 15 (Fragment) OS=Anas platyrhynchos OX=8839 GN=Anapl_12602 PE=4 SV=1	Anapl_12602	76.416	25.9	17	17	26	1.016	1.01	1.026	1.04	0.93	0.995	1.011	1.004	0.977	0.971	0.413164	0.991	0.783977	0.98	0.15516		nucleus	K20168	TBC1D15; TBC1 domain family member 15	map04137 Mitophagy - animal	GO:0006810 transport; GO:0006886 intracellular protein transport; GO:0008104 protein localization; GO:0015031 protein transport; GO:0015833 peptide transport; GO:0031338 regulation of vesicle fusion; GO:0032879 regulation of localization; GO:0033036 macromolecule localization; GO:0033043 regulation of organelle organization; GO:0034613 cellular protein localization; GO:0042886 amide transport; GO…	GO:0005576 extracellular region; GO:0005622 intracellular; GO:0005623 cell; GO:0005737 cytoplasm; GO:0012505 endomembrane system;	GO:0005096 GTPase activator activity; GO:0005488 binding; GO:0005515 protein binding; GO:0008047 enzyme activator activity; GO:0017016 Ras GTPase binding; GO:0017137 Rab GTPase binding; GO:0019899 enzyme binding; GO:0030234 enzyme regulator activity; GO:0030695 GTPase regulator activity; GO:0031267 small GTPase binding; GO:0051020 GTPase binding; GO:0060589 nucleoside-triphosphatase regulator act…	PF12068	Domain of unknown function (DUF3548)	T	KOG2197	Ypt/Rab-specific GTPase-activating protein GYP7 and related proteins
R0L3Q6	Putative RNA-binding protein 15B (Fragment) OS=Anas platyrhynchos OX=8839 GN=Anapl_17189 PE=4 SV=1	Anapl_17189	60.182	3.2	2	2	2	0.992	1.042	0.948	0.978	0.916	0.98	1.086	1.012	1.08	0.964	0.356467	0.904	0.03384	1.066	0.146069		nucleus	K13190	RBM15; RNA-binding protein 15		GO:0000375 RNA splicing, via transesterification reactions; GO:0000377 RNA splicing, via transesterification reactions with bulged adenosine as nucleophile; GO:0000381 regulation of alternative mRNA splicing, via spliceosome; GO:0000398 mRNA splicing, via spliceosome; GO:0001510 RNA methylation; GO:0001654 eye development; GO:0003002 regionalization; GO:0006139 nucleobase-containing compound meta…	GO:0005622 intracellular; GO:0005623 cell; GO:0005634 nucleus; GO:0005635 nuclear envelope; GO:0005654 nucleoplasm; GO:0012505 endomembrane system; GO:0016604 nuclear body; GO:0016607 nuclear speck; GO:0031967 organelle envelope; GO:0031974 membrane-enclosed lumen; GO:0031975 envelope; GO:0031981 nuclear lumen; GO:0032991 protein-containing complex; GO:0034708 methyltransferase complex; GO:003639…	GO:0003676 nucleic acid binding; GO:0003723 RNA binding; GO:0003729 mRNA binding; GO:0005488 binding; GO:0097159 organic cyclic compound binding; GO:1901363 heterocyclic compound binding;	PF00076; PF07744	RNA recognition motif. (a.k.a. RRM, RBD, or RNP domain); SPOC domain	A	KOG0112	Large RNA-binding protein (RRM superfamily)
R0JS09	Protein Z-dependent protease inhibitor (Fragment) OS=Anas platyrhynchos OX=8839 GN=Anapl_03301 PE=3 SV=1	Anapl_03301	44.41	2.9	1	1	1																	cytoplasm	K04525	SERPINA; serpin A		GO:0001889 liver development; GO:0006464 cellular protein modification process; GO:0006807 nitrogen compound metabolic process; GO:0007275 multicellular organism development; GO:0008152 metabolic process; GO:0009892 negative regulation of metabolic process; GO:0009987 cellular process; GO:0010466 negative regulation of peptidase activity; GO:0010605 negative regulation of macromolecule metabolic …	GO:0005576 extracellular region; GO:0005615 extracellular space; GO:0005622 intracellular; GO:0005623 cell; GO:0005737 cytoplasm; GO:0005783 endoplasmic reticulum; GO:0005788 endoplasmic reticulum lumen; GO:0012505 endomembrane system; GO:0031974 membrane-enclosed lumen; GO:0043226 organelle; GO:0043227 membrane-bounded organelle; GO:0043229 intracellular organelle; GO:0043231 intracellular membr…	GO:0004857 enzyme inhibitor activity; GO:0004866 endopeptidase inhibitor activity; GO:0004867 serine-type endopeptidase inhibitor activity; GO:0005488 binding; GO:0005496 steroid binding; GO:0008289 lipid binding; GO:0030234 enzyme regulator activity; GO:0030414 peptidase inhibitor activity; GO:0061134 peptidase regulator activity; GO:0061135 endopeptidase regulator activity; GO:0097159 organic c…	PF00079	Serpin (serine protease inhibitor)	V	KOG2392	Serpin
R0K0Q8	TOX high mobility group box family member 3 (Fragment) OS=Anas platyrhynchos OX=8839 GN=Anapl_11998 PE=4 SV=1	Anapl_11998	57.749	5.2	2	2	3	1.084	0.998	1.033	0.983	0.876	0.945	0.97	0.996	1.145	0.9	0.0632347	0.901	0.171774	0.999	0.95517		nucleus				GO:0006355 regulation of transcription, DNA-templated; GO:0006357 regulation of transcription by RNA polymerase II; GO:0007154 cell communication; GO:0007165 signal transduction; GO:0009889 regulation of biosynthetic process; GO:0009891 positive regulation of biosynthetic process; GO:0009893 positive regulation of metabolic process; GO:0009987 cellular process; GO:0010468 regulation of gene expre…		GO:0000976 transcription regulatory region sequence-specific DNA binding; GO:0000977 RNA polymerase II transcription regulatory region sequence-specific DNA binding; GO:0000978 RNA polymerase II cis-regulatory region sequence-specific DNA binding; GO:0000981 DNA-binding transcription factor activity, RNA polymerase II-specific; GO:0000987 cis-regulatory region sequence-specific DNA binding; GO:00…	PF00505	HMG (high mobility group) box	K	KOG0381	HMG box-containing protein
R0L0I0	Host cell factor 2 (Fragment) OS=Anas platyrhynchos OX=8839 GN=Anapl_12568 PE=4 SV=1	Anapl_12568	78.345	14	8	8	10	0.96	1.015	0.995	1.05	0.944	0.864	1.105	1.025	1.063	0.962	0.519746	0.895	0.133258	1.075	0.0563789		cytoplasm	K14966	HCFC; host cell factor	map04212 Longevity regulating pathway - worm; map05168 Herpes simplex virus 1 infection	GO:0000122 negative regulation of transcription by RNA polymerase II; GO:0006325 chromatin organization; GO:0006338 chromatin remodeling; GO:0006355 regulation of transcription, DNA-templated; GO:0006357 regulation of transcription by RNA polymerase II; GO:0006464 cellular protein modification process; GO:0006473 protein acetylation; GO:0006475 internal protein amino acid acetylation; GO:0006479 …	GO:0000123 histone acetyltransferase complex; GO:0005622 intracellular; GO:0005623 cell; GO:0005634 nucleus; GO:0005654 nucleoplasm; GO:0005671 Ada2/Gcn5/Ada3 transcription activator complex; GO:0005737 cytoplasm; GO:0005829 cytosol; GO:0005886 plasma membrane; GO:0016020 membrane; GO:0031248 protein acetyltransferase complex; GO:0031974 membrane-enclosed lumen; GO:0031981 nuclear lumen; GO:00329…	GO:0003682 chromatin binding; GO:0003712 transcription coregulator activity; GO:0003713 transcription coactivator activity; GO:0005488 binding; GO:0140110 transcription regulator activity;	PF13415	Galactose oxidase, central domain	DK	KOG4152	Host cell transcription factor HCFC1
R0JL46	Putative asparaginyl-tRNA synthetase, mitochondrial (Fragment) OS=Anas platyrhynchos OX=8839 GN=Anapl_06069 PE=4 SV=1	Anapl_06069	49.23	10.2	6	6	7	1.062	1.07	0.998	1.026	0.882	0.93	1.028	1.052	0.987	0.907	0.114976	0.925	0.174627	0.98	0.523103		cytoplasm	K01893	NARS, asnS; asparaginyl-tRNA synthetase [EC:6.1.1.22]	map00970 Aminoacyl-tRNA biosynthesis	GO:0006082 organic acid metabolic process; GO:0006139 nucleobase-containing compound metabolic process; GO:0006399 tRNA metabolic process; GO:0006412 translation; GO:0006418 tRNA aminoacylation for protein translation; GO:0006421 asparaginyl-tRNA aminoacylation; GO:0006518 peptide metabolic process; GO:0006520 cellular amino acid metabolic process; GO:0006725 cellular aromatic compound metabolic …	GO:0005622 intracellular; GO:0005623 cell; GO:0005634 nucleus; GO:0005654 nucleoplasm; GO:0005737 cytoplasm; GO:0005739 mitochondrion; GO:0005829 cytosol; GO:0031974 membrane-enclosed lumen; GO:0031981 nuclear lumen; GO:0043226 organelle; GO:0043227 membrane-bounded organelle; GO:0043229 intracellular organelle; GO:0043231 intracellular membrane-bounded organelle; GO:0043233 organelle lumen; GO:0…	GO:0003824 catalytic activity; GO:0004812 aminoacyl-tRNA ligase activity; GO:0004816 asparagine-tRNA ligase activity; GO:0016874 ligase activity; GO:0016875 ligase activity, forming carbon-oxygen bonds; GO:0140098 catalytic activity, acting on RNA; GO:0140101 catalytic activity, acting on a tRNA;	PF01336; PF00152	OB-fold nucleic acid binding domain; tRNA synthetases class II (D, K and N)	J	KOG0554	Asparaginyl-tRNA synthetase (mitochondrial)
R0LTH4	Transmembrane emp24 domain-containing protein 2 (Fragment) OS=Anas platyrhynchos OX=8839 GN=Anapl_01794 PE=3 SV=1	Anapl_01794	17.173	43.9	6	6	12	1.018	1.092	0.944	0.974	1.004	1.042	1.007	0.996	0.919	0.989	0.842748	1.034	0.391256	0.957	0.44413		cytoplasm,mitochondria	K20347	TMED2, EMP24; p24 family protein beta-1		GO:0000003 reproduction; GO:0000578 embryonic axis specification; GO:0001568 blood vessel development; GO:0001701 in utero embryonic development; GO:0001756 somitogenesis; GO:0001838 embryonic epithelial tube formation; GO:0001841 neural tube formation; GO:0001843 neural tube closure; GO:0001890 placenta development; GO:0001892 embryonic placenta development; GO:0001893 maternal placenta developm…	GO:0005622 intracellular; GO:0005623 cell; GO:0005737 cytoplasm; GO:0005783 endoplasmic reticulum; GO:0005793 endoplasmic reticulum-Golgi intermediate compartment; GO:0005794 Golgi apparatus; GO:0005798 Golgi-associated vesicle; GO:0012505 endomembrane system; GO:0012506 vesicle membrane; GO:0016020 membrane; GO:0016021 integral component of membrane; GO:0030135 coated vesicle; GO:0030137 COPI-co…		PF01105	emp24/gp25L/p24 family/GOLD	U	KOG1692	Putative cargo transport protein EMP24 (p24 protein family)
R0LAD2	Syntaxin-12 (Fragment) OS=Anas platyrhynchos OX=8839 GN=Anapl_10833 PE=3 SV=1	Anapl_10833	21.184	12	2	2	3	1	0.972	1.198	0.999	0.944	0.942	0.916	1.008	1.044	0.91	0.25668	0.972	0.565928	0.936	0.455167		cytoplasm	K13813	STX12, STX13; syntaxin 12/13	map04145 Phagosome	GO:0000045 autophagosome assembly; GO:0006810 transport; GO:0006869 lipid transport; GO:0006886 intracellular protein transport; GO:0006906 vesicle fusion; GO:0006914 autophagy; GO:0006996 organelle organization; GO:0007033 vacuole organization; GO:0008104 protein localization; GO:0008152 metabolic process; GO:0009056 catabolic process; GO:0009987 cellular process; GO:0010876 lipid localization; …	GO:0000407 phagophore assembly site; GO:0005622 intracellular; GO:0005623 cell; GO:0005737 cytoplasm; GO:0005768 endosome; GO:0008021 synaptic vesicle; GO:0012505 endomembrane system; GO:0012506 vesicle membrane; GO:0016020 membrane; GO:0016021 integral component of membrane; GO:0030133 transport vesicle; GO:0030139 endocytic vesicle; GO:0030285 integral component of synaptic vesicle membrane; GO…	GO:0000149 SNARE binding; GO:0005484 SNAP receptor activity; GO:0005488 binding; GO:0005515 protein binding;			HMU	KOG0811	SNARE protein PEP12/VAM3/Syntaxin 7/Syntaxin 17
R0JAP1	Ovostatin (Fragment) OS=Anas platyrhynchos OX=8839 GN=Anapl_17579 PE=4 SV=1	Anapl_17579	162.89	20	25	25	36	1.229	1.157	1.138	0.7	0.999	0.928	0.922	0.858	1.009	0.745	0.051534	0.942	0.590395	0.791	0.0108589		extracellular	K23593	A2ML; alpha-2-macroglobulin-like protein					PF01835; PF07703; PF07678; PF07677	MG2 domain; Alpha-2-macroglobulin family N-terminal region; A-macroglobulin complement component; A-macroglobulin receptor	O	KOG1366	Alpha-macroglobulin
R0K5J9	M-phase phosphoprotein 8 (Fragment) OS=Anas platyrhynchos OX=8839 GN=Anapl_11118 PE=4 SV=1	Anapl_11118	88.093	3.1	2	2	2	0.994	0.98	0.92	1.218	0.939	1.127	0.812	0.976	1.069	1.135	0.207662	1.149	0.278831	0.987	0.834964		nucleus	K21871	MPHOSPH8, MPP8; M-phase phosphoprotein 8		GO:0006355 regulation of transcription, DNA-templated; GO:0006464 cellular protein modification process; GO:0006807 nitrogen compound metabolic process; GO:0008152 metabolic process; GO:0009889 regulation of biosynthetic process; GO:0009890 negative regulation of biosynthetic process; GO:0009892 negative regulation of metabolic process; GO:0009987 cellular process; GO:0010468 regulation of gene e…	GO:0000151 ubiquitin ligase complex; GO:0000228 nuclear chromosome; GO:0000785 chromatin; GO:0000786 nucleosome; GO:0000788 nuclear nucleosome; GO:0000790 nuclear chromatin; GO:0000792 heterochromatin; GO:0005622 intracellular; GO:0005623 cell; GO:0005634 nucleus; GO:0005694 chromosome; GO:0005720 nuclear heterochromatin; GO:0005730 nucleolus; GO:0005737 cytoplasm; GO:0005829 cytosol; GO:0005886 …	GO:0003824 catalytic activity; GO:0004842 ubiquitin-protein transferase activity; GO:0005488 binding; GO:0005515 protein binding; GO:0016740 transferase activity; GO:0019787 ubiquitin-like protein transferase activity; GO:0019899 enzyme binding; GO:0031625 ubiquitin protein ligase binding; GO:0035064 methylated histone binding; GO:0042393 histone binding; GO:0044389 ubiquitin-like protein ligase …	PF00385	Chromo (CHRromatin Organisation MOdifier) domain	B	KOG1911	Heterochromatin-associated protein HP1 and related CHROMO domain proteins
R0K274	Density-regulated protein (Fragment) OS=Anas platyrhynchos OX=8839 GN=Anapl_01812 PE=3 SV=1	Anapl_01812	20.715	24.9	4	4	6	1.132	0.944	1.063	0.891	0.912	1.12	1.006	0.95	1.032	0.931	0.458234	0.978	0.744405	0.952	0.466724		extracellular				GO:0001731 formation of translation preinitiation complex; GO:0002181 cytoplasmic translation; GO:0002183 cytoplasmic translational initiation; GO:0002188 translation reinitiation; GO:0002190 cap-independent translational initiation; GO:0002192 IRES-dependent translational initiation of linear mRNA; GO:0006412 translation; GO:0006413 translational initiation; GO:0006417 regulation of translation;…	GO:0005622 intracellular; GO:0005623 cell; GO:0005737 cytoplasm; GO:0032991 protein-containing complex; GO:0070992 translation initiation complex; GO:1990904 ribonucleoprotein complex;	GO:0003676 nucleic acid binding; GO:0003723 RNA binding; GO:0003729 mRNA binding; GO:0003743 translation initiation factor activity; GO:0005488 binding; GO:0008135 translation factor activity, RNA binding; GO:0043021 ribonucleoprotein complex binding; GO:0043022 ribosome binding; GO:0044877 protein-containing complex binding; GO:0097159 organic cyclic compound binding; GO:1901363 heterocyclic com…	PF01253	Translation initiation factor SUI1	J	KOG3239	Density-regulated protein related to translation initiation factor 1 (eIF-1/SUI1)
R0K5I0	Gallinacin-5 (Fragment) OS=Anas platyrhynchos OX=8839 GN=Anapl_09893 PE=4 SV=1	Anapl_09893	6.2593	12.5	1	1	1																	extracellular							PF00711	Beta defensin
R0M6Y9	TRUD domain-containing protein (Fragment) OS=Anas platyrhynchos OX=8839 GN=Anapl_08010 PE=4 SV=1	Anapl_08010	45.445	4.8	2	2	2																	cytoplasm	K06176	truD, PUS7; tRNA pseudouridine13 synthase [EC:5.4.99.27]		GO:0001522 pseudouridine synthesis; GO:0006139 nucleobase-containing compound metabolic process; GO:0006725 cellular aromatic compound metabolic process; GO:0006807 nitrogen compound metabolic process; GO:0008152 metabolic process; GO:0009451 RNA modification; GO:0009987 cellular process; GO:0016070 RNA metabolic process; GO:0034641 cellular nitrogen compound metabolic process; GO:0043170 macromo…		GO:0003824 catalytic activity; GO:0009982 pseudouridine synthase activity; GO:0016853 isomerase activity; GO:0016866 intramolecular transferase activity;			S	KOG2339	Uncharacterized conserved protein
R0LLN5	Uncharacterized protein OS=Anas platyrhynchos OX=8839 GN=Anapl_04016 PE=4 SV=1	Anapl_04016	47.135	2.8	1	1	1	0.979	1.019	0.985	0.952	0.923	1.013	1.095	0.901	1.166	0.968	0.334417	0.913	0.357561	1.06	0.540562		nucleus
R0JQV0	Bifunctional lysine-specific demethylase and histidyl-hydroxylase (Fragment) OS=Anas platyrhynchos OX=8839 GN=Anapl_01121 PE=3 SV=1	Anapl_01121	44.57	5.6	2	2	2																	cytoplasm,nucleus	K16914	RIOX1, NO66; bifunctional lysine-specific demethylase and histidyl-hydroxylase NO66 [EC:1.14.11.- 1.14.11.27]		GO:0006325 chromatin organization; GO:0006338 chromatin remodeling; GO:0006355 regulation of transcription, DNA-templated; GO:0006464 cellular protein modification process; GO:0006482 protein demethylation; GO:0006807 nitrogen compound metabolic process; GO:0006950 response to stress; GO:0006970 response to osmotic stress; GO:0006979 response to oxidative stress; GO:0006996 organelle organization…	GO:0005622 intracellular; GO:0005623 cell; GO:0005634 nucleus; GO:0005654 nucleoplasm; GO:0005730 nucleolus; GO:0031974 membrane-enclosed lumen; GO:0031981 nuclear lumen; GO:0043226 organelle; GO:0043227 membrane-bounded organelle; GO:0043228 non-membrane-bounded organelle; GO:0043229 intracellular organelle; GO:0043231 intracellular membrane-bounded organelle; GO:0043232 intracellular non-membra…	GO:0003824 catalytic activity; GO:0005488 binding; GO:0005506 iron ion binding; GO:0016491 oxidoreductase activity; GO:0016705 oxidoreductase activity, acting on paired donors, with incorporation or reduction of molecular oxygen; GO:0016706 2-oxoglutarate-dependent dioxygenase activity; GO:0032451 demethylase activity; GO:0032452 histone demethylase activity; GO:0032453 histone demethylase activi…			K	KOG3706	Uncharacterized conserved protein
R0K0Y0	Zyxin (Fragment) OS=Anas platyrhynchos OX=8839 GN=Anapl_10416 PE=4 SV=1	Anapl_10416	59.721	41.6	15	14	23	0.945	0.944	0.934	1.011	1.219	1.164	0.938	0.921	0.907	1.202	0.0325456	1.227	0.0242264	0.98	0.120531		nucleus	K06273	ZYX; zyxin	map04510 Focal adhesion	GO:0002376 immune system process; GO:0006950 response to stress; GO:0006952 defense response; GO:0006955 immune response; GO:0006996 organelle organization; GO:0007010 cytoskeleton organization; GO:0007015 actin filament organization; GO:0007154 cell communication; GO:0007155 cell adhesion; GO:0007160 cell-matrix adhesion; GO:0007165 signal transduction; GO:0007166 cell surface receptor signaling…	GO:0001725 stress fiber; GO:0005622 intracellular; GO:0005623 cell; GO:0005634 nucleus; GO:0005737 cytoplasm; GO:0005829 cytosol; GO:0005856 cytoskeleton; GO:0005911 cell-cell junction; GO:0005912 adherens junction; GO:0005925 focal adhesion; GO:0015629 actin cytoskeleton; GO:0030054 cell junction; GO:0030055 cell-substrate junction; GO:0030139 endocytic vesicle; GO:0031410 cytoplasmic vesicle; G…	GO:0005488 binding; GO:0005515 protein binding; GO:0008092 cytoskeletal protein binding; GO:0042805 actinin binding; GO:0051393 alpha-actinin binding;	PF00412	LIM domain	T	KOG1704	FOG: LIM domain
R0LGM1	WD repeat and FYVE domain-containing protein 3 (Fragment) OS=Anas platyrhynchos OX=8839 GN=Anapl_09167 PE=4 SV=1	Anapl_09167	326.19	16.1	38	20	50	0.959	0.954	0.996	1.06	0.849	0.956	1.067	1.027	1.06	0.985	0.784659	0.908	0.199664	1.084	0.0108267		cytoplasm									TU	KOG1788	Uncharacterized conserved protein
R0JV04	Uncharacterized protein OS=Anas platyrhynchos OX=8839 GN=Anapl_07445 PE=4 SV=1	Anapl_07445	37.56	5.3	1	1	1	0.794	1.29	0.94	0.774	0.965	1.09	1.005	1.057	1.138	0.936	0.764044	0.884	0.283611	1.058	0.632446		nucleus
R0JMA8	Nucleolar protein 7 (Fragment) OS=Anas platyrhynchos OX=8839 GN=Anapl_10750 PE=4 SV=1	Anapl_10750	7.6174	70.6	4	1	5																	nucleus	K11415	SIRT5, SIR2L5; NAD+-dependent protein deacetylase sirtuin 5 [EC:2.3.1.286]	map00760 Nicotinate and nicotinamide metabolism; map01100 Metabolic pathways		GO:0005622 intracellular; GO:0005623 cell; GO:0005634 nucleus; GO:0005730 nucleolus; GO:0005737 cytoplasm; GO:0005739 mitochondrion; GO:0031974 membrane-enclosed lumen; GO:0031981 nuclear lumen; GO:0043226 organelle; GO:0043227 membrane-bounded organelle; GO:0043228 non-membrane-bounded organelle; GO:0043229 intracellular organelle; GO:0043231 intracellular membrane-bounded organelle; GO:0043232 …		PF08157	NUC129 domain
R0KFD3	Laminin subunit alpha-3 (Fragment) OS=Anas platyrhynchos OX=8839 GN=Anapl_02307 PE=4 SV=1	Anapl_02307	362.9	13.4	39	36	52	0.9	1.129	0.983	1.065	1.008	1.049	0.971	0.97	0.972	1.037	0.588033	1.072	0.0136456	0.967	0.682589		nucleus	K06240	LAMA3_5; laminin, alpha 3/5	map04151 PI3K-Akt signaling pathway; map04510 Focal adhesion; map04512 ECM-receptor interaction; map05145 Toxoplasmosis; map05146 Amoebiasis; map05165 Human papillomavirus infection; map05200 Pathways in cancer; map05222 Small cell lung cancer	GO:0001704 formation of primary germ layer; GO:0001706 endoderm formation; GO:0007044 cell-substrate junction assembly; GO:0007155 cell adhesion; GO:0007275 multicellular organism development; GO:0007369 gastrulation; GO:0007492 endoderm development; GO:0008544 epidermis development; GO:0009653 anatomical structure morphogenesis; GO:0009790 embryo development; GO:0009888 tissue development; GO:00…	GO:0005576 extracellular region; GO:0005604 basement membrane; GO:0005608 laminin-3 complex; GO:0005610 laminin-5 complex; GO:0005622 intracellular; GO:0005623 cell; GO:0005737 cytoplasm; GO:0005783 endoplasmic reticulum; GO:0005911 cell-cell junction; GO:0005912 adherens junction; GO:0012505 endomembrane system; GO:0030054 cell junction; GO:0030055 cell-substrate junction; GO:0030056 hemidesmoso…	GO:0005198 structural molecule activity;	PF00053; PF00054; PF02210	Laminin EGF-like (Domains III and V); Laminin G domain; Laminin G domain	W	KOG1836	Extracellular matrix glycoprotein Laminin subunits alpha and gamma
R0JG50	Uncharacterized protein OS=Anas platyrhynchos OX=8839 GN=Anapl_07431 PE=4 SV=1	Anapl_07431	65.717	1.7	1	1	1	1.001	0.983	0.695	1.044	1.176	0.867	1.074	1.194	1.003	1.152	0.375933	0.944	0.570394	1.221	0.178179		nucleus
R0KQM2	Coiled-coil domain-containing protein 49 (Fragment) OS=Anas platyrhynchos OX=8839 GN=Anapl_15921 PE=4 SV=1	Anapl_15921	50.173	12.9	5	5	10	1.122	0.982	1.076	0.98	0.951	0.926	1.01	0.956	1.046	0.898	0.0679644	0.949	0.164854	0.947	0.321531		nucleus				GO:0000003 reproduction; GO:0000375 RNA splicing, via transesterification reactions; GO:0000377 RNA splicing, via transesterification reactions with bulged adenosine as nucleophile; GO:0000398 mRNA splicing, via spliceosome; GO:0003006 developmental process involved in reproduction; GO:0006139 nucleobase-containing compound metabolic process; GO:0006396 RNA processing; GO:0006397 mRNA processing;…	GO:0005622 intracellular; GO:0005623 cell; GO:0005634 nucleus; GO:0005654 nucleoplasm; GO:0016604 nuclear body; GO:0016607 nuclear speck; GO:0031974 membrane-enclosed lumen; GO:0031981 nuclear lumen; GO:0043226 organelle; GO:0043227 membrane-bounded organelle; GO:0043229 intracellular organelle; GO:0043231 intracellular membrane-bounded organelle; GO:0043233 organelle lumen; GO:0070013 intracellu…	GO:0005488 binding; GO:0005515 protein binding;	PF10197	N-terminal domain of CBF1 interacting co-repressor CIR	S	KOG3869	Uncharacterized conserved protein
V9HXL6	MHC class I antigen heavy chain (Fragment) OS=Anas platyrhynchos OX=8839 PE=2 SV=1	--	38.45	24.8	8	1	9																	endoplasmic reticulum,mitochondria	K06751	MHC1; MHC class I antigen	map04144 Endocytosis; map04145 Phagosome; map04218 Cellular senescence; map04514 Cell adhesion molecules (CAMs); map04612 Antigen processing and presentation; map04940 Type I diabetes mellitus; map05163 Human cytomegalovirus infection; map05165 Human papillomavirus infection; map05166 Human T-cell leukemia virus 1 infection; map05167 Kaposi sarcoma-associated herpesvirus infection; map05168 Herpe…		GO:0016020 membrane;		PF00129; PF07654	Class I Histocompatibility antigen, domains alpha 1 and 2; Immunoglobulin C1-set domain
R0M4F6	Rho guanine nucleotide exchange factor 16 (Fragment) OS=Anas platyrhynchos OX=8839 GN=Anapl_01952 PE=4 SV=1	Anapl_01952	64.781	3.5	2	2	2																	cytoplasm,nucleus	K20688	ARHGEF16; Rho guanine nucleotide exchange factor 16		GO:0001505 regulation of neurotransmitter levels; GO:0002009 morphogenesis of an epithelium; GO:0002165 instar larval or pupal development; GO:0002252 immune effector process; GO:0002376 immune system process; GO:0006582 melanin metabolic process; GO:0006725 cellular aromatic compound metabolic process; GO:0006928 movement of cell or subcellular component; GO:0006935 chemotaxis; GO:0006950 respon…	GO:0005622 intracellular; GO:0005623 cell; GO:0005737 cytoplasm; GO:0005829 cytosol; GO:0031594 neuromuscular junction; GO:0045202 synapse;	GO:0005085 guanyl-nucleotide exchange factor activity; GO:0005088 Ras guanyl-nucleotide exchange factor activity; GO:0005089 Rho guanyl-nucleotide exchange factor activity; GO:0005102 signaling receptor binding; GO:0005488 binding; GO:0005515 protein binding; GO:0017016 Ras GTPase binding; GO:0017048 Rho GTPase binding; GO:0019899 enzyme binding; GO:0019900 kinase binding; GO:0019901 protein kina…	PF00621; PF00169	RhoGEF domain; PH domain	T	KOG3523	Putative guanine nucleotide exchange factor TIM
R0LF28	Uncharacterized protein C10orf46-like protein (Fragment) OS=Anas platyrhynchos OX=8839 GN=Anapl_03453 PE=3 SV=1	Anapl_03453	25.539	4.1	1	1	1	0.956	0.983	0.98	0.972	1.057	0.999	1.067	1.01	1.011	1.037	0.240137	0.981	0.551249	1.058	0.0499124		cytoplasm				GO:0000082 G1/S transition of mitotic cell cycle; GO:0000278 mitotic cell cycle; GO:0001932 regulation of protein phosphorylation; GO:0001934 positive regulation of protein phosphorylation; GO:0007049 cell cycle; GO:0008284 positive regulation of cell population proliferation; GO:0009893 positive regulation of metabolic process; GO:0009987 cellular process; GO:0010562 positive regulation of phosp…	GO:0000151 ubiquitin ligase complex; GO:0005622 intracellular; GO:0005623 cell; GO:0031461 cullin-RING ubiquitin ligase complex; GO:0032991 protein-containing complex; GO:1902494 catalytic complex; GO:1990234 transferase complex;	GO:0005488 binding; GO:0005515 protein binding; GO:0019899 enzyme binding; GO:0019900 kinase binding; GO:0019901 protein kinase binding; GO:0031625 ubiquitin protein ligase binding; GO:0044389 ubiquitin-like protein ligase binding;			D	KOG2166	Cullins
R0JXQ5	HpaII tinys locus 9c protein (Fragment) OS=Anas platyrhynchos OX=8839 GN=Anapl_02412 PE=3 SV=1	Anapl_02412	66.812	15.9	8	8	8	0.86	1.088	1.126	0.916	0.879	1.057	0.93	1.149	1.028	0.928	0.521784	0.918	0.362177	1.011	0.900414		nucleus	K15332	TRMT2A; tRNA (uracil-5-)-methyltransferase [EC:2.1.1.-]				GO:0003676 nucleic acid binding; GO:0003723 RNA binding; GO:0003729 mRNA binding; GO:0005488 binding; GO:0097159 organic cyclic compound binding; GO:1901363 heterocyclic compound binding;	PF00076	RNA recognition motif. (a.k.a. RRM, RBD, or RNP domain)	A	KOG2187	tRNA uracil-5-methyltransferase and related tRNA-modifying enzymes
R0KUE6	RING finger protein 165 OS=Anas platyrhynchos OX=8839 GN=Anapl_18971 PE=4 SV=1	Anapl_18971	37.613	2.1	1	1	1	1.037	1.017	0.918	1.161	0.774	0.99	1.025	1.022	1.086	0.984	0.83108	0.934	0.530723	1.054	0.276038		nucleus	K17821	RNF165; RING finger protein 165		GO:0000209 protein polyubiquitination; GO:0000902 cell morphogenesis; GO:0000904 cell morphogenesis involved in differentiation; GO:0006355 regulation of transcription, DNA-templated; GO:0006357 regulation of transcription by RNA polymerase II; GO:0006464 cellular protein modification process; GO:0006508 proteolysis; GO:0006511 ubiquitin-dependent protein catabolic process; GO:0006807 nitrogen co…	GO:0005622 intracellular; GO:0005623 cell; GO:0005634 nucleus; GO:0005737 cytoplasm; GO:0005829 cytosol; GO:0032991 protein-containing complex; GO:0043226 organelle; GO:0043227 membrane-bounded organelle; GO:0043229 intracellular organelle; GO:0043231 intracellular membrane-bounded organelle;	GO:0003824 catalytic activity; GO:0004842 ubiquitin-protein transferase activity; GO:0005488 binding; GO:0008270 zinc ion binding; GO:0016740 transferase activity; GO:0019787 ubiquitin-like protein transferase activity; GO:0043167 ion binding; GO:0043169 cation binding; GO:0046872 metal ion binding; GO:0046914 transition metal ion binding; GO:0061630 ubiquitin protein ligase activity; GO:0061659 …	PF13639	Ring finger domain	O	KOG0800	FOG: Predicted E3 ubiquitin ligase
R0JZ58	Serologically defined colon cancer antigen 1-like protein (Fragment) OS=Anas platyrhynchos OX=8839 GN=Anapl_07933 PE=4 SV=1	Anapl_07933	115.22	11.7	11	8	15	0.999	0.936	1.115	1.05	0.985	1.035	0.862	1.054	0.987	1.007	0.879951	1.058	0.39698	0.952	0.555495		cytoplasm				GO:0006611 protein export from nucleus; GO:0006810 transport; GO:0006886 intracellular protein transport; GO:0006913 nucleocytoplasmic transport; GO:0008104 protein localization; GO:0009966 regulation of signal transduction; GO:0009967 positive regulation of signal transduction; GO:0010646 regulation of cell communication; GO:0010647 positive regulation of cell communication; GO:0010941 regulatio…			PF05670; PF11923	Domain of unknown function (DUF814); Domain of unknown function (DUF3441)	K	KOG2030	Predicted RNA-binding protein
R0JED5	RING finger protein 168 (Fragment) OS=Anas platyrhynchos OX=8839 GN=Anapl_06346 PE=3 SV=1	Anapl_06346	64.338	3	2	2	2	0.953	0.884	1.017	0.954	0.82	1.158	1.047	1.01	1.188	1.027	0.871521	0.904	0.383073	1.137	0.115899		nucleus	K20779	RNF168; E3 ubiquitin-protein ligase RNF168 [EC:2.3.2.31]		GO:0000122 negative regulation of transcription by RNA polymerase II; GO:0000209 protein polyubiquitination; GO:0000726 non-recombinational repair; GO:0001775 cell activation; GO:0002200 somatic diversification of immune receptors; GO:0002204 somatic recombination of immunoglobulin genes involved in immune response; GO:0002208 somatic diversification of immunoglobulins involved in immune response…	GO:0000151 ubiquitin ligase complex; GO:0005622 intracellular; GO:0005623 cell; GO:0005634 nucleus; GO:0005654 nucleoplasm; GO:0005694 chromosome; GO:0005737 cytoplasm; GO:0005829 cytosol; GO:0031974 membrane-enclosed lumen; GO:0031981 nuclear lumen; GO:0032991 protein-containing complex; GO:0035861 site of double-strand break; GO:0043226 organelle; GO:0043227 membrane-bounded organelle; GO:00432…	GO:0003682 chromatin binding; GO:0003824 catalytic activity; GO:0004842 ubiquitin-protein transferase activity; GO:0005488 binding; GO:0005515 protein binding; GO:0016740 transferase activity; GO:0019787 ubiquitin-like protein transferase activity; GO:0031491 nucleosome binding; GO:0031593 polyubiquitin modification-dependent protein binding; GO:0032182 ubiquitin-like protein binding; GO:0042393 …			O	KOG4159	Predicted E3 ubiquitin ligase
R0M8P3	Zinc finger CCCH domain-containing protein 12D (Fragment) OS=Anas platyrhynchos OX=8839 GN=Anapl_05304 PE=4 SV=1	Anapl_05304	32.129	5.7	1	1	1	0.847	1.047	1.084	0.952	1.017	0.945	1.168	0.873	1.088	0.979	0.84791	0.931	0.517851	1.051	0.703383		cytoplasm	K18668	ZC3H12, MCPIP; ribonuclease ZC3H12 [EC:3.1.-.-]		GO:0001558 regulation of cell growth; GO:0002682 regulation of immune system process; GO:0002683 negative regulation of immune system process; GO:0002694 regulation of leukocyte activation; GO:0002695 negative regulation of leukocyte activation; GO:0006139 nucleobase-containing compound metabolic process; GO:0006401 RNA catabolic process; GO:0006402 mRNA catabolic process; GO:0006417 regulation o…	GO:0000932 P-body; GO:0005622 intracellular; GO:0005623 cell; GO:0005634 nucleus; GO:0005654 nucleoplasm; GO:0005737 cytoplasm; GO:0031974 membrane-enclosed lumen; GO:0031981 nuclear lumen; GO:0032991 protein-containing complex; GO:0035770 ribonucleoprotein granule; GO:0036464 cytoplasmic ribonucleoprotein granule; GO:0043226 organelle; GO:0043227 membrane-bounded organelle; GO:0043228 non-membra…		PF11977	Zc3h12a-like Ribonuclease NYN domain	S	KOG3777	Uncharacterized conserved protein
R0LGP1	Formin-binding protein 4 (Fragment) OS=Anas platyrhynchos OX=8839 GN=Anapl_14328 PE=4 SV=1	Anapl_14328	56.259	18	7	7	9	1.047	0.874	1.012	0.965	0.939	1.05	0.945	1.042	1.158	1.007	0.896122	0.939	0.422736	1.072	0.438613		cytoplasm					GO:0005622 intracellular; GO:0005623 cell; GO:0005634 nucleus; GO:0005654 nucleoplasm; GO:0016604 nuclear body; GO:0016607 nuclear speck; GO:0031974 membrane-enclosed lumen; GO:0031981 nuclear lumen; GO:0043226 organelle; GO:0043227 membrane-bounded organelle; GO:0043229 intracellular organelle; GO:0043231 intracellular membrane-bounded organelle; GO:0043233 organelle lumen; GO:0070013 intracellu…		PF00397	WW domain
R0M8H8	Septin-12 (Fragment) OS=Anas platyrhynchos OX=8839 GN=Anapl_12735 PE=3 SV=1	Anapl_12735	35.609	24.9	6	6	7	1.005	0.982	0.946	0.87	1.046	1.078	0.966	1.208	0.898	1.021	0.823431	0.975	0.853358	1.047	0.693839		cytoplasm	K16938	SEPT3_9_12; septin 3/9/12	map05100 Bacterial invasion of epithelial cells; map05131 Shigellosis		GO:0001725 stress fiber; GO:0005622 intracellular; GO:0005623 cell; GO:0005737 cytoplasm; GO:0005819 spindle; GO:0005856 cytoskeleton; GO:0005886 plasma membrane; GO:0005929 cilium; GO:0005938 cell cortex; GO:0015629 actin cytoskeleton; GO:0015630 microtubule cytoskeleton; GO:0016020 membrane; GO:0030496 midbody; GO:0031105 septin complex; GO:0031514 motile cilium; GO:0032153 cell division site; …	GO:0000166 nucleotide binding; GO:0001882 nucleoside binding; GO:0001883 purine nucleoside binding; GO:0005488 binding; GO:0005515 protein binding; GO:0005525 GTP binding; GO:0005543 phospholipid binding; GO:0008289 lipid binding; GO:0017076 purine nucleotide binding; GO:0019001 guanyl nucleotide binding; GO:0019003 GDP binding; GO:0032549 ribonucleoside binding; GO:0032550 purine ribonucleoside …	PF00735	Septin	DTZ	KOG1547	Septin CDC10 and related P-loop GTPases
R0JU25	Caspase recruitment domain-containing protein 11 (Fragment) OS=Anas platyrhynchos OX=8839 GN=Anapl_00499 PE=4 SV=1	Anapl_00499	134.01	21.3	20	20	24	1.01	0.972	0.972	1.002	0.989	1.028	1.03	1.034	0.998	1.022	0.271399	0.986	0.425702	1.037	0.102117		nucleus	K07367	CARD11; caspase recruitment domain-containing protein 11	map04064 NF-kappa B signaling pathway; map04660 T cell receptor signaling pathway; map04662 B cell receptor signaling pathway	GO:0001775 cell activation; GO:0001816 cytokine production; GO:0001817 regulation of cytokine production; GO:0001819 positive regulation of cytokine production; GO:0002218 activation of innate immune response; GO:0002220 innate immune response activating cell surface receptor signaling pathway; GO:0002223 stimulatory C-type lectin receptor signaling pathway; GO:0002253 activation of immune respon…	GO:0001772 immunological synapse; GO:0005622 intracellular; GO:0005623 cell; GO:0005737 cytoplasm; GO:0005829 cytosol; GO:0005886 plasma membrane; GO:0016020 membrane; GO:0032449 CBM complex; GO:0032991 protein-containing complex; GO:0045121 membrane raft; GO:0071944 cell periphery; GO:0098589 membrane region; GO:0098805 whole membrane; GO:0098857 membrane microdomain;	GO:0003824 catalytic activity; GO:0004385 guanylate kinase activity; GO:0005488 binding; GO:0005515 protein binding; GO:0016301 kinase activity; GO:0016740 transferase activity; GO:0016772 transferase activity, transferring phosphorus-containing groups; GO:0016776 phosphotransferase activity, phosphate group as acceptor; GO:0019205 nucleobase-containing compound kinase activity; GO:0019904 protei…	PF00619; PF00625	Caspase recruitment domain; Guanylate kinase	F	KOG0708	Membrane-associated guanylate kinase MAGUK (contains PDZ, SH3, HOOK and GUK domains)
R0LDD5	Lin-7-like protein C (Fragment) OS=Anas platyrhynchos OX=8839 GN=Anapl_04812 PE=4 SV=1	Anapl_04812	20.523	36.2	5	5	7	1.006	1.098	1.001	0.846	1.007	1	1.025	1.049	1.016	0.919	0.248354	0.923	0.22444	0.995	0.904572		cytoplasm	K19931	LIN7; protein lin-7		GO:0000003 reproduction; GO:0001505 regulation of neurotransmitter levels; GO:0001667 ameboidal-type cell migration; GO:0002009 morphogenesis of an epithelium; GO:0002011 morphogenesis of an epithelial sheet; GO:0002064 epithelial cell development; GO:0002065 columnar/cuboidal epithelial cell differentiation; GO:0002066 columnar/cuboidal epithelial cell development; GO:0003006 developmental proce…	GO:0005622 intracellular; GO:0005623 cell; GO:0005737 cytoplasm; GO:0005886 plasma membrane; GO:0005911 cell-cell junction; GO:0005912 adherens junction; GO:0005923 bicellular tight junction; GO:0014069 postsynaptic density; GO:0016020 membrane; GO:0016323 basolateral plasma membrane; GO:0030054 cell junction; GO:0032279 asymmetric synapse; GO:0032991 protein-containing complex; GO:0035003 subapi…	GO:0005102 signaling receptor binding; GO:0005488 binding; GO:0005515 protein binding; GO:0008022 protein C-terminus binding; GO:0008092 cytoskeletal protein binding; GO:0019904 protein domain specific binding; GO:0030165 PDZ domain binding; GO:0030674 protein-macromolecule adaptor activity; GO:0060090 molecular adaptor activity; GO:0097016 L27 domain binding;	PF02828; PF00595	L27 domain; PDZ domain (Also known as DHR or GLGF)	W	KOG3550	Receptor targeting protein Lin-7
R0LTU2	Large subunit GTPase 1-like protein (Fragment) OS=Anas platyrhynchos OX=8839 GN=Anapl_02103 PE=4 SV=1	Anapl_02103	66.719	22.9	11	1	14																	cytoplasm	K14539	LSG1; large subunit GTPase 1 [EC:3.6.1.-]	map03008 Ribosome biogenesis in eukaryotes	GO:0000054 ribosomal subunit export from nucleus; GO:0006403 RNA localization; GO:0006405 RNA export from nucleus; GO:0006611 protein export from nucleus; GO:0006810 transport; GO:0006886 intracellular protein transport; GO:0006913 nucleocytoplasmic transport; GO:0008104 protein localization; GO:0009966 regulation of signal transduction; GO:0010646 regulation of cell communication; GO:0015031 pro…	GO:0005622 intracellular; GO:0005623 cell; GO:0005634 nucleus; GO:0005654 nucleoplasm; GO:0005737 cytoplasm; GO:0005783 endoplasmic reticulum; GO:0005829 cytosol; GO:0012505 endomembrane system; GO:0015030 Cajal body; GO:0016604 nuclear body; GO:0031974 membrane-enclosed lumen; GO:0031981 nuclear lumen; GO:0043226 organelle; GO:0043227 membrane-bounded organelle; GO:0043229 intracellular organell…	GO:0000166 nucleotide binding; GO:0001882 nucleoside binding; GO:0001883 purine nucleoside binding; GO:0003824 catalytic activity; GO:0003924 GTPase activity; GO:0005488 binding; GO:0005525 GTP binding; GO:0016462 pyrophosphatase activity; GO:0016787 hydrolase activity; GO:0016817 hydrolase activity, acting on acid anhydrides; GO:0016818 hydrolase activity, acting on acid anhydrides, in phosphoru…			S	KOG1424	Predicted GTP-binding protein MMR1
R0K1I0	Non-POU domain-containing octamer-binding protein (Fragment) OS=Anas platyrhynchos OX=8839 GN=Anapl_04084 PE=4 SV=1	Anapl_04084	49.324	49	19	18	72	0.984	0.958	1.015	1.012	0.943	0.953	1.057	1.029	1.049	0.983	0.573235	0.928	0.0319662	1.06	0.0338831		nucleus	K13214	NONO, NRB54; non-POU domain-containing octamer-binding protein		GO:0000003 reproduction; GO:0000375 RNA splicing, via transesterification reactions; GO:0000377 RNA splicing, via transesterification reactions with bulged adenosine as nucleophile; GO:0000398 mRNA splicing, via spliceosome; GO:0002218 activation of innate immune response; GO:0002253 activation of immune response; GO:0002376 immune system process; GO:0002682 regulation of immune system process; G…	GO:0005622 intracellular; GO:0005623 cell; GO:0005634 nucleus; GO:0005654 nucleoplasm; GO:0005667 transcription regulator complex; GO:0005681 spliceosomal complex; GO:0005730 nucleolus; GO:0016363 nuclear matrix; GO:0016604 nuclear body; GO:0016607 nuclear speck; GO:0031974 membrane-enclosed lumen; GO:0031981 nuclear lumen; GO:0032991 protein-containing complex; GO:0034399 nuclear periphery; GO:0…	GO:0000976 transcription regulatory region sequence-specific DNA binding; GO:0000977 RNA polymerase II transcription regulatory region sequence-specific DNA binding; GO:0000978 RNA polymerase II cis-regulatory region sequence-specific DNA binding; GO:0000981 DNA-binding transcription factor activity, RNA polymerase II-specific; GO:0000987 cis-regulatory region sequence-specific DNA binding; GO:00…	PF00076; PF08075	RNA recognition motif. (a.k.a. RRM, RBD, or RNP domain); NOPS (NUC059) domain	A	KOG0115	RNA-binding protein p54nrb (RRM superfamily)
R0L951	3'(2'),5'-bisphosphate nucleotidase 1 (Fragment) OS=Anas platyrhynchos OX=8839 GN=Anapl_13173 PE=4 SV=1	Anapl_13173	33.038	42.2	12	2	21	1.125	1.014	0.992	0.988	0.874	1.029	1.112	1.008	0.906	0.923	0.26705	0.955	0.593457	0.966	0.63692		mitochondria	K01082	cysQ, MET22, BPNT1; 3'(2'), 5'-bisphosphate nucleotidase [EC:3.1.3.7]	map00920 Sulfur metabolism; map01100 Metabolic pathways	GO:0006082 organic acid metabolic process; GO:0006139 nucleobase-containing compound metabolic process; GO:0006163 purine nucleotide metabolic process; GO:0006725 cellular aromatic compound metabolic process; GO:0006753 nucleoside phosphate metabolic process; GO:0006790 sulfur compound metabolic process; GO:0006793 phosphorus metabolic process; GO:0006796 phosphate-containing compound metabolic p…	GO:0005622 intracellular; GO:0005623 cell; GO:0005737 cytoplasm; GO:0005829 cytosol;	GO:0000287 magnesium ion binding; GO:0003824 catalytic activity; GO:0004441 inositol-1,4-bisphosphate 1-phosphatase activity; GO:0005488 binding; GO:0008252 nucleotidase activity; GO:0008441 3'(2'),5'-bisphosphate nucleotidase activity; GO:0016312 inositol bisphosphate phosphatase activity; GO:0016787 hydrolase activity; GO:0016788 hydrolase activity, acting on ester bonds; GO:0016791 phosphatase…			F	KOG3099	Bisphosphate 3'-nucleotidase BPNT1/Inositol polyphosphate 1-phosphatase
R0JE89	Protein cappuccino-like protein (Fragment) OS=Anas platyrhynchos OX=8839 GN=Anapl_12931 PE=4 SV=1	Anapl_12931	12.53	30.9	3	3	3																	cytoplasm,nucleus	K08366	BLOC1S4, CNO; biogenesis of lysosome-related organelles complex 1 subunit 4
R0JV74	Fibrillin-1 (Fragment) OS=Anas platyrhynchos OX=8839 GN=Anapl_06878 PE=4 SV=1	Anapl_06878	306.91	34.2	72	3	158	0.994	1.218	1.064	0.924	0.987	0.978	1.011	0.908	0.962	0.882	0.124486	1.003	0.933461	0.879	0.134894		cytoplasm	K06825	FBN1; fibrillin 1	map04350 TGF-beta signaling pathway				PF07645; PF12662	Calcium-binding EGF domain; Complement Clr-like EGF-like	T	KOG1217	Fibrillins and related proteins containing Ca2+-binding EGF-like domains
R0JX14	Mps one binder kinase activator-like 1B (Fragment) OS=Anas platyrhynchos OX=8839 GN=Anapl_12677 PE=4 SV=1	Anapl_12677	25.019	28.2	6	6	12	0.984	0.925	0.948	1.022	0.978	1.024	1.054	1.018	1.105	1.058	0.0719477	0.952	0.156111	1.112	0.0236947		nucleus	K06685	MOB1, Mats; MOB kinase activator 1	map04390 Hippo signaling pathway; map04391 Hippo signaling pathway - fly; map04392 Hippo signaling pathway - multiple species	GO:0000003 reproduction; GO:0001932 regulation of protein phosphorylation; GO:0001934 positive regulation of protein phosphorylation; GO:0002064 epithelial cell development; GO:0002065 columnar/cuboidal epithelial cell differentiation; GO:0002066 columnar/cuboidal epithelial cell development; GO:0003006 developmental process involved in reproduction; GO:0006915 apoptotic process; GO:0007059 chrom…	GO:0005622 intracellular; GO:0005623 cell; GO:0005634 nucleus; GO:0005730 nucleolus; GO:0005737 cytoplasm; GO:0005813 centrosome; GO:0005815 microtubule organizing center; GO:0005829 cytosol; GO:0005856 cytoskeleton; GO:0005886 plasma membrane; GO:0015630 microtubule cytoskeleton; GO:0016020 membrane; GO:0031974 membrane-enclosed lumen; GO:0031981 nuclear lumen; GO:0043226 organelle; GO:0043227 m…	GO:0005488 binding; GO:0005515 protein binding; GO:0008047 enzyme activator activity; GO:0019207 kinase regulator activity; GO:0019209 kinase activator activity; GO:0019887 protein kinase regulator activity; GO:0019899 enzyme binding; GO:0019900 kinase binding; GO:0019901 protein kinase binding; GO:0030234 enzyme regulator activity; GO:0030295 protein kinase activator activity; GO:0098772 molecul…			D	KOG0440	Cell cycle-associated protein Mob1-1
R0KWM1	Actin-related protein 6 (Fragment) OS=Anas platyrhynchos OX=8839 GN=Anapl_05097 PE=3 SV=1	Anapl_05097	43.474	9.4	4	4	4																	nucleus	K11662	ACTR6, ARP6; actin-related protein 6		GO:0006325 chromatin organization; GO:0006996 organelle organization; GO:0009987 cellular process; GO:0016043 cellular component organization; GO:0051276 chromosome organization; GO:0070828 heterochromatin organization; GO:0071840 cellular component organization or biogenesis;	GO:0000785 chromatin; GO:0005622 intracellular; GO:0005623 cell; GO:0005634 nucleus; GO:0005694 chromosome; GO:0043226 organelle; GO:0043227 membrane-bounded organelle; GO:0043228 non-membrane-bounded organelle; GO:0043229 intracellular organelle; GO:0043231 intracellular membrane-bounded organelle; GO:0043232 intracellular non-membrane-bounded organelle;	GO:0003682 chromatin binding; GO:0005488 binding;			Z	KOG0680	Actin-related protein - Arp6p
R0KCQ8	Dystrobrevin alpha (Fragment) OS=Anas platyrhynchos OX=8839 GN=Anapl_11335 PE=4 SV=1	Anapl_11335	80.241	12.6	8	5	8	1.035	1.08	1.011	0.871	1.103	0.898	1.013	0.994	1.035	0.919	0.3054	0.944	0.448637	0.973	0.29775		cytoplasm,nucleus				GO:0003008 system process; GO:0003012 muscle system process; GO:0006810 transport; GO:0006811 ion transport; GO:0006812 cation transport; GO:0006836 neurotransmitter transport; GO:0006855 drug transmembrane transport; GO:0006936 muscle contraction; GO:0006941 striated muscle contraction; GO:0006996 organelle organization; GO:0007010 cytoskeleton organization; GO:0007154 cell communication; GO:000…	GO:0005622 intracellular; GO:0005623 cell; GO:0005737 cytoplasm; GO:0005886 plasma membrane; GO:0009898 cytoplasmic side of plasma membrane; GO:0016010 dystrophin-associated glycoprotein complex; GO:0016014 dystrobrevin complex; GO:0016020 membrane; GO:0019897 extrinsic component of plasma membrane; GO:0019898 extrinsic component of membrane; GO:0030424 axon; GO:0031234 extrinsic component of cyt…	GO:0005198 structural molecule activity; GO:0005215 transporter activity; GO:0005277 acetylcholine transmembrane transporter activity; GO:0005326 neurotransmitter transmembrane transporter activity; GO:0005488 binding; GO:0005515 protein binding; GO:0008092 cytoskeletal protein binding; GO:0008307 structural constituent of muscle; GO:0008324 cation transmembrane transporter activity; GO:0008519 a…	PF09068; PF09069; PF00569	EF hand; EF-hand; Zinc finger, ZZ type	Z	KOG4301	Beta-dystrobrevin
R0LLG6	Mps one binder kinase activator-like 2 (Fragment) OS=Anas platyrhynchos OX=8839 GN=Anapl_04102 PE=4 SV=1	Anapl_04102	26.399	4.3	1	1	1																	cytoplasm				GO:0000902 cell morphogenesis; GO:0001654 eye development; GO:0001745 compound eye morphogenesis; GO:0001751 compound eye photoreceptor cell differentiation; GO:0001754 eye photoreceptor cell differentiation; GO:0001932 regulation of protein phosphorylation; GO:0001934 positive regulation of protein phosphorylation; GO:0003008 system process; GO:0006996 organelle organization; GO:0007010 cytoskel…	GO:0005622 intracellular; GO:0005623 cell; GO:0005634 nucleus; GO:0005730 nucleolus; GO:0005737 cytoplasm; GO:0005829 cytosol; GO:0005886 plasma membrane; GO:0016020 membrane; GO:0016028 rhabdomere; GO:0031974 membrane-enclosed lumen; GO:0031981 nuclear lumen; GO:0042995 cell projection; GO:0043005 neuron projection; GO:0043226 organelle; GO:0043227 membrane-bounded organelle; GO:0043228 non-memb…	GO:0005488 binding; GO:0005515 protein binding; GO:0019899 enzyme binding; GO:0019900 kinase binding; GO:0019901 protein kinase binding;			D	KOG0440	Cell cycle-associated protein Mob1-1
R0LL81	Uncharacterized protein OS=Anas platyrhynchos OX=8839 GN=Anapl_06247 PE=4 SV=1	Anapl_06247	78.394	3	1	1	2	0.373	0.538	0.446	0.588	0.512	0.43	1.904	1.953	1.898	1.127	0.426751	0.266	0.000126361	4.241	0.000163608		cytoplasm
R0LCK6	Exocyst complex component 6 OS=Anas platyrhynchos OX=8839 GN=Anapl_18119 PE=4 SV=1	Anapl_18119	34.206	3.9	1	1	2																	nucleus	K19985	EXOC6, SEC15; exocyst complex component 6		GO:0000003 reproduction; GO:0000902 cell morphogenesis; GO:0000904 cell morphogenesis involved in differentiation; GO:0001505 regulation of neurotransmitter levels; GO:0001667 ameboidal-type cell migration; GO:0002064 epithelial cell development; GO:0002065 columnar/cuboidal epithelial cell differentiation; GO:0002066 columnar/cuboidal epithelial cell development; GO:0003006 developmental process…	GO:0000145 exocyst; GO:0005622 intracellular; GO:0005623 cell; GO:0005737 cytoplasm; GO:0005768 endosome; GO:0005938 cell cortex; GO:0012505 endomembrane system; GO:0030424 axon; GO:0031410 cytoplasmic vesicle; GO:0031982 vesicle; GO:0032991 protein-containing complex; GO:0042995 cell projection; GO:0043005 neuron projection; GO:0043226 organelle; GO:0043227 membrane-bounded organelle; GO:0043229…	GO:0005488 binding; GO:0005515 protein binding; GO:0017016 Ras GTPase binding; GO:0017137 Rab GTPase binding; GO:0019899 enzyme binding; GO:0031267 small GTPase binding; GO:0051020 GTPase binding;			U	KOG2176	Exocyst complex, subunit SEC15
R0L5N6	Mismatch repair endonuclease PMS2 (Fragment) OS=Anas platyrhynchos OX=8839 GN=Anapl_00433 PE=4 SV=1	Anapl_00433	97.836	6.9	5	5	5	0.994	0.928	1.052	1.057	0.834	0.889	1.098	1.07	1.094	0.935	0.421067	0.852	0.0816038	1.097	0.065229		nucleus	K10858	PMS2; DNA mismatch repair protein PMS2	map03430 Mismatch repair; map03460 Fanconi anemia pathway	GO:0000003 reproduction; GO:0000018 regulation of DNA recombination; GO:0000075 cell cycle checkpoint; GO:0000077 DNA damage checkpoint; GO:0000278 mitotic cell cycle; GO:0002200 somatic diversification of immune receptors; GO:0002376 immune system process; GO:0002377 immunoglobulin production; GO:0002440 production of molecular mediator of immune response; GO:0002520 immune system development; G…	GO:0005622 intracellular; GO:0005623 cell; GO:0005634 nucleus; GO:0005654 nucleoplasm; GO:0005737 cytoplasm; GO:0005829 cytosol; GO:0005856 cytoskeleton; GO:0005886 plasma membrane; GO:0015630 microtubule cytoskeleton; GO:0016020 membrane; GO:0031974 membrane-enclosed lumen; GO:0031981 nuclear lumen; GO:0032300 mismatch repair complex; GO:0032389 MutLalpha complex; GO:0032991 protein-containing c…	GO:0003676 nucleic acid binding; GO:0003677 DNA binding; GO:0003690 double-stranded DNA binding; GO:0003697 single-stranded DNA binding; GO:0003824 catalytic activity; GO:0004518 nuclease activity; GO:0004519 endonuclease activity; GO:0005488 binding; GO:0016462 pyrophosphatase activity; GO:0016787 hydrolase activity; GO:0016788 hydrolase activity, acting on ester bonds; GO:0016817 hydrolase acti…	PF13589; PF08676	Histidine kinase-, DNA gyrase B-, and HSP90-like ATPase; MutL C terminal dimerisation domain	L	KOG1978	DNA mismatch repair protein - MLH2/PMS1/Pms2 family
R0JRM6	2-oxoglutarate dehydrogenase E1 component, mitochondrial (Fragment) OS=Anas platyrhynchos OX=8839 GN=Anapl_16725 PE=4 SV=1	Anapl_16725	44.941	43.7	15	10	29	0.94	1.02	0.958	1.056	0.981	1.059	0.995	1.038	0.958	1.061	0.167504	1.035	0.370087	1.025	0.504606		mitochondria	K00164	OGDH, sucA; 2-oxoglutarate dehydrogenase E1 component [EC:1.2.4.2]	map00020 Citrate cycle (TCA cycle); map01100 Metabolic pathways; map01200 Carbon metabolism	GO:0006082 organic acid metabolic process; GO:0006091 generation of precursor metabolites and energy; GO:0006099 tricarboxylic acid cycle; GO:0006101 citrate metabolic process; GO:0006103 2-oxoglutarate metabolic process; GO:0006104 succinyl-CoA metabolic process; GO:0006139 nucleobase-containing compound metabolic process; GO:0006163 purine nucleotide metabolic process; GO:0006464 cellular prote…	GO:0005622 intracellular; GO:0005623 cell; GO:0005634 nucleus; GO:0005737 cytoplasm; GO:0005739 mitochondrion; GO:0005740 mitochondrial envelope; GO:0005759 mitochondrial matrix; GO:0005947 mitochondrial alpha-ketoglutarate dehydrogenase complex; GO:0009353 mitochondrial oxoglutarate dehydrogenase complex; GO:0016020 membrane; GO:0030062 mitochondrial tricarboxylic acid cycle enzyme complex; GO:0…	GO:0003824 catalytic activity; GO:0004591 oxoglutarate dehydrogenase (succinyl-transferring) activity; GO:0005488 binding; GO:0005515 protein binding; GO:0016491 oxidoreductase activity; GO:0016620 oxidoreductase activity, acting on the aldehyde or oxo group of donors, NAD or NADP as acceptor; GO:0016624 oxidoreductase activity, acting on the aldehyde or oxo group of donors, disulfide as acceptor…			C	KOG0450	2-oxoglutarate dehydrogenase, E1 subunit
R0KZ03	Dynactin subunit 1 (Fragment) OS=Anas platyrhynchos OX=8839 GN=Anapl_13761 PE=4 SV=1	Anapl_13761	78.846	32.4	18	6	29	1.002	0.941	1.19	1.02	1.013	0.912	0.993	0.972	0.978	0.94	0.502133	1.001	0.988259	0.939	0.459507		nucleus	K04648	DCTN1; dynactin 1	map04962 Vasopressin-regulated water reabsorption; map05016 Huntington disease	GO:0000003 reproduction; GO:0000022 mitotic spindle elongation; GO:0000070 mitotic sister chromatid segregation; GO:0000086 G2/M transition of mitotic cell cycle; GO:0000132 establishment of mitotic spindle orientation; GO:0000226 microtubule cytoskeleton organization; GO:0000278 mitotic cell cycle; GO:0000280 nuclear division; GO:0000819 sister chromatid segregation; GO:0000902 cell morphogenesi…	GO:0000235 astral microtubule; GO:0000775 chromosome, centromeric region; GO:0000776 kinetochore; GO:0000922 spindle pole; GO:0005622 intracellular; GO:0005623 cell; GO:0005634 nucleus; GO:0005635 nuclear envelope; GO:0005694 chromosome; GO:0005737 cytoplasm; GO:0005813 centrosome; GO:0005814 centriole; GO:0005815 microtubule organizing center; GO:0005818 aster; GO:0005819 spindle; GO:0005828 kin…	GO:0005488 binding; GO:0005515 protein binding; GO:0008017 microtubule binding; GO:0008092 cytoskeletal protein binding; GO:0015631 tubulin binding; GO:0019899 enzyme binding; GO:0019900 kinase binding; GO:0019901 protein kinase binding; GO:0042802 identical protein binding; GO:0044877 protein-containing complex binding; GO:0045505 dynein intermediate chain binding; GO:0070840 dynein complex bind…			DZ	KOG2573	Ribosome biogenesis protein - Nop56p/Sik1p
R0LAW7	S phase cyclin A-associated protein in the endoplasmic reticulum (Fragment) OS=Anas platyrhynchos OX=8839 GN=Anapl_15846 PE=4 SV=1	Anapl_15846	117.12	1.8	2	2	2	0.889	0.948	0.902	1.03	0.877	0.887	1.32	0.947	1.214	1.02	0.767255	0.803	0.131064	1.271	0.0859078		nucleus					GO:0005622 intracellular; GO:0005623 cell; GO:0005634 nucleus; GO:0005737 cytoplasm; GO:0005819 spindle; GO:0005829 cytosol; GO:0005856 cytoskeleton; GO:0015630 microtubule cytoskeleton; GO:0043226 organelle; GO:0043227 membrane-bounded organelle; GO:0043228 non-membrane-bounded organelle; GO:0043229 intracellular organelle; GO:0043231 intracellular membrane-bounded organelle; GO:0043232 intracel…		PF12874	Zinc-finger of C2H2 type	A	KOG4722	Zn-finger protein
R0KNT7	Protein FAM44B (Fragment) OS=Anas platyrhynchos OX=8839 GN=Anapl_12083 PE=4 SV=1	Anapl_12083	12.116	30.8	3	2	5	1.159	0.98	0.8	0.81	1.283	0.935	1.04	0.959	1.091	1.03	0.903452	0.98	0.802232	1.051	0.624848		cytoplasm,nucleus				GO:0000070 mitotic sister chromatid segregation; GO:0000278 mitotic cell cycle; GO:0000280 nuclear division; GO:0000819 sister chromatid segregation; GO:0006996 organelle organization; GO:0007049 cell cycle; GO:0007059 chromosome segregation; GO:0007062 sister chromatid cohesion; GO:0007064 mitotic sister chromatid cohesion; GO:0007080 mitotic metaphase plate congression; GO:0008104 protein local…	GO:0000775 chromosome, centromeric region; GO:0000776 kinetochore; GO:0000777 condensed chromosome kinetochore; GO:0000779 condensed chromosome, centromeric region; GO:0000793 condensed chromosome; GO:0000922 spindle pole; GO:0000940 condensed chromosome outer kinetochore; GO:0005622 intracellular; GO:0005623 cell; GO:0005694 chromosome; GO:0005813 centrosome; GO:0005815 microtubule organizing ce…	GO:0004857 enzyme inhibitor activity; GO:0004864 protein phosphatase inhibitor activity; GO:0005488 binding; GO:0005515 protein binding; GO:0019208 phosphatase regulator activity; GO:0019212 phosphatase inhibitor activity; GO:0019888 protein phosphatase regulator activity; GO:0019899 enzyme binding; GO:0019902 phosphatase binding; GO:0019903 protein phosphatase binding; GO:0030234 enzyme regulato…
R0JW45	Polyribonucleotide nucleotidyltransferase 1, mitochondrial (Fragment) OS=Anas platyrhynchos OX=8839 GN=Anapl_01538 PE=4 SV=1	Anapl_01538	75.498	13	7	1	8																	cytoplasm	K00962	pnp, PNPT1; polyribonucleotide nucleotidyltransferase [EC:2.7.7.8]	map03018 RNA degradation	GO:0000957 mitochondrial RNA catabolic process; GO:0000958 mitochondrial mRNA catabolic process; GO:0000959 mitochondrial RNA metabolic process; GO:0000960 regulation of mitochondrial RNA catabolic process; GO:0000962 positive regulation of mitochondrial RNA catabolic process; GO:0000963 mitochondrial RNA processing; GO:0000964 mitochondrial RNA 5'-end processing; GO:0000965 mitochondrial RNA 3'-…	GO:0000177 cytoplasmic exosome (RNase complex); GO:0000178 exosome (RNase complex); GO:0005622 intracellular; GO:0005623 cell; GO:0005634 nucleus; GO:0005737 cytoplasm; GO:0005739 mitochondrion; GO:0005740 mitochondrial envelope; GO:0005758 mitochondrial intermembrane space; GO:0005783 endoplasmic reticulum; GO:0005789 endoplasmic reticulum membrane; GO:0005829 cytosol; GO:0005840 ribosome; GO:00…	GO:0000175 3'-5'-exoribonuclease activity; GO:0003676 nucleic acid binding; GO:0003723 RNA binding; GO:0003727 single-stranded RNA binding; GO:0003824 catalytic activity; GO:0004518 nuclease activity; GO:0004527 exonuclease activity; GO:0004532 exoribonuclease activity; GO:0004540 ribonuclease activity; GO:0004654 polyribonucleotide nucleotidyltransferase activity; GO:0005488 binding; GO:0008187 …	PF01138; PF03725; PF03726; PF00575	3' exoribonuclease family, domain 1; 3' exoribonuclease family, domain 2; Polyribonucleotide nucleotidyltransferase, RNA binding domain; S1 RNA binding domain	J	KOG1067	Predicted RNA-binding polyribonucleotide nucleotidyltransferase
R0JGT9	Glia-derived nexin (Fragment) OS=Anas platyrhynchos OX=8839 GN=Anapl_10681 PE=3 SV=1	Anapl_10681	42.692	29.4	10	10	12	0.906	0.926	0.869	1.079	1.479	1.391	0.88	0.82	0.818	1.462	0.0195142	1.568	0.0113374	0.932	0.0812146		extracellular	K16643	SERPINE2; glia-derived nexin		GO:0000003 reproduction; GO:0001558 regulation of cell growth; GO:0002028 regulation of sodium ion transport; GO:0003006 developmental process involved in reproduction; GO:0003008 system process; GO:0006810 transport; GO:0006950 response to stress; GO:0006996 organelle organization; GO:0007162 negative regulation of cell adhesion; GO:0007275 multicellular organism development; GO:0007320 insemina…	GO:0005576 extracellular region; GO:0005615 extracellular space; GO:0005622 intracellular; GO:0005623 cell; GO:0005737 cytoplasm; GO:0005829 cytosol; GO:0005886 plasma membrane; GO:0009897 external side of plasma membrane; GO:0009986 cell surface; GO:0012505 endomembrane system; GO:0016020 membrane; GO:0019897 extrinsic component of plasma membrane; GO:0019898 extrinsic component of membrane; GO:…	GO:0004857 enzyme inhibitor activity; GO:0004866 endopeptidase inhibitor activity; GO:0004867 serine-type endopeptidase inhibitor activity; GO:0005102 signaling receptor binding; GO:0005488 binding; GO:0005515 protein binding; GO:0005539 glycosaminoglycan binding; GO:0008201 heparin binding; GO:0030234 enzyme regulator activity; GO:0030414 peptidase inhibitor activity; GO:0043167 ion binding; GO:…	PF00079	Serpin (serine protease inhibitor)	V	KOG2392	Serpin
R0KV04	Putative threonyl-tRNA synthetase 2, cytoplasmic (Fragment) OS=Anas platyrhynchos OX=8839 GN=Anapl_06141 PE=3 SV=1	Anapl_06141	80.001	14.1	10	6	17	0.987	1.093	1.016	0.896	0.997	0.946	1.086	1.102	0.918	0.917	0.115661	0.914	0.257082	1.003	0.991077		cytoplasm	K01868	TARS, thrS; threonyl-tRNA synthetase [EC:6.1.1.3]	map00970 Aminoacyl-tRNA biosynthesis	GO:0006082 organic acid metabolic process; GO:0006139 nucleobase-containing compound metabolic process; GO:0006399 tRNA metabolic process; GO:0006412 translation; GO:0006418 tRNA aminoacylation for protein translation; GO:0006435 threonyl-tRNA aminoacylation; GO:0006518 peptide metabolic process; GO:0006520 cellular amino acid metabolic process; GO:0006725 cellular aromatic compound metabolic pro…	GO:0005622 intracellular; GO:0005623 cell; GO:0005737 cytoplasm; GO:0005739 mitochondrion; GO:0043226 organelle; GO:0043227 membrane-bounded organelle; GO:0043229 intracellular organelle; GO:0043231 intracellular membrane-bounded organelle;	GO:0003824 catalytic activity; GO:0004812 aminoacyl-tRNA ligase activity; GO:0004829 threonine-tRNA ligase activity; GO:0016874 ligase activity; GO:0016875 ligase activity, forming carbon-oxygen bonds; GO:0140098 catalytic activity, acting on RNA; GO:0140101 catalytic activity, acting on a tRNA;	PF07973; PF00587; PF03129	Threonyl and Alanyl tRNA synthetase second additional domain; tRNA synthetase class II core domain (G, H, P, S and T); Anticodon binding domain	J	KOG1637	Threonyl-tRNA synthetase
R0M1G4	WD repeat and SOF domain-containing protein 1 (Fragment) OS=Anas platyrhynchos OX=8839 GN=Anapl_08628 PE=4 SV=1	Anapl_08628	48.742	22.7	7	7	11	0.955	0.95	0.939	1.049	1.139	0.932	1.052	1.044	1.059	1.097	0.201192	0.989	0.815951	1.109	8.85366e-05		nucleus	K11806	DCAF13, WDSOF1; DDB1- and CUL4-associated factor 13		GO:0000462 maturation of SSU-rRNA from tricistronic rRNA transcript (SSU-rRNA, 5.8S rRNA, LSU-rRNA); GO:0006139 nucleobase-containing compound metabolic process; GO:0006364 rRNA processing; GO:0006396 RNA processing; GO:0006464 cellular protein modification process; GO:0006725 cellular aromatic compound metabolic process; GO:0006807 nitrogen compound metabolic process; GO:0008152 metabolic proces…	GO:0000151 ubiquitin ligase complex; GO:0005622 intracellular; GO:0005623 cell; GO:0005634 nucleus; GO:0005654 nucleoplasm; GO:0005730 nucleolus; GO:0005737 cytoplasm; GO:0005813 centrosome; GO:0005815 microtubule organizing center; GO:0005829 cytosol; GO:0005856 cytoskeleton; GO:0015630 microtubule cytoskeleton; GO:0030054 cell junction; GO:0030684 preribosome; GO:0031461 cullin-RING ubiquitin l…	GO:0005102 signaling receptor binding; GO:0005488 binding; GO:0005515 protein binding; GO:0008134 transcription factor binding; GO:0030331 estrogen receptor binding; GO:0035257 nuclear hormone receptor binding; GO:0035258 steroid hormone receptor binding; GO:0051427 hormone receptor binding;			A	KOG0268	Sof1-like rRNA processing protein (contains WD40 repeats)
R0LCK2	ELMO domain-containing protein 2 (Fragment) OS=Anas platyrhynchos OX=8839 GN=Anapl_09135 PE=4 SV=1	Anapl_09135	28.32	3.8	1	1	1																	cytoplasm	K23538	ELMOD; ELMO domain-containing protein		GO:0000278 mitotic cell cycle; GO:0000281 mitotic cytokinesis; GO:0000910 cytokinesis; GO:0002682 regulation of immune system process; GO:0002697 regulation of immune effector process; GO:0002831 regulation of response to biotic stimulus; GO:0007049 cell cycle; GO:0009987 cellular process; GO:0022402 cell cycle process; GO:0022603 regulation of anatomical structure morphogenesis; GO:0031347 regul…	GO:0032991 protein-containing complex;	GO:0005096 GTPase activator activity; GO:0008047 enzyme activator activity; GO:0030234 enzyme regulator activity; GO:0030695 GTPase regulator activity; GO:0060589 nucleoside-triphosphatase regulator activity; GO:0098772 molecular function regulator;			S	KOG2998	Uncharacterized conserved protein
R0LGF6	Uncharacterized protein KIAA0090-like protein (Fragment) OS=Anas platyrhynchos OX=8839 GN=Anapl_04367 PE=4 SV=1	Anapl_04367	103.72	19.3	14	14	21	0.976	1.007	1.014	1.002	1.028	0.956	1.016	0.96	0.991	0.996	0.877499	1.006	0.828704	0.99	0.640075		peroxisome	K23562	EMC1; ER membrane protein complex subunit 1		GO:0006457 protein folding; GO:0009987 cellular process; GO:0034975 protein folding in endoplasmic reticulum;	GO:0005622 intracellular; GO:0005623 cell; GO:0005737 cytoplasm; GO:0005783 endoplasmic reticulum; GO:0005789 endoplasmic reticulum membrane; GO:0012505 endomembrane system; GO:0016020 membrane; GO:0016021 integral component of membrane; GO:0030176 integral component of endoplasmic reticulum membrane; GO:0031224 intrinsic component of membrane; GO:0031227 intrinsic component of endoplasmic reticu…		PF07774	Protein of unknown function (DUF1620)	S	KOG2103	Uncharacterized conserved protein
R0L5W7	Chitobiosyldiphosphodolichol beta-mannosyltransferase (Fragment) OS=Anas platyrhynchos OX=8839 GN=Anapl_10159 PE=4 SV=1	Anapl_10159	34.43	4.6	1	1	1																	nucleus	K03842	ALG1; beta-1,4-mannosyltransferase [EC:2.4.1.142]	map00510 N-Glycan biosynthesis; map00513 Various types of N-glycan biosynthesis; map01100 Metabolic pathways	GO:0006464 cellular protein modification process; GO:0006486 protein glycosylation; GO:0006487 protein N-linked glycosylation; GO:0006488 dolichol-linked oligosaccharide biosynthetic process; GO:0006490 oligosaccharide-lipid intermediate biosynthetic process; GO:0006629 lipid metabolic process; GO:0006807 nitrogen compound metabolic process; GO:0008152 metabolic process; GO:0009058 biosynthetic p…	GO:0005622 intracellular; GO:0005623 cell; GO:0005737 cytoplasm; GO:0005783 endoplasmic reticulum; GO:0005789 endoplasmic reticulum membrane; GO:0012505 endomembrane system; GO:0016020 membrane; GO:0031984 organelle subcompartment; GO:0042175 nuclear outer membrane-endoplasmic reticulum membrane network; GO:0043226 organelle; GO:0043227 membrane-bounded organelle; GO:0043229 intracellular organel…	GO:0000030 mannosyltransferase activity; GO:0003824 catalytic activity; GO:0004578 chitobiosyldiphosphodolichol beta-mannosyltransferase activity; GO:0016740 transferase activity; GO:0016757 transferase activity, transferring glycosyl groups; GO:0016758 transferase activity, transferring hexosyl groups; GO:0019187 beta-1,4-mannosyltransferase activity;			O	KOG2941	Beta-1,4-mannosyltransferase
R0LTX8	Cytochrome b-245 heavy chain (Fragment) OS=Anas platyrhynchos OX=8839 GN=Anapl_12282 PE=4 SV=1	Anapl_12282	65.479	19.8	10	10	13	1.102	1.066	1.011	1.155	0.896	0.899	1.07	0.929	0.921	0.928	0.406172	1.01	0.958594	0.919	0.187949		plasma membrane	K21421	NOX2, GP91, CYBB; NADPH oxidase 2 [EC:1.-.-.-]	map04066 HIF-1 signaling pathway; map04145 Phagosome; map04216 Ferroptosis; map04217 Necroptosis; map04621 NOD-like receptor signaling pathway; map04670 Leukocyte transendothelial migration; map04933 AGE-RAGE signaling pathway in diabetic complications; map05140 Leishmaniasis	GO:0001666 response to hypoxia; GO:0001775 cell activation; GO:0001817 regulation of cytokine production; GO:0001819 positive regulation of cytokine production; GO:0002252 immune effector process; GO:0002263 cell activation involved in immune response; GO:0002274 myeloid leukocyte activation; GO:0002275 myeloid cell activation involved in immune response; GO:0002283 neutrophil activation involved…	GO:0000323 lytic vacuole; GO:0005622 intracellular; GO:0005623 cell; GO:0005634 nucleus; GO:0005635 nuclear envelope; GO:0005737 cytoplasm; GO:0005764 lysosome; GO:0005773 vacuole; GO:0005783 endoplasmic reticulum; GO:0005789 endoplasmic reticulum membrane; GO:0005791 rough endoplasmic reticulum; GO:0005794 Golgi apparatus; GO:0005886 plasma membrane; GO:0005887 integral component of plasma membr…	GO:0000166 nucleotide binding; GO:0003824 catalytic activity; GO:0005488 binding; GO:0005515 protein binding; GO:0016175 superoxide-generating NADPH oxidase activity; GO:0016491 oxidoreductase activity; GO:0016651 oxidoreductase activity, acting on NAD(P)H; GO:0020037 heme binding; GO:0036094 small molecule binding; GO:0043167 ion binding; GO:0043168 anion binding; GO:0046906 tetrapyrrole binding…	PF08022; PF08030	FAD-binding domain; Ferric reductase NAD binding domain	PQ	KOG0039	Ferric reductase, NADH/NADPH oxidase and related proteins
R0M3Z4	Isobutyryl-CoA dehydrogenase, mitochondrial (Fragment) OS=Anas platyrhynchos OX=8839 GN=Anapl_15539 PE=3 SV=1	Anapl_15539	39.278	23.5	5	5	8	0.925	0.984	0.882	1.131	0.937	0.937	1.113	0.964	1.001	1.077	0.370251	0.976	0.748357	1.103	0.14359		cytoplasm	K11538	ACAD8; isobutyryl-CoA dehydrogenase [EC:1.3.99.-]	map00280 Valine, leucine and isoleucine degradation; map01100 Metabolic pathways	GO:0006082 organic acid metabolic process; GO:0006520 cellular amino acid metabolic process; GO:0006629 lipid metabolic process; GO:0006807 nitrogen compound metabolic process; GO:0008152 metabolic process; GO:0009056 catabolic process; GO:0009063 cellular amino acid catabolic process; GO:0009081 branched-chain amino acid metabolic process; GO:0009083 branched-chain amino acid catabolic process; …	GO:0005622 intracellular; GO:0005623 cell; GO:0005737 cytoplasm; GO:0005739 mitochondrion; GO:0005759 mitochondrial matrix; GO:0031974 membrane-enclosed lumen; GO:0043226 organelle; GO:0043227 membrane-bounded organelle; GO:0043229 intracellular organelle; GO:0043231 intracellular membrane-bounded organelle; GO:0043233 organelle lumen; GO:0070013 intracellular organelle lumen;	GO:0003824 catalytic activity; GO:0003995 acyl-CoA dehydrogenase activity; GO:0016491 oxidoreductase activity; GO:0016627 oxidoreductase activity, acting on the CH-CH group of donors;	PF02771; PF02770; PF00441	Acyl-CoA dehydrogenase, N-terminal domain; Acyl-CoA dehydrogenase, middle domain; Acyl-CoA dehydrogenase, C-terminal domain	I	KOG0140	Medium-chain acyl-CoA dehydrogenase
R0LK83	Ribonuclease P protein subunit p29 (Fragment) OS=Anas platyrhynchos OX=8839 GN=Anapl_09833 PE=4 SV=1	Anapl_09833	24.02	11.6	2	2	2	1.185	1.017	0.947	0.965	0.959	1.043	1.031	0.99	0.92	0.942	0.478049	1.009	0.841187	0.934	0.429571		cytoplasm	K03538	POP4, RPP29; ribonuclease P protein subunit POP4 [EC:3.1.26.5]	map03008 Ribosome biogenesis in eukaryotes; map03013 RNA transport	GO:0000966 RNA 5'-end processing; GO:0001682 tRNA 5'-leader removal; GO:0006139 nucleobase-containing compound metabolic process; GO:0006364 rRNA processing; GO:0006396 RNA processing; GO:0006399 tRNA metabolic process; GO:0006725 cellular aromatic compound metabolic process; GO:0006807 nitrogen compound metabolic process; GO:0008033 tRNA processing; GO:0008152 metabolic process; GO:0009987 cellu…	GO:0000172 ribonuclease MRP complex; GO:0005622 intracellular; GO:0005623 cell; GO:0005634 nucleus; GO:0005654 nucleoplasm; GO:0005655 nucleolar ribonuclease P complex; GO:0005730 nucleolus; GO:0005732 small nucleolar ribonucleoprotein complex; GO:0030677 ribonuclease P complex; GO:0030681 multimeric ribonuclease P complex; GO:0031974 membrane-enclosed lumen; GO:0031981 nuclear lumen; GO:0032991 …	GO:0003676 nucleic acid binding; GO:0003723 RNA binding; GO:0003824 catalytic activity; GO:0004518 nuclease activity; GO:0004519 endonuclease activity; GO:0004521 endoribonuclease activity; GO:0004526 ribonuclease P activity; GO:0004540 ribonuclease activity; GO:0004549 tRNA-specific ribonuclease activity; GO:0005488 binding; GO:0016787 hydrolase activity; GO:0016788 hydrolase activity, acting on…			A	KOG4046	RNase MRP and P, subunit POP4/p29
R0KB48	Integrin-alpha FG-GAP repeat-containing protein 2 (Fragment) OS=Anas platyrhynchos OX=8839 GN=Anapl_12447 PE=4 SV=1	Anapl_12447	46.725	8	2	2	2	0.784	1.059	1.229	0.813	0.941	0.98	1.072	0.966	1.175	0.89	0.514622	0.851	0.114193	1.046	0.704174		cytoplasm	K23296	ITFG2; KICSTOR complex protein ITFG2		GO:0001775 cell activation; GO:0002252 immune effector process; GO:0002263 cell activation involved in immune response; GO:0002285 lymphocyte activation involved in immune response; GO:0002312 B cell activation involved in immune response; GO:0002313 mature B cell differentiation involved in immune response; GO:0002314 germinal center B cell differentiation; GO:0002335 mature B cell differentiati…	GO:0000323 lytic vacuole; GO:0005622 intracellular; GO:0005623 cell; GO:0005634 nucleus; GO:0005654 nucleoplasm; GO:0005737 cytoplasm; GO:0005764 lysosome; GO:0005765 lysosomal membrane; GO:0005773 vacuole; GO:0005774 vacuolar membrane; GO:0005829 cytosol; GO:0016020 membrane; GO:0031090 organelle membrane; GO:0031974 membrane-enclosed lumen; GO:0031981 nuclear lumen; GO:0032991 protein-containin…
R0JC61	Uncharacterized protein KIAA0174-like protein (Fragment) OS=Anas platyrhynchos OX=8839 GN=Anapl_08474 PE=4 SV=1	Anapl_08474	39.68	14.2	6	6	9	1.062	1.092	1.014	0.895	1.067	0.919	0.954	1.004	1.046	0.909	0.172677	0.959	0.508403	0.948	0.19447		cytoplasm	K19476	IST1; vacuolar protein sorting-associated protein IST1	map04144 Endocytosis	GO:0000910 cytokinesis; GO:0001558 regulation of cell growth; GO:0001775 cell activation; GO:0002252 immune effector process; GO:0002263 cell activation involved in immune response; GO:0002274 myeloid leukocyte activation; GO:0002275 myeloid cell activation involved in immune response; GO:0002283 neutrophil activation involved in immune response; GO:0002366 leukocyte activation involved in immune…	GO:0000323 lytic vacuole; GO:0005576 extracellular region; GO:0005615 extracellular space; GO:0005622 intracellular; GO:0005623 cell; GO:0005737 cytoplasm; GO:0005764 lysosome; GO:0005766 primary lysosome; GO:0005768 endosome; GO:0005773 vacuole; GO:0005775 vacuolar lumen; GO:0005793 endoplasmic reticulum-Golgi intermediate compartment; GO:0005813 centrosome; GO:0005815 microtubule organizing cen…	GO:0005488 binding; GO:0005515 protein binding; GO:0019904 protein domain specific binding; GO:0042802 identical protein binding; GO:0044877 protein-containing complex binding; GO:0090541 MIT domain binding;			Z	KOG2027	Spindle pole body protein
R0K730	Hamartin (Fragment) OS=Anas platyrhynchos OX=8839 GN=Anapl_00585 PE=4 SV=1	Anapl_00585	125.44	6.1	6	6	6																	cytoplasm	K07206	TSC1; tuberous sclerosis 1	map04072 Phospholipase D signaling pathway; map04140 Autophagy - animal; map04150 mTOR signaling pathway; map04151 PI3K-Akt signaling pathway; map04152 AMPK signaling pathway; map04211 Longevity regulating pathway; map04218 Cellular senescence; map04714 Thermogenesis; map04910 Insulin signaling pathway; map05163 Human cytomegalovirus infection; map05165 Human papillomavirus infection; map05168 He…	GO:0000003 reproduction; GO:0001558 regulation of cell growth; GO:0001655 urogenital system development; GO:0001666 response to hypoxia; GO:0001775 cell activation; GO:0001822 kidney development; GO:0001838 embryonic epithelial tube formation; GO:0001841 neural tube formation; GO:0001843 neural tube closure; GO:0001932 regulation of protein phosphorylation; GO:0001952 regulation of cell-matrix ad…	GO:0005622 intracellular; GO:0005623 cell; GO:0005634 nucleus; GO:0005737 cytoplasm; GO:0005811 lipid droplet; GO:0005829 cytosol; GO:0005856 cytoskeleton; GO:0005886 plasma membrane; GO:0005938 cell cortex; GO:0016020 membrane; GO:0030027 lamellipodium; GO:0030424 axon; GO:0030426 growth cone; GO:0030427 site of polarized growth; GO:0031252 cell leading edge; GO:0032991 protein-containing comple…	GO:0004857 enzyme inhibitor activity; GO:0005488 binding; GO:0005515 protein binding; GO:0019899 enzyme binding; GO:0019900 kinase binding; GO:0019901 protein kinase binding; GO:0030234 enzyme regulator activity; GO:0030544 Hsp70 protein binding; GO:0031072 heat shock protein binding; GO:0032794 GTPase activating protein binding; GO:0042030 ATPase inhibitor activity; GO:0047485 protein N-terminus…
R0LU68	Eukaryotic translation initiation factor 3 subunit D (Fragment) OS=Anas platyrhynchos OX=8839 GN=Anapl_01392 PE=3 SV=1	Anapl_01392	63.04	37.4	14	3	30	0.941	0.98	1.038	1.076	1.086	0.985	1.06	0.939	1.064	1.064	0.218739	1.027	0.618517	1.035	0.536909		cytoplasm	K03251	EIF3D; translation initiation factor 3 subunit D	map03013 RNA transport	GO:0001732 formation of cytoplasmic translation initiation complex; GO:0002181 cytoplasmic translation; GO:0002183 cytoplasmic translational initiation; GO:0002191 cap-dependent translational initiation; GO:0006412 translation; GO:0006413 translational initiation; GO:0006417 regulation of translation; GO:0006446 regulation of translational initiation; GO:0006518 peptide metabolic process; GO:0006…	GO:0005622 intracellular; GO:0005623 cell; GO:0005634 nucleus; GO:0005737 cytoplasm; GO:0005829 cytosol; GO:0005852 eukaryotic translation initiation factor 3 complex; GO:0032991 protein-containing complex; GO:0043226 organelle; GO:0043227 membrane-bounded organelle; GO:0043229 intracellular organelle; GO:0043231 intracellular membrane-bounded organelle; GO:0071541 eukaryotic translation initiati…	GO:0000339 RNA cap binding; GO:0003676 nucleic acid binding; GO:0003723 RNA binding; GO:0003729 mRNA binding; GO:0003743 translation initiation factor activity; GO:0005488 binding; GO:0005515 protein binding; GO:0008135 translation factor activity, RNA binding; GO:0097159 organic cyclic compound binding; GO:0098808 mRNA cap binding; GO:1901363 heterocyclic compound binding;			J	KOG2479	Translation initiation factor 3, subunit d (eIF-3d)
R0J8V8	Inhibitor of growth protein (Fragment) OS=Anas platyrhynchos OX=8839 GN=Anapl_09750 PE=3 SV=1	Anapl_09750	26.297	3.1	1	1	1																	extracellular	K19198	ING2; inhibitor of growth protein 2		GO:0000003 reproduction; GO:0000280 nuclear division; GO:0003006 developmental process involved in reproduction; GO:0006355 regulation of transcription, DNA-templated; GO:0006928 movement of cell or subcellular component; GO:0006996 organelle organization; GO:0007049 cell cycle; GO:0007127 meiosis I; GO:0007140 male meiotic nuclear division; GO:0007141 male meiosis I; GO:0007154 cell communicatio…	GO:0000118 histone deacetylase complex; GO:0000228 nuclear chromosome; GO:0000785 chromatin; GO:0000790 nuclear chromatin; GO:0005622 intracellular; GO:0005623 cell; GO:0005634 nucleus; GO:0005654 nucleoplasm; GO:0005667 transcription regulator complex; GO:0005694 chromosome; GO:0005737 cytoplasm; GO:0005794 Golgi apparatus; GO:0005829 cytosol; GO:0005886 plasma membrane; GO:0012505 endomembrane …	GO:0003676 nucleic acid binding; GO:0003677 DNA binding; GO:0003682 chromatin binding; GO:0005488 binding; GO:0005515 protein binding; GO:0005543 phospholipid binding; GO:0008289 lipid binding; GO:0035064 methylated histone binding; GO:0035091 phosphatidylinositol binding; GO:0042393 histone binding; GO:0043167 ion binding; GO:0043168 anion binding; GO:0044877 protein-containing complex binding; …	PF12998	Inhibitor of growth proteins N-terminal histone-binding	B	KOG1973	Chromatin remodeling protein, contains PHD Zn-finger
R0KFY2	Craniofacial development protein 1 (Fragment) OS=Anas platyrhynchos OX=8839 GN=Anapl_07474 PE=4 SV=1	Anapl_07474	25.959	7.5	1	1	2																	nucleus				GO:0000003 reproduction; GO:0000070 mitotic sister chromatid segregation; GO:0000278 mitotic cell cycle; GO:0000280 nuclear division; GO:0000819 sister chromatid segregation; GO:0006323 DNA packaging; GO:0006996 organelle organization; GO:0007049 cell cycle; GO:0007059 chromosome segregation; GO:0007076 mitotic chromosome condensation; GO:0007155 cell adhesion; GO:0008360 regulation of cell shape…	GO:0005576 extracellular region; GO:0005604 basement membrane; GO:0005622 intracellular; GO:0005623 cell; GO:0005634 nucleus; GO:0005694 chromosome; GO:0005700 polytene chromosome; GO:0031012 extracellular matrix; GO:0043226 organelle; GO:0043227 membrane-bounded organelle; GO:0043228 non-membrane-bounded organelle; GO:0043229 intracellular organelle; GO:0043231 intracellular membrane-bounded org…	GO:0005488 binding; GO:0005515 protein binding; GO:0008092 cytoskeletal protein binding; GO:0019894 kinesin binding;			K	KOG4776	Uncharacterized conserved protein BCNT
R0LEM0	Alpha-(1,3)-fucosyltransferase 11 (Fragment) OS=Anas platyrhynchos OX=8839 GN=Anapl_00131 PE=3 SV=1	Anapl_00131	40.804	2.6	1	1	1	0.979	1.024	1.071	0.901	0.967	1.001	1.002	1.127	0.966	0.933	0.161387	0.927	0.252783	1.007	0.925586		mitochondria	K11257	FUT11; galactoside 3-L-fucosyltransferase 11 [EC:2.4.1.-]		GO:0008152 metabolic process; GO:0036065 fucosylation; GO:0070085 glycosylation;	GO:0000139 Golgi membrane; GO:0005622 intracellular; GO:0005623 cell; GO:0005737 cytoplasm; GO:0005794 Golgi apparatus; GO:0012505 endomembrane system; GO:0016020 membrane; GO:0031090 organelle membrane; GO:0031984 organelle subcompartment; GO:0043226 organelle; GO:0043227 membrane-bounded organelle; GO:0043229 intracellular organelle; GO:0043231 intracellular membrane-bounded organelle; GO:00985…	GO:0003824 catalytic activity; GO:0008417 fucosyltransferase activity; GO:0016740 transferase activity; GO:0016757 transferase activity, transferring glycosyl groups; GO:0016758 transferase activity, transferring hexosyl groups; GO:0046920 alpha-(1->3)-fucosyltransferase activity;			EG	KOG2619	Fucosyltransferase
R0KCP3	Sodium/potassium-transporting ATPase subunit beta (Fragment) OS=Anas platyrhynchos OX=8839 GN=Anapl_07680 PE=3 SV=1	Anapl_07680	27.604	38.5	11	11	22	1.147	1.022	1.026	0.985	0.974	0.971	0.99	0.992	0.985	0.917	0.0889818	0.988	0.0600745	0.929	0.127859		extracellular	K01540	ATP1B, CD298; sodium/potassium-transporting ATPase subunit beta	map04022 cGMP-PKG signaling pathway; map04024 cAMP signaling pathway; map04260 Cardiac muscle contraction; map04261 Adrenergic signaling in cardiomyocytes; map04911 Insulin secretion; map04918 Thyroid hormone synthesis; map04919 Thyroid hormone signaling pathway; map04925 Aldosterone synthesis and secretion; map04960 Aldosterone-regulated sodium reabsorption; map04961 Endocrine and other factor-r…	GO:0002028 regulation of sodium ion transport; GO:0002376 immune system process; GO:0006810 transport; GO:0006811 ion transport; GO:0006812 cation transport; GO:0006813 potassium ion transport; GO:0006814 sodium ion transport; GO:0006873 cellular ion homeostasis; GO:0006875 cellular metal ion homeostasis; GO:0006883 cellular sodium ion homeostasis; GO:0006928 movement of cell or subcellular compo…	GO:0005622 intracellular; GO:0005623 cell; GO:0005737 cytoplasm; GO:0005886 plasma membrane; GO:0005887 integral component of plasma membrane; GO:0005890 sodium:potassium-exchanging ATPase complex; GO:0005901 caveola; GO:0016020 membrane; GO:0016021 integral component of membrane; GO:0031224 intrinsic component of membrane; GO:0031226 intrinsic component of plasma membrane; GO:0032991 protein-con…	GO:0001671 ATPase activator activity; GO:0003824 catalytic activity; GO:0005215 transporter activity; GO:0005391 sodium:potassium-exchanging ATPase activity; GO:0005488 binding; GO:0005515 protein binding; GO:0008047 enzyme activator activity; GO:0008324 cation transmembrane transporter activity; GO:0008556 potassium transmembrane transporter activity, phosphorylative mechanism; GO:0015075 ion tr…			P	KOG3927	Na+/K+ ATPase, beta subunit
R0LYR2	Matrix-remodeling-associated protein 5 (Fragment) OS=Anas platyrhynchos OX=8839 GN=Anapl_16387 PE=4 SV=1	Anapl_16387	314.69	1.2	3	3	3																	plasma membrane				GO:0009719 response to endogenous stimulus; GO:0010033 response to organic substance; GO:0042221 response to chemical; GO:0050896 response to stimulus; GO:0070848 response to growth factor; GO:0071559 response to transforming growth factor beta;			PF13927; PF07679	Immunoglobulin domain; Immunoglobulin I-set domain	T	KOG0619	FOG: Leucine rich repeat
R0L3J4	NIK-and IKBKB-binding protein-like protein OS=Anas platyrhynchos OX=8839 GN=Anapl_18007 PE=4 SV=1	Anapl_18007	17.983	13.3	1	1	1																	extracellular	K20306	TRAPPC9, TRS120; trafficking protein particle complex subunit 9		GO:0006355 regulation of transcription, DNA-templated; GO:0006810 transport; GO:0006888 endoplasmic reticulum to Golgi vesicle-mediated transport; GO:0006900 vesicle budding from membrane; GO:0006901 vesicle coating; GO:0006903 vesicle targeting; GO:0006996 organelle organization; GO:0007275 multicellular organism development; GO:0007399 nervous system development; GO:0007417 central nervous syst…	GO:0005622 intracellular; GO:0005623 cell; GO:0005737 cytoplasm; GO:0005794 Golgi apparatus; GO:0005802 trans-Golgi network; GO:0005829 cytosol; GO:0012505 endomembrane system; GO:0030008 TRAPP complex; GO:0031984 organelle subcompartment; GO:0032991 protein-containing complex; GO:0043226 organelle; GO:0043227 membrane-bounded organelle; GO:0043229 intracellular organelle; GO:0043231 intracellula…	GO:0005085 guanyl-nucleotide exchange factor activity; GO:0005088 Ras guanyl-nucleotide exchange factor activity; GO:0005488 binding; GO:0005515 protein binding; GO:0017016 Ras GTPase binding; GO:0017112 Rab guanyl-nucleotide exchange factor activity; GO:0017137 Rab GTPase binding; GO:0019899 enzyme binding; GO:0031267 small GTPase binding; GO:0051020 GTPase binding; GO:0098772 molecular function…			U	KOG1953	Targeting complex (TRAPP) subunit
R0KEF4	Thymidylate synthase (Fragment) OS=Anas platyrhynchos OX=8839 GN=Anapl_02277 PE=3 SV=1	Anapl_02277	32.822	24.6	6	6	7	0.846	0.817	1.027	1.196	0.967	0.931	1.022	1.099	0.967	1.15	0.258546	1.002	0.974874	1.148	0.151934		cytoplasm	K00560	thyA, TYMS; thymidylate synthase [EC:2.1.1.45]	map00240 Pyrimidine metabolism; map00670 One carbon pool by folate; map01100 Metabolic pathways; map01523 Antifolate resistance	GO:0000082 G1/S transition of mitotic cell cycle; GO:0000083 regulation of transcription involved in G1/S transition of mitotic cell cycle; GO:0000278 mitotic cell cycle; GO:0001101 response to acid chemical; GO:0001501 skeletal system development; GO:0001889 liver development; GO:0002064 epithelial cell development; GO:0002065 columnar/cuboidal epithelial cell differentiation; GO:0002066 columna…	GO:0005622 intracellular; GO:0005623 cell; GO:0005634 nucleus; GO:0005730 nucleolus; GO:0005737 cytoplasm; GO:0005739 mitochondrion; GO:0005740 mitochondrial envelope; GO:0005743 mitochondrial inner membrane; GO:0005759 mitochondrial matrix; GO:0005829 cytosol; GO:0016020 membrane; GO:0019866 organelle inner membrane; GO:0031090 organelle membrane; GO:0031966 mitochondrial membrane; GO:0031967 or…	GO:0000166 nucleotide binding; GO:0000900 translation repressor activity, mRNA regulatory element binding; GO:0003676 nucleic acid binding; GO:0003723 RNA binding; GO:0003729 mRNA binding; GO:0003824 catalytic activity; GO:0004799 thymidylate synthase activity; GO:0005488 binding; GO:0005515 protein binding; GO:0005542 folic acid binding; GO:0008144 drug binding; GO:0008168 methyltransferase acti…	PF00303	Thymidylate synthase	F	KOG0673	Thymidylate synthase
R0JNI0	Serpin B10 (Fragment) OS=Anas platyrhynchos OX=8839 GN=Anapl_04176 PE=3 SV=1	Anapl_04176	45.969	10.6	5	5	8	0.632	0.762	0.607	1.249	2.214	1.32	0.767	0.804	0.764	2.39	0.0125557	2.048	0.0203237	1.167	0.0914969		nucleus	K13963	SERPINB; serpin B	map05146 Amoebiasis	GO:0001775 cell activation; GO:0002252 immune effector process; GO:0002262 myeloid cell homeostasis; GO:0002263 cell activation involved in immune response; GO:0002274 myeloid leukocyte activation; GO:0002275 myeloid cell activation involved in immune response; GO:0002283 neutrophil activation involved in immune response; GO:0002366 leukocyte activation involved in immune response; GO:0002376 imm…	GO:0000228 nuclear chromosome; GO:0000785 chromatin; GO:0000790 nuclear chromatin; GO:0005576 extracellular region; GO:0005615 extracellular space; GO:0005622 intracellular; GO:0005623 cell; GO:0005634 nucleus; GO:0005654 nucleoplasm; GO:0005694 chromosome; GO:0005737 cytoplasm; GO:0005886 plasma membrane; GO:0012505 endomembrane system; GO:0012506 vesicle membrane; GO:0016020 membrane; GO:003014…	GO:0003676 nucleic acid binding; GO:0003677 DNA binding; GO:0003682 chromatin binding; GO:0004857 enzyme inhibitor activity; GO:0004866 endopeptidase inhibitor activity; GO:0004867 serine-type endopeptidase inhibitor activity; GO:0005488 binding; GO:0030234 enzyme regulator activity; GO:0030414 peptidase inhibitor activity; GO:0031490 chromatin DNA binding; GO:0061134 peptidase regulator activity…	PF00079	Serpin (serine protease inhibitor)	V	KOG2392	Serpin
R0M0X0	Cysteine and glycine-rich protein 2 (Fragment) OS=Anas platyrhynchos OX=8839 GN=Anapl_06727 PE=4 SV=1	Anapl_06727	20.925	25.3	4	4	7	0.974	1.108	1.048	0.772	1.066	0.962	1.074	1.084	0.976	0.895	0.309505	0.893	0.298614	1.001	0.976795		nucleus	K09377	CSRP; cysteine and glycine-rich protein		GO:0009987 cellular process; GO:0030154 cell differentiation; GO:0032502 developmental process; GO:0045445 myoblast differentiation; GO:0048856 anatomical structure development; GO:0048869 cellular developmental process; GO:0061061 muscle structure development;	GO:0005622 intracellular; GO:0005623 cell; GO:0005634 nucleus; GO:0043226 organelle; GO:0043227 membrane-bounded organelle; GO:0043229 intracellular organelle; GO:0043231 intracellular membrane-bounded organelle;		PF00412	LIM domain	TZ	KOG1700	Regulatory protein MLP and related LIM proteins
R0LZD6	39S ribosomal protein L30, mitochondrial (Fragment) OS=Anas platyrhynchos OX=8839 GN=Anapl_01156 PE=4 SV=1	Anapl_01156	13.513	17.1	2	2	2																	cytoplasm	K02907	RP-L30, MRPL30, rpmD; large subunit ribosomal protein L30	map03010 Ribosome	GO:0006412 translation; GO:0006414 translational elongation; GO:0006415 translational termination; GO:0006518 peptide metabolic process; GO:0006807 nitrogen compound metabolic process; GO:0008152 metabolic process; GO:0009058 biosynthetic process; GO:0009059 macromolecule biosynthetic process; GO:0009987 cellular process; GO:0010467 gene expression; GO:0016043 cellular component organization; GO:…	GO:0000313 organellar ribosome; GO:0000315 organellar large ribosomal subunit; GO:0005622 intracellular; GO:0005623 cell; GO:0005737 cytoplasm; GO:0005739 mitochondrion; GO:0005740 mitochondrial envelope; GO:0005743 mitochondrial inner membrane; GO:0005759 mitochondrial matrix; GO:0005761 mitochondrial ribosome; GO:0005762 mitochondrial large ribosomal subunit; GO:0005840 ribosome; GO:0015934 lar…		PF00327	Ribosomal protein L30p/L7e	J	KOG4799	Mitochondrial ribosomal protein L30
R0M3N5	NGFI-A-binding protein 1 (Fragment) OS=Anas platyrhynchos OX=8839 GN=Anapl_10023 PE=4 SV=1	Anapl_10023	55.482	7.8	3	2	3																	nucleus	K22388	NAB; NGFI-A-binding protein		GO:0001501 skeletal system development; GO:0001503 ossification; GO:0001958 endochondral ossification; GO:0006355 regulation of transcription, DNA-templated; GO:0007272 ensheathment of neurons; GO:0007275 multicellular organism development; GO:0007399 nervous system development; GO:0007422 peripheral nervous system development; GO:0008366 axon ensheathment; GO:0009653 anatomical structure morphog…	GO:0005622 intracellular; GO:0005623 cell; GO:0005634 nucleus; GO:0043226 organelle; GO:0043227 membrane-bounded organelle; GO:0043229 intracellular organelle; GO:0043231 intracellular membrane-bounded organelle;	GO:0005488 binding; GO:0005515 protein binding; GO:0008134 transcription factor binding;	PF04904	NAB conserved region 1 (NCD1)	K	KOG3835	Transcriptional corepressor NAB1
R0LYK0	Mitochondrial deoxynucleotide carrier (Fragment) OS=Anas platyrhynchos OX=8839 GN=Anapl_03643 PE=3 SV=1	Anapl_03643	32.459	6.8	2	2	2																	peroxisome	K15108	SLC25A19, DNC, TPC1; solute carrier family 25 (mitochondrial thiamine pyrophosphate transporter), member 19		GO:0006725 cellular aromatic compound metabolic process; GO:0006766 vitamin metabolic process; GO:0006767 water-soluble vitamin metabolic process; GO:0006790 sulfur compound metabolic process; GO:0006807 nitrogen compound metabolic process; GO:0006810 transport; GO:0006811 ion transport; GO:0006812 cation transport; GO:0006820 anion transport; GO:0006839 mitochondrial transport; GO:0006855 drug t…	GO:0005622 intracellular; GO:0005623 cell; GO:0005737 cytoplasm; GO:0005739 mitochondrion; GO:0005740 mitochondrial envelope; GO:0005743 mitochondrial inner membrane; GO:0016020 membrane; GO:0016021 integral component of membrane; GO:0019866 organelle inner membrane; GO:0031090 organelle membrane; GO:0031224 intrinsic component of membrane; GO:0031300 intrinsic component of organelle membrane; GO…	GO:0005215 transporter activity; GO:0008324 cation transmembrane transporter activity; GO:0008509 anion transmembrane transporter activity; GO:0008514 organic anion transmembrane transporter activity; GO:0015075 ion transmembrane transporter activity; GO:0015101 organic cation transmembrane transporter activity; GO:0015215 nucleotide transmembrane transporter activity; GO:0015234 thiamine transme…			C	KOG0752	Mitochondrial solute carrier protein
R0KYU4	Acidic mammalian chitinase (Fragment) OS=Anas platyrhynchos OX=8839 GN=Anapl_07622 PE=3 SV=1	Anapl_07622	41.861	5.9	2	2	2																	mitochondria	K01183	E3.2.1.14; chitinase [EC:3.2.1.14]	map00520 Amino sugar and nucleotide sugar metabolism; map01100 Metabolic pathways	GO:0001817 regulation of cytokine production; GO:0001819 positive regulation of cytokine production; GO:0002376 immune system process; GO:0002532 production of molecular mediator involved in inflammatory response; GO:0002791 regulation of peptide secretion; GO:0002793 positive regulation of peptide secretion; GO:0005975 carbohydrate metabolic process; GO:0005976 polysaccharide metabolic process; …	GO:0005576 extracellular region; GO:0005615 extracellular space; GO:0005622 intracellular; GO:0005623 cell; GO:0005634 nucleus; GO:0005635 nuclear envelope; GO:0005737 cytoplasm; GO:0005783 endoplasmic reticulum; GO:0005788 endoplasmic reticulum lumen; GO:0005791 rough endoplasmic reticulum; GO:0012505 endomembrane system; GO:0031410 cytoplasmic vesicle; GO:0031967 organelle envelope; GO:0031974 …	GO:0003796 lysozyme activity; GO:0003824 catalytic activity; GO:0004553 hydrolase activity, hydrolyzing O-glycosyl compounds; GO:0004563 beta-N-acetylhexosaminidase activity; GO:0004568 chitinase activity; GO:0005488 binding; GO:0005515 protein binding; GO:0008061 chitin binding; GO:0008144 drug binding; GO:0015929 hexosaminidase activity; GO:0016787 hydrolase activity; GO:0016798 hydrolase activ…	PF00704	Glycosyl hydrolases family 18	G	KOG2806	Chitinase
R0KL21	Tetraspanin (Fragment) OS=Anas platyrhynchos OX=8839 GN=Anapl_15420 PE=3 SV=1	Anapl_15420	33.159	9.8	3	3	3																	plasma membrane	K17297	TSPAN15; tetraspanin-15		GO:0006807 nitrogen compound metabolic process; GO:0007154 cell communication; GO:0007165 signal transduction; GO:0007166 cell surface receptor signaling pathway; GO:0008104 protein localization; GO:0008152 metabolic process; GO:0009987 cellular process; GO:0010467 gene expression; GO:0019538 protein metabolic process; GO:0023052 signaling; GO:0033036 macromolecule localization; GO:0034613 cellul…	GO:0005623 cell; GO:0005886 plasma membrane; GO:0005887 integral component of plasma membrane; GO:0009986 cell surface; GO:0016020 membrane; GO:0016021 integral component of membrane; GO:0031224 intrinsic component of membrane; GO:0031226 intrinsic component of plasma membrane; GO:0071944 cell periphery; GO:0097197 tetraspanin-enriched microdomain;	GO:0005488 binding; GO:0005515 protein binding; GO:0019899 enzyme binding;			S	KOG3882	Tetraspanin family integral membrane protein
R0J9K1	Pre-mRNA-processing factor 6 (Fragment) OS=Anas platyrhynchos OX=8839 GN=Anapl_18845 PE=4 SV=1	Anapl_18845	62.388	24	14	5	19	1.037	1.015	1.06	1.006	0.921	0.989	1.043	1.068	0.997	0.937	0.0924114	0.938	0.13029	0.999	0.951563		cytoplasm	K12855	PRPF6, PRP6; pre-mRNA-processing factor 6	map03040 Spliceosome	GO:0000244 spliceosomal tri-snRNP complex assembly; GO:0000245 spliceosomal complex assembly; GO:0000375 RNA splicing, via transesterification reactions; GO:0000377 RNA splicing, via transesterification reactions with bulged adenosine as nucleophile; GO:0000387 spliceosomal snRNP assembly; GO:0000398 mRNA splicing, via spliceosome; GO:0006139 nucleobase-containing compound metabolic process; GO:0…	GO:0005622 intracellular; GO:0005623 cell; GO:0005634 nucleus; GO:0005654 nucleoplasm; GO:0005681 spliceosomal complex; GO:0005682 U5 snRNP; GO:0005684 U2-type spliceosomal complex; GO:0016604 nuclear body; GO:0016607 nuclear speck; GO:0030532 small nuclear ribonucleoprotein complex; GO:0031974 membrane-enclosed lumen; GO:0031981 nuclear lumen; GO:0032991 protein-containing complex; GO:0043226 or…	GO:0003676 nucleic acid binding; GO:0003712 transcription coregulator activity; GO:0003713 transcription coactivator activity; GO:0003723 RNA binding; GO:0005102 signaling receptor binding; GO:0005488 binding; GO:0005515 protein binding; GO:0008134 transcription factor binding; GO:0035257 nuclear hormone receptor binding; GO:0035258 steroid hormone receptor binding; GO:0043021 ribonucleoprotein c…			A	KOG0495	HAT repeat protein
R0JGR8	Casein kinase II subunit alpha (Fragment) OS=Anas platyrhynchos OX=8839 GN=Anapl_17626 PE=3 SV=1	Anapl_17626	45.206	41.4	13	12	32	1.038	0.984	0.968	1.022	0.976	1.007	1.035	0.994	1.018	1.005	0.843875	0.986	0.480981	1.019	0.470792		nucleus	K03097	CSNK2A; casein kinase II subunit alpha [EC:2.7.11.1]	map03008 Ribosome biogenesis in eukaryotes; map04064 NF-kappa B signaling pathway; map04137 Mitophagy - animal; map04310 Wnt signaling pathway; map04520 Adherens junction; map05162 Measles; map05235 PD-L1 expression and PD-1 checkpoint pathway in cancer	GO:0000003 reproduction; GO:0000902 cell morphogenesis; GO:0000904 cell morphogenesis involved in differentiation; GO:0001558 regulation of cell growth; GO:0001654 eye development; GO:0001889 liver development; GO:0003002 regionalization; GO:0003006 developmental process involved in reproduction; GO:0006355 regulation of transcription, DNA-templated; GO:0006403 RNA localization; GO:0006457 protei…	GO:0000118 histone deacetylase complex; GO:0000228 nuclear chromosome; GO:0000785 chromatin; GO:0000790 nuclear chromatin; GO:0005622 intracellular; GO:0005623 cell; GO:0005634 nucleus; GO:0005654 nucleoplasm; GO:0005694 chromosome; GO:0005737 cytoplasm; GO:0005829 cytosol; GO:0005886 plasma membrane; GO:0005956 protein kinase CK2 complex; GO:0016020 membrane; GO:0016580 Sin3 complex; GO:0016581 …	GO:0003824 catalytic activity; GO:0004672 protein kinase activity; GO:0004674 protein serine/threonine kinase activity; GO:0005488 binding; GO:0005515 protein binding; GO:0008013 beta-catenin binding; GO:0016301 kinase activity; GO:0016740 transferase activity; GO:0016772 transferase activity, transferring phosphorus-containing groups; GO:0016773 phosphotransferase activity, alcohol group as acce…	PF00069	Protein kinase domain	T	KOG0668	Casein kinase II, alpha subunit
R0LBV4	Leucine-rich repeat-containing protein 48 (Fragment) OS=Anas platyrhynchos OX=8839 GN=Anapl_13468 PE=4 SV=1	Anapl_13468	62.59	6.3	3	2	2	0.986	0.952	0.916	1.072	0.926	1.088	0.988	0.948	1.159	1.081	0.243919	0.997	0.984072	1.084	0.297015		cytoplasm,nucleus					GO:0005622 intracellular; GO:0005623 cell; GO:0005737 cytoplasm; GO:0005856 cytoskeleton; GO:0005929 cilium; GO:0005930 axoneme; GO:0032838 plasma membrane bounded cell projection cytoplasm; GO:0042995 cell projection; GO:0043226 organelle; GO:0043228 non-membrane-bounded organelle; GO:0043229 intracellular organelle; GO:0043232 intracellular non-membrane-bounded organelle; GO:0097014 ciliary pla…				T	KOG0531	Protein phosphatase 1, regulatory subunit, and related proteins
R0L8D3	SCY1-like protein 2 (Fragment) OS=Anas platyrhynchos OX=8839 GN=Anapl_05098 PE=4 SV=1	Anapl_05098	103.25	13.3	8	8	11	0.99	1.063	0.952	0.993	0.97	0.931	1.056	1.017	1.06	0.963	0.37889	0.924	0.0259237	1.043	0.289178		cytoplasm	K17541	SCYL2; SCY1-like protein 2		GO:0000003 reproduction; GO:0002090 regulation of receptor internalization; GO:0002092 positive regulation of receptor internalization; GO:0006810 transport; GO:0006897 endocytosis; GO:0006898 receptor-mediated endocytosis; GO:0007034 vacuolar transport; GO:0007041 lysosomal transport; GO:0007154 cell communication; GO:0007165 signal transduction; GO:0007166 cell surface receptor signaling pathwa…	GO:0000139 Golgi membrane; GO:0005622 intracellular; GO:0005623 cell; GO:0005737 cytoplasm; GO:0005768 endosome; GO:0005794 Golgi apparatus; GO:0005802 trans-Golgi network; GO:0010008 endosome membrane; GO:0012505 endomembrane system; GO:0016020 membrane; GO:0030135 coated vesicle; GO:0030136 clathrin-coated vesicle; GO:0031090 organelle membrane; GO:0031410 cytoplasmic vesicle; GO:0031982 vesicl…	GO:0005102 signaling receptor binding; GO:0005488 binding; GO:0005515 protein binding;	PF00069	Protein kinase domain	T	KOG2137	Protein kinase
R0LNU6	Periostin (Fragment) OS=Anas platyrhynchos OX=8839 GN=Anapl_07240 PE=4 SV=1	Anapl_07240	91.017	41	26	2	51	1.111	1.138	0.979	0.859	0.917	0.992	1.009	1.031	0.944	0.857	0.0703131	0.928	0.197591	0.924	0.224123		extracellular				GO:0000902 cell morphogenesis; GO:0001501 skeletal system development; GO:0001817 regulation of cytokine production; GO:0001819 positive regulation of cytokine production; GO:0001952 regulation of cell-matrix adhesion; GO:0001953 negative regulation of cell-matrix adhesion; GO:0002791 regulation of peptide secretion; GO:0002793 positive regulation of peptide secretion; GO:0003008 system process; …	GO:0005576 extracellular region; GO:0005615 extracellular space; GO:0005622 intracellular; GO:0005623 cell; GO:0005737 cytoplasm; GO:0005794 Golgi apparatus; GO:0005802 trans-Golgi network; GO:0012505 endomembrane system; GO:0031012 extracellular matrix; GO:0031594 neuromuscular junction; GO:0031984 organelle subcompartment; GO:0043226 organelle; GO:0043227 membrane-bounded organelle; GO:0043229 …	GO:0005488 binding; GO:0005539 glycosaminoglycan binding; GO:0008201 heparin binding; GO:0043167 ion binding; GO:0043168 anion binding; GO:0043169 cation binding; GO:0046872 metal ion binding; GO:0097367 carbohydrate derivative binding; GO:1901681 sulfur compound binding;	PF02469	Fasciclin domain	MW	KOG1437	Fasciclin and related adhesion glycoproteins
R0K3R7	Melanoma inhibitory activity protein 3 (Fragment) OS=Anas platyrhynchos OX=8839 GN=Anapl_06009 PE=4 SV=1	Anapl_06009	213.96	15.5	27	1	37	1.055	1.111	0.915	0.899	1.148	1.21	1.061	0.849	0.822	1.057	0.664072	1.192	0.225583	0.887	0.280389		cytoplasm	K23704			GO:0001501 skeletal system development; GO:0002062 chondrocyte differentiation; GO:0002063 chondrocyte development; GO:0002682 regulation of immune system process; GO:0002684 positive regulation of immune system process; GO:0002685 regulation of leukocyte migration; GO:0002687 positive regulation of leukocyte migration; GO:0006464 cellular protein modification process; GO:0006807 nitrogen compoun…	GO:0005622 intracellular; GO:0005623 cell; GO:0005737 cytoplasm; GO:0005783 endoplasmic reticulum; GO:0005788 endoplasmic reticulum lumen; GO:0005789 endoplasmic reticulum membrane; GO:0012505 endomembrane system; GO:0016020 membrane; GO:0016021 integral component of membrane; GO:0031224 intrinsic component of membrane; GO:0031974 membrane-enclosed lumen; GO:0031984 organelle subcompartment; GO:0…	GO:0005215 transporter activity;	PF07653	Variant SH3 domain
R0JSH8	Protein DGCR14 (Fragment) OS=Anas platyrhynchos OX=8839 GN=Anapl_06892 PE=4 SV=1	Anapl_06892	47.817	20.6	5	5	5	0.94	0.883	0.972	0.974	0.962	1.049	1.092	1.107	1.124	1.068	0.166928	0.898	0.018852	1.189	0.00407915		nucleus	K13118	DGCR14; protein DGCR14		GO:0000375 RNA splicing, via transesterification reactions; GO:0000377 RNA splicing, via transesterification reactions with bulged adenosine as nucleophile; GO:0000398 mRNA splicing, via spliceosome; GO:0006139 nucleobase-containing compound metabolic process; GO:0006396 RNA processing; GO:0006397 mRNA processing; GO:0006725 cellular aromatic compound metabolic process; GO:0006807 nitrogen compou…	GO:0005622 intracellular; GO:0005623 cell; GO:0005634 nucleus; GO:0005681 spliceosomal complex; GO:0032991 protein-containing complex; GO:0043226 organelle; GO:0043227 membrane-bounded organelle; GO:0043229 intracellular organelle; GO:0043231 intracellular membrane-bounded organelle; GO:0071013 catalytic step 2 spliceosome; GO:1902494 catalytic complex; GO:1990904 ribonucleoprotein complex;				S	KOG2627	Nuclear protein ES2
R0M2W8	Serine/threonine-protein kinase Nek8 (Fragment) OS=Anas platyrhynchos OX=8839 GN=Anapl_11180 PE=4 SV=1	Anapl_11180	71.819	4.8	2	2	2																	cytoplasm	K20877	NEK8; NIMA (never in mitosis gene a)-related kinase 8 [EC:2.7.11.1]		GO:0001655 urogenital system development; GO:0001822 kidney development; GO:0001947 heart looping; GO:0002009 morphogenesis of an epithelium; GO:0003007 heart morphogenesis; GO:0003143 embryonic heart tube morphogenesis; GO:0007275 multicellular organism development; GO:0007368 determination of left/right symmetry; GO:0007389 pattern specification process; GO:0007507 heart development; GO:0009653…	GO:0005623 cell; GO:0005929 cilium; GO:0042995 cell projection; GO:0043226 organelle; GO:0097543 ciliary inversin compartment; GO:0097546 ciliary base; GO:0120025 plasma membrane bounded cell projection;		PF00069	Protein kinase domain	T	KOG0589	Serine/threonine protein kinase
R0LAX3	Sortilin-related receptor (Fragment) OS=Anas platyrhynchos OX=8839 GN=Anapl_09478 PE=4 SV=1	Anapl_09478	236.92	1.9	3	3	3	1.023	1.046	1.018	0.925	1.056	0.938	0.939	0.985	1.105	0.946	0.249417	0.964	0.599835	0.981	0.68697		cytoplasm				GO:0001932 regulation of protein phosphorylation; GO:0001933 negative regulation of protein phosphorylation; GO:0006469 negative regulation of protein kinase activity; GO:0006605 protein targeting; GO:0006622 protein targeting to lysosome; GO:0006623 protein targeting to vacuole; GO:0006807 nitrogen compound metabolic process; GO:0006810 transport; GO:0006886 intracellular protein transport; GO:0…	GO:0000139 Golgi membrane; GO:0005576 extracellular region; GO:0005615 extracellular space; GO:0005622 intracellular; GO:0005623 cell; GO:0005634 nucleus; GO:0005635 nuclear envelope; GO:0005641 nuclear envelope lumen; GO:0005737 cytoplasm; GO:0005768 endosome; GO:0005769 early endosome; GO:0005770 late endosome; GO:0005771 multivesicular body; GO:0005783 endoplasmic reticulum; GO:0005794 Golgi a…	GO:0001540 amyloid-beta binding; GO:0004888 transmembrane signaling receptor activity; GO:0005041 low-density lipoprotein particle receptor activity; GO:0005488 binding; GO:0005515 protein binding; GO:0019899 enzyme binding; GO:0030169 low-density lipoprotein particle binding; GO:0030228 lipoprotein particle receptor activity; GO:0030306 ADP-ribosylation factor binding; GO:0031267 small GTPase bi…	PF00041	Fibronectin type III domain	T	KOG3511	Sortilin and related receptors
R0M3K2	Serine/threonine-protein kinase QSK (Fragment) OS=Anas platyrhynchos OX=8839 GN=Anapl_06512 PE=4 SV=1	Anapl_06512	142.96	4.5	5	5	5	1.001	1.042	0.833	0.961	1.04	1.111	0.9	1.077	1.086	1.082	0.368104	1.016	0.822387	1.065	0.526079		cytoplasm,nucleus	K19009	SIK3; serine/threonine-protein kinase SIK3 [EC:2.7.11.1]		GO:0001501 skeletal system development; GO:0001503 ossification; GO:0001958 endochondral ossification; GO:0006464 cellular protein modification process; GO:0006468 protein phosphorylation; GO:0006793 phosphorus metabolic process; GO:0006796 phosphate-containing compound metabolic process; GO:0006807 nitrogen compound metabolic process; GO:0007275 multicellular organism development; GO:0008152 met…	GO:0005622 intracellular; GO:0005623 cell; GO:0005634 nucleus; GO:0005654 nucleoplasm; GO:0005737 cytoplasm; GO:0031974 membrane-enclosed lumen; GO:0031981 nuclear lumen; GO:0043226 organelle; GO:0043227 membrane-bounded organelle; GO:0043229 intracellular organelle; GO:0043231 intracellular membrane-bounded organelle; GO:0043233 organelle lumen; GO:0070013 intracellular organelle lumen;	GO:0000166 nucleotide binding; GO:0000287 magnesium ion binding; GO:0003824 catalytic activity; GO:0004672 protein kinase activity; GO:0004674 protein serine/threonine kinase activity; GO:0005488 binding; GO:0005524 ATP binding; GO:0008144 drug binding; GO:0016301 kinase activity; GO:0016740 transferase activity; GO:0016772 transferase activity, transferring phosphorus-containing groups; GO:00167…	PF00069	Protein kinase domain	T	KOG0586	Serine/threonine protein kinase
R0JSC8	Double-stranded RNA-binding protein Staufen-like protein 2 (Fragment) OS=Anas platyrhynchos OX=8839 GN=Anapl_06198 PE=4 SV=1	Anapl_06198	61.246	25.3	12	9	15	0.995	1.073	1.035	0.946	0.969	0.991	1.065	0.984	1.073	0.937	0.0632145	0.931	0.0819802	1.006	0.876877		nucleus	K17597	STAU; double-stranded RNA-binding protein Staufen		GO:0000003 reproduction; GO:0000578 embryonic axis specification; GO:0001709 cell fate determination; GO:0003002 regionalization; GO:0003006 developmental process involved in reproduction; GO:0003008 system process; GO:0006403 RNA localization; GO:0006417 regulation of translation; GO:0006928 movement of cell or subcellular component; GO:0007017 microtubule-based process; GO:0007028 cytoplasm org…	GO:0000932 P-body; GO:0005622 intracellular; GO:0005623 cell; GO:0005737 cytoplasm; GO:0005856 cytoskeleton; GO:0005875 microtubule associated complex; GO:0005886 plasma membrane; GO:0005938 cell cortex; GO:0009925 basal plasma membrane; GO:0015630 microtubule cytoskeleton; GO:0016020 membrane; GO:0016323 basolateral plasma membrane; GO:0016324 apical plasma membrane; GO:0030424 axon; GO:0032991 …	GO:0003676 nucleic acid binding; GO:0003723 RNA binding; GO:0003725 double-stranded RNA binding; GO:0003729 mRNA binding; GO:0003730 mRNA 3'-UTR binding; GO:0005488 binding; GO:0005515 protein binding; GO:0008017 microtubule binding; GO:0008092 cytoskeletal protein binding; GO:0015631 tubulin binding; GO:0097159 organic cyclic compound binding; GO:1901363 heterocyclic compound binding;	PF00035	Double-stranded RNA binding motif	KU	KOG3732	Staufen and related double-stranded-RNA-binding proteins
R0LXP4	Ubiquitin-conjugating enzyme E2 N (Fragment) OS=Anas platyrhynchos OX=8839 GN=Anapl_08587 PE=3 SV=1	Anapl_08587	14.439	54.3	7	7	21	1.046	0.951	1.078	0.979	0.96	0.965	0.997	1.043	1.018	0.944	0.217903	0.95	0.0226323	0.994	0.919471		cytoplasm	K10580	UBE2N, BLU, UBC13; ubiquitin-conjugating enzyme E2 N [EC:2.3.2.23]	map04120 Ubiquitin mediated proteolysis; map04624 Toll and Imd signaling pathway; map05131 Shigellosis				PF00179	Ubiquitin-conjugating enzyme	O	KOG0417	Ubiquitin-protein ligase
R0KBH7	Integral membrane protein 2A (Fragment) OS=Anas platyrhynchos OX=8839 GN=Anapl_05816 PE=4 SV=1	Anapl_05816	25.375	19.2	4	4	7	0.983	1.048	0.919	0.963	1.012	1.072	0.968	1.132	0.918	1.033	0.539333	1.01	0.865957	1.023	0.796799		extracellular	K18241	ITM2A; integral membrane protein 2A		GO:0001775 cell activation; GO:0002252 immune effector process; GO:0002263 cell activation involved in immune response; GO:0002285 lymphocyte activation involved in immune response; GO:0002312 B cell activation involved in immune response; GO:0002313 mature B cell differentiation involved in immune response; GO:0002317 plasma cell differentiation; GO:0002335 mature B cell differentiation; GO:0002…	GO:0005576 extracellular region; GO:0005615 extracellular space; GO:0005622 intracellular; GO:0005623 cell; GO:0005737 cytoplasm; GO:0005794 Golgi apparatus; GO:0005886 plasma membrane; GO:0012505 endomembrane system; GO:0016020 membrane; GO:0031982 vesicle; GO:0043226 organelle; GO:0043227 membrane-bounded organelle; GO:0043229 intracellular organelle; GO:0043230 extracellular organelle; GO:0043…	GO:0001540 amyloid-beta binding; GO:0005488 binding; GO:0033218 amide binding; GO:0042277 peptide binding;	PF04089	BRICHOS domain	S	KOG4681	Uncharacterized conserved protein
R0M3Q6	Nuclear pore membrane glycoprotein 210 (Fragment) OS=Anas platyrhynchos OX=8839 GN=Anapl_09057 PE=4 SV=1	Anapl_09057	196.64	25.2	34	34	60	0.983	0.921	1.053	1.05	0.86	0.975	1.084	1.068	1.059	0.976	0.723782	0.898	0.13301	1.086	0.0995808		plasma membrane	K14314	NUP210, GP210; nuclear pore complex protein Nup210	map03013 RNA transport	GO:0006403 RNA localization; GO:0006405 RNA export from nucleus; GO:0006406 mRNA export from nucleus; GO:0006611 protein export from nucleus; GO:0006810 transport; GO:0006886 intracellular protein transport; GO:0006913 nucleocytoplasmic transport; GO:0008104 protein localization; GO:0008152 metabolic process; GO:0010467 gene expression; GO:0015031 protein transport; GO:0015833 peptide transport; …	GO:0005622 intracellular; GO:0005623 cell; GO:0005634 nucleus; GO:0005635 nuclear envelope; GO:0005643 nuclear pore; GO:0005737 cytoplasm; GO:0005783 endoplasmic reticulum; GO:0005789 endoplasmic reticulum membrane; GO:0012505 endomembrane system; GO:0016020 membrane; GO:0031090 organelle membrane; GO:0031965 nuclear membrane; GO:0031967 organelle envelope; GO:0031975 envelope; GO:0031984 organel…	GO:0005198 structural molecule activity; GO:0005488 binding; GO:0005515 protein binding; GO:0017056 structural constituent of nuclear pore; GO:0046983 protein dimerization activity;	PF02368	Bacterial Ig-like domain (group 2)	UY	KOG1833	Nuclear pore complex, gp210 component
R0LFP8	5'-nucleotidase domain-containing protein 3 (Fragment) OS=Anas platyrhynchos OX=8839 GN=Anapl_14997 PE=4 SV=1	Anapl_14997	57.271	3.5	2	2	2	0.98	0.982	0.928	1.01	1.07	0.878	1	1.152	1.029	1.024	0.759339	0.93	0.366311	1.101	0.115023		cytoskeleton				GO:0006793 phosphorus metabolic process; GO:0006796 phosphate-containing compound metabolic process; GO:0006950 response to stress; GO:0006974 cellular response to DNA damage stimulus; GO:0008152 metabolic process; GO:0009987 cellular process; GO:0016311 dephosphorylation; GO:0033554 cellular response to stress; GO:0044237 cellular metabolic process; GO:0050896 response to stimulus; GO:0051716 ce…	GO:0005622 intracellular; GO:0005623 cell; GO:0005634 nucleus; GO:0005737 cytoplasm; GO:0005829 cytosol; GO:0032991 protein-containing complex; GO:0043226 organelle; GO:0043227 membrane-bounded organelle; GO:0043229 intracellular organelle; GO:0043231 intracellular membrane-bounded organelle; GO:0043235 receptor complex;	GO:0003676 nucleic acid binding; GO:0003677 DNA binding; GO:0003697 single-stranded DNA binding; GO:0003824 catalytic activity; GO:0005488 binding; GO:0008252 nucleotidase activity; GO:0008253 5'-nucleotidase activity; GO:0016787 hydrolase activity; GO:0016788 hydrolase activity, acting on ester bonds; GO:0016791 phosphatase activity; GO:0042578 phosphoric ester hydrolase activity; GO:0097159 org…			F	KOG2470	Similar to IMP-GMP specific 5'-nucleotidase
R0LUA7	Cleavage and polyadenylation specificity factor subunit 3 (Fragment) OS=Anas platyrhynchos OX=8839 GN=Anapl_08369 PE=4 SV=1	Anapl_08369	73.365	18.2	10	10	14	0.97	0.934	0.984	1.079	0.93	0.985	0.997	1.028	0.992	1.037	0.495852	0.992	0.843482	1.045	0.0838458		cytoplasm	K14403	CPSF3, YSH1; cleavage and polyadenylation specificity factor subunit 3 [EC:3.1.27.-]	map03015 mRNA surveillance pathway	GO:0000375 RNA splicing, via transesterification reactions; GO:0000377 RNA splicing, via transesterification reactions with bulged adenosine as nucleophile; GO:0000398 mRNA splicing, via spliceosome; GO:0006139 nucleobase-containing compound metabolic process; GO:0006351 transcription, DNA-templated; GO:0006353 DNA-templated transcription, termination; GO:0006366 transcription by RNA polymerase I…	GO:0005622 intracellular; GO:0005623 cell; GO:0005634 nucleus; GO:0005654 nucleoplasm; GO:0005847 mRNA cleavage and polyadenylation specificity factor complex; GO:0005849 mRNA cleavage factor complex; GO:0031974 membrane-enclosed lumen; GO:0031981 nuclear lumen; GO:0032991 protein-containing complex; GO:0043226 organelle; GO:0043227 membrane-bounded organelle; GO:0043229 intracellular organelle; …	GO:0003676 nucleic acid binding; GO:0003723 RNA binding; GO:0003824 catalytic activity; GO:0004518 nuclease activity; GO:0004519 endonuclease activity; GO:0004521 endoribonuclease activity; GO:0004527 exonuclease activity; GO:0004540 ribonuclease activity; GO:0005488 binding; GO:0005515 protein binding; GO:0008409 5'-3' exonuclease activity; GO:0016787 hydrolase activity; GO:0016788 hydrolase act…	PF00753; PF10996; PF11718	Metallo-beta-lactamase superfamily; Beta-Casp domain; Pre-mRNA 3'-end-processing endonuclease polyadenylation factor C-term	A	KOG1137	mRNA cleavage and polyadenylation factor II complex, BRR5 (CPSF subunit)
R0JZP1	MKI67 FHA domain-interacting nucleolar phosphoprotein-like (Fragment) OS=Anas platyrhynchos OX=8839 GN=Anapl_00897 PE=4 SV=1	Anapl_00897	22.075	38.3	5	2	8	0.896	0.73	1.077	1.161	1.003	1.084	1.084	0.914	1.06	1.202	0.180507	1.062	0.419431	1.131	0.344922		nucleus	K14838	NOP15; nucleolar protein 15		GO:0006139 nucleobase-containing compound metabolic process; GO:0006351 transcription, DNA-templated; GO:0006725 cellular aromatic compound metabolic process; GO:0006807 nitrogen compound metabolic process; GO:0008152 metabolic process; GO:0009058 biosynthetic process; GO:0009059 macromolecule biosynthetic process; GO:0009303 rRNA transcription; GO:0009987 cellular process; GO:0010467 gene expres…	GO:0000228 nuclear chromosome; GO:0000793 condensed chromosome; GO:0000794 condensed nuclear chromosome; GO:0005622 intracellular; GO:0005623 cell; GO:0005634 nucleus; GO:0005654 nucleoplasm; GO:0005694 chromosome; GO:0005730 nucleolus; GO:0005737 cytoplasm; GO:0031974 membrane-enclosed lumen; GO:0031981 nuclear lumen; GO:0043226 organelle; GO:0043227 membrane-bounded organelle; GO:0043228 non-me…	GO:0003676 nucleic acid binding; GO:0003723 RNA binding; GO:0003729 mRNA binding; GO:0005488 binding; GO:0097159 organic cyclic compound binding; GO:1901363 heterocyclic compound binding;	PF00076; PF12196	RNA recognition motif. (a.k.a. RRM, RBD, or RNP domain); FHA Ki67 binding domain of hNIFK	A	KOG4208	Nucleolar RNA-binding protein NIFK
R0KWB4	Ig heavy chain V-III region KOL (Fragment) OS=Anas platyrhynchos OX=8839 GN=Anapl_17413 PE=4 SV=1	Anapl_17413	5.1686	22.4	1	1	4	1.053	1.12	1.045	0.965	0.977	1.059	1.023	0.983	0.904	0.933	0.126699	1.031	0.539665	0.904	0.075601		mitochondria	K06856	IGH; immunoglobulin heavy chain	map04020 Calcium signaling pathway; map04064 NF-kappa B signaling pathway; map04072 Phospholipase D signaling pathway; map04145 Phagosome; map04151 PI3K-Akt signaling pathway; map04640 Hematopoietic cell lineage; map04650 Natural killer cell mediated cytotoxicity; map04662 B cell receptor signaling pathway; map04664 Fc epsilon RI signaling pathway; map04666 Fc gamma R-mediated phagocytosis; map04…				PF07686	Immunoglobulin V-set domain
R0JB94	Epithelial chloride channel protein (Fragment) OS=Anas platyrhynchos OX=8839 GN=Anapl_08643 PE=4 SV=1	Anapl_08643	101.33	5.8	5	5	8	1.051	1.084	1.002	0.976	0.946	1.131	0.912	0.946	1.004	0.973	0.644626	1.067	0.370285	0.912	0.0636865		plasma membrane	K05030	CLCA3_4; calcium-activated chloride channel regulator 3/4	map04924 Renin secretion; map04972 Pancreatic secretion	GO:0006508 proteolysis; GO:0006807 nitrogen compound metabolic process; GO:0006810 transport; GO:0006811 ion transport; GO:0006820 anion transport; GO:0006821 chloride transport; GO:0008152 metabolic process; GO:0015698 inorganic anion transport; GO:0019538 protein metabolic process; GO:0034220 ion transmembrane transport; GO:0043170 macromolecule metabolic process; GO:0044238 primary metabolic p…	GO:0005576 extracellular region; GO:0005622 intracellular; GO:0005623 cell; GO:0005737 cytoplasm; GO:0005886 plasma membrane; GO:0005887 integral component of plasma membrane; GO:0005902 microvillus; GO:0012505 endomembrane system; GO:0012506 vesicle membrane; GO:0016020 membrane; GO:0016021 integral component of membrane; GO:0016324 apical plasma membrane; GO:0030141 secretory granule; GO:003065…	GO:0003824 catalytic activity; GO:0004175 endopeptidase activity; GO:0004222 metalloendopeptidase activity; GO:0005215 transporter activity; GO:0005216 ion channel activity; GO:0005229 intracellular calcium activated chloride channel activity; GO:0005253 anion channel activity; GO:0005254 chloride channel activity; GO:0008233 peptidase activity; GO:0008237 metallopeptidase activity; GO:0008509 an…	PF00092	von Willebrand factor type A domain
R0JJW2	Arachidonate 5-lipoxygenase (Fragment) OS=Anas platyrhynchos OX=8839 GN=Anapl_06396 PE=3 SV=1	Anapl_06396	72.92	6.1	3	3	4	0.951	0.571	0.946	1.364	1.294	0.915	1.242	0.966	0.748	1.448	0.14387	1.209	0.366808	1.198	0.452556		cytoplasm	K00461	ALOX5; arachidonate 5-lipoxygenase [EC:1.13.11.34]	map00590 Arachidonic acid metabolism; map01100 Metabolic pathways; map04664 Fc epsilon RI signaling pathway; map04726 Serotonergic synapse; map04913 Ovarian steroidogenesis; map05145 Toxoplasmosis	GO:0001676 long-chain fatty acid metabolic process; GO:0001775 cell activation; GO:0002252 immune effector process; GO:0002263 cell activation involved in immune response; GO:0002274 myeloid leukocyte activation; GO:0002275 myeloid cell activation involved in immune response; GO:0002283 neutrophil activation involved in immune response; GO:0002366 leukocyte activation involved in immune response;…	GO:0005576 extracellular region; GO:0005622 intracellular; GO:0005623 cell; GO:0005634 nucleus; GO:0005635 nuclear envelope; GO:0005641 nuclear envelope lumen; GO:0005654 nucleoplasm; GO:0005737 cytoplasm; GO:0005829 cytosol; GO:0005886 plasma membrane; GO:0012505 endomembrane system; GO:0016020 membrane; GO:0016363 nuclear matrix; GO:0030141 secretory granule; GO:0030425 dendrite; GO:0031090 org…	GO:0003824 catalytic activity; GO:0004051 arachidonate 5-lipoxygenase activity; GO:0005488 binding; GO:0005506 iron ion binding; GO:0016491 oxidoreductase activity; GO:0016701 oxidoreductase activity, acting on single donors with incorporation of molecular oxygen; GO:0016702 oxidoreductase activity, acting on single donors with incorporation of molecular oxygen, incorporation of two atoms of oxyg…	PF01477; PF00305	PLAT/LH2 domain; Lipoxygenase
R0LK41	FYVE, RhoGEF and PH domain-containing protein 6 (Fragment) OS=Anas platyrhynchos OX=8839 GN=Anapl_11154 PE=4 SV=1	Anapl_11154	159.1	0.5	1	1	1																	nucleus	K05724	FGD5_6; FYVE, RhoGEF and PH domain containing 5/6		GO:0006996 organelle organization; GO:0007010 cytoskeleton organization; GO:0008360 regulation of cell shape; GO:0009987 cellular process; GO:0016043 cellular component organization; GO:0022603 regulation of anatomical structure morphogenesis; GO:0022604 regulation of cell morphogenesis; GO:0022607 cellular component assembly; GO:0030029 actin filament-based process; GO:0030030 cell projection or…	GO:0001726 ruffle; GO:0005622 intracellular; GO:0005623 cell; GO:0005737 cytoplasm; GO:0005794 Golgi apparatus; GO:0012505 endomembrane system; GO:0030027 lamellipodium; GO:0031252 cell leading edge; GO:0042995 cell projection; GO:0043226 organelle; GO:0043227 membrane-bounded organelle; GO:0043229 intracellular organelle; GO:0043231 intracellular membrane-bounded organelle; GO:0120025 plasma mem…	GO:0005085 guanyl-nucleotide exchange factor activity; GO:0005488 binding; GO:0005515 protein binding; GO:0019899 enzyme binding; GO:0031267 small GTPase binding; GO:0051020 GTPase binding; GO:0098772 molecular function regulator;	PF00621; PF00169; PF01363	RhoGEF domain; PH domain; FYVE zinc finger	T	KOG1729	FYVE finger containing protein
R0K4M6	Cytosolic 5'-nucleotidase 1B (Fragment) OS=Anas platyrhynchos OX=8839 GN=Anapl_05000 PE=4 SV=1	Anapl_05000	34.563	28.2	8	8	10	0.907	1.013	0.942	1.041	1.262	1.212	0.885	0.929	0.821	1.228	0.0386424	1.334	0.0141376	0.921	0.162142		cytoplasm	K01081	E3.1.3.5; 5'-nucleotidase [EC:3.1.3.5]	map00230 Purine metabolism; map00240 Pyrimidine metabolism; map00760 Nicotinate and nicotinamide metabolism; map01100 Metabolic pathways	GO:0006139 nucleobase-containing compound metabolic process; GO:0006163 purine nucleotide metabolic process; GO:0006195 purine nucleotide catabolic process; GO:0006725 cellular aromatic compound metabolic process; GO:0006753 nucleoside phosphate metabolic process; GO:0006793 phosphorus metabolic process; GO:0006796 phosphate-containing compound metabolic process; GO:0006807 nitrogen compound meta…	GO:0005622 intracellular; GO:0005623 cell; GO:0005737 cytoplasm; GO:0005829 cytosol;	GO:0003824 catalytic activity; GO:0008252 nucleotidase activity; GO:0008253 5'-nucleotidase activity; GO:0016787 hydrolase activity; GO:0016788 hydrolase activity, acting on ester bonds; GO:0016791 phosphatase activity; GO:0042578 phosphoric ester hydrolase activity;
R0LHF2	Homocysteine-responsive endoplasmic reticulum-resident ubiquitin-like domain member 1 protein (Fragment) OS=Anas platyrhynchos OX=8839 GN=Anapl_00333 PE=4 SV=1	Anapl_00333	31.893	4.2	1	1	2	1.003	0.964	1.175	1.05	0.848	1	0.929	1.03	1.025	0.922	0.410697	0.971	0.681113	0.95	0.517868		nucleus	K14027	HERPUD1, HERP; homocysteine-responsive endoplasmic reticulum-resident ubiquitin-like domain member 1 protein	map04141 Protein processing in endoplasmic reticulum	GO:0006508 proteolysis; GO:0006511 ubiquitin-dependent protein catabolic process; GO:0006807 nitrogen compound metabolic process; GO:0006810 transport; GO:0006873 cellular ion homeostasis; GO:0006874 cellular calcium ion homeostasis; GO:0006875 cellular metal ion homeostasis; GO:0006886 intracellular protein transport; GO:0006950 response to stress; GO:0006984 ER-nucleus signaling pathway; GO:000…	GO:0005622 intracellular; GO:0005623 cell; GO:0005737 cytoplasm; GO:0005783 endoplasmic reticulum; GO:0005789 endoplasmic reticulum membrane; GO:0012505 endomembrane system; GO:0016020 membrane; GO:0016021 integral component of membrane; GO:0016234 inclusion body; GO:0031224 intrinsic component of membrane; GO:0031984 organelle subcompartment; GO:0042175 nuclear outer membrane-endoplasmic reticul…	GO:0005488 binding; GO:0005515 protein binding; GO:0044325 ion channel binding;			O	KOG4583	Membrane-associated ER protein involved in stress response (contains ubiquitin-like domain)
R0LF26	Triple functional domain protein (Fragment) OS=Anas platyrhynchos OX=8839 GN=Anapl_14629 PE=4 SV=1	Anapl_14629	341.04	5.2	12	11	12	0.857	1.082	0.92	1.026	1.044	0.958	1.172	1.064	0.909	1.059	0.451154	0.963	0.69457	1.1	0.402245		nucleus	K08810	TRIO; triple functional domain protein [EC:2.7.11.1]		GO:0000003 reproduction; GO:0000902 cell morphogenesis; GO:0000904 cell morphogenesis involved in differentiation; GO:0001505 regulation of neurotransmitter levels; GO:0001558 regulation of cell growth; GO:0001667 ameboidal-type cell migration; GO:0001764 neuron migration; GO:0001956 positive regulation of neurotransmitter secretion; GO:0002119 nematode larval development; GO:0002164 larval devel…	GO:0005622 intracellular; GO:0005623 cell; GO:0005737 cytoplasm; GO:0005829 cytosol; GO:0030424 axon; GO:0036194 muscle cell projection; GO:0042995 cell projection; GO:0043005 neuron projection; GO:0120025 plasma membrane bounded cell projection;	GO:0003824 catalytic activity; GO:0004672 protein kinase activity; GO:0004674 protein serine/threonine kinase activity; GO:0005085 guanyl-nucleotide exchange factor activity; GO:0005088 Ras guanyl-nucleotide exchange factor activity; GO:0005089 Rho guanyl-nucleotide exchange factor activity; GO:0005488 binding; GO:0005515 protein binding; GO:0016301 kinase activity; GO:0016740 transferase activit…	PF00650; PF00435; PF00621; PF00169; PF00018; PF07679; PF00069	CRAL/TRIO domain; Spectrin repeat; RhoGEF domain; PH domain; SH3 domain; Immunoglobulin I-set domain; Protein kinase domain	T	KOG4240	Multidomain protein, contains SPEC repeats, PH, SH3, and separate rac-specific and rho-specific guanine nucleotide exchange factor domains
R0JBU7	Methionine adenosyltransferase 2 subunit beta (Fragment) OS=Anas platyrhynchos OX=8839 GN=Anapl_17101 PE=3 SV=1	Anapl_17101	35.044	24.9	6	6	13	1.163	0.979	1.007	0.976	0.996	0.964	0.998	0.999	0.999	0.932	0.282374	0.98	0.0998171	0.951	0.428693		cytoplasm	K00789	metK; S-adenosylmethionine synthetase [EC:2.5.1.6]	map00270 Cysteine and methionine metabolism; map01100 Metabolic pathways; map01230 Biosynthesis of amino acids	GO:0006556 S-adenosylmethionine biosynthetic process; GO:0006732 coenzyme metabolic process; GO:0006790 sulfur compound metabolic process; GO:0008152 metabolic process; GO:0009058 biosynthetic process; GO:0009108 coenzyme biosynthetic process; GO:0009987 cellular process; GO:0017144 drug metabolic process; GO:0044237 cellular metabolic process; GO:0044249 cellular biosynthetic process; GO:0044272…	GO:0005622 intracellular; GO:0005623 cell; GO:0005634 nucleus; GO:0005737 cytoplasm; GO:0005829 cytosol; GO:0032991 protein-containing complex; GO:0043226 organelle; GO:0043227 membrane-bounded organelle; GO:0043229 intracellular organelle; GO:0043231 intracellular membrane-bounded organelle; GO:0048269 methionine adenosyltransferase complex; GO:1902494 catalytic complex; GO:1990234 transferase c…	GO:0005488 binding; GO:0005515 protein binding; GO:0019899 enzyme binding; GO:0030234 enzyme regulator activity; GO:0048270 methionine adenosyltransferase regulator activity; GO:0098772 molecular function regulator;	PF04321	RmlD substrate binding domain	EI	KOG1430	C-3 sterol dehydrogenase/3-beta-hydroxysteroid dehydrogenase and related dehydrogenases
R0JWG6	tRNA wybutosine-synthesizing protein 3-like protein (Fragment) OS=Anas platyrhynchos OX=8839 GN=Anapl_10515 PE=4 SV=1	Anapl_10515	19.78	7.5	1	1	1	0.813	1.044	1.063	0.969	1.033	0.79	0.973	1.138	1.183	0.956	0.729337	0.848	0.169592	1.128	0.302683		cytoplasm	K15450	TYW3; tRNA wybutosine-synthesizing protein 3 [EC:2.1.1.282]							S	KOG1228	Uncharacterized conserved protein
[truncated: 6,764 more rows]
