# Supplementary material for: Intergrated Transcriptomic and Proteomic Analysis Revealed the Differential Responses to Novel Duck Reovirus Infection in the Bursa of Fabricius of Cairna moschata
Source: Viruses. 2022 Jul 25;14(8):1615. doi: 10.3390/v14081615 (PMC9332436; doi:10.3390/v14081615)
Supplement: Supplementary file 1 [file viruses-14-01615-s001.zip › Table S3.xlsx]

## Sheet: Sheet1
Table S3 The detail information of the DAPs under the HN10 infection.
Protein accession	Protein description	Gene name	HN10/Con Ratio	HN10/Con P value	Regulated Type	MW [kDa]	Coverage [%]	Peptides	Unique peptides	PSMs	Con_1	Con_2	Con_3	HN10_1	HN10_2	HN10_3	JDm10_1	JDm10_2	JDm10_3	Unnamed: 23	Subcellular localization	KEGG KO No.	KEGG Gene	KEGG pathway	Biological Process	Cellular Component	Molecular Function	Pfam ID	Domain description	KOG category	KOG NO.	KOG description
R0L2U2	Pleiotrophin (Fragment) OS=Anas platyrhynchos OX=8839 GN=Anapl_02821 PE=4 SV=1	Anapl_02821	0.367	0.00947419	Down	16.481	10.8	2	2	4	1.946	1.243	0.985	0.554	0.513	0.464	1.22	1.12	1.037		extracellular	K16642	PTN; pleiotrophin		GO:0000003 reproduction; GO:0001101 response to acid chemical; GO:0001501 skeletal system development; GO:0001503 ossification; GO:0001654 eye development; GO:0001666 response to hypoxia; GO:0001754 eye photoreceptor cell differentiation; GO:0001756 somitogenesis; GO:0001889 liver development; GO:0003002 regionalization; GO:0003008 system process; GO:0003158 endothelium development; GO:0003407 ne…	GO:0005576 extracellular region; GO:0005604 basement membrane; GO:0005615 extracellular space; GO:0005622 intracellular; GO:0005623 cell; GO:0005737 cytoplasm; GO:0005783 endoplasmic reticulum; GO:0009986 cell surface; GO:0012505 endomembrane system; GO:0016020 membrane; GO:0031012 extracellular matrix; GO:0031594 neuromuscular junction; GO:0032991 protein-containing complex; GO:0043226 organelle…	GO:0004857 enzyme inhibitor activity; GO:0004864 protein phosphatase inhibitor activity; GO:0005102 signaling receptor binding; GO:0005488 binding; GO:0005515 protein binding; GO:0005539 glycosaminoglycan binding; GO:0008083 growth factor activity; GO:0008201 heparin binding; GO:0019208 phosphatase regulator activity; GO:0019212 phosphatase inhibitor activity; GO:0019838 growth factor binding; GO…	PF05196; PF01091	PTN/MK heparin-binding protein family, N-terminal domain; PTN/MK heparin-binding protein family, C-terminal domain
R0K1V1	Galectin (Fragment) OS=Anas platyrhynchos OX=8839 GN=Anapl_01372 PE=4 SV=1	Anapl_01372	0.374	0.00668535	Down	14.582	26.8	3	3	5	1.099	1.97	1.192	0.556	0.516	0.52	1.13	0.995	1.086		cytoplasm	K10090	LGALS2; galectin-2				GO:0005488 binding; GO:0016936 galactoside binding; GO:0097367 carbohydrate derivative binding;	PF00337	Galactoside-binding lectin	W	KOG3587	Galectin, galactose-binding lectin
R0LIA3	Cysteine-rich secretory protein 3 (Fragment) OS=Anas platyrhynchos OX=8839 GN=Anapl_09908 PE=4 SV=1	Anapl_09908	0.391	0.0439973	Down	24.436	4.5	1	1	1	1.867	1.46	1.224	0.285	0.625	0.869	0.945	0.916	0.931		extracellular	K19919	CRISP; cysteine-rich secretory protein					PF00188; PF08562	Cysteine-rich secretory protein family; Crisp	S	KOG3017	Defense-related protein containing SCP domain
U3IGM3	Multifunctional fusion protein OS=Anas platyrhynchos platyrhynchos OX=8840 GN=FGF1 PE=3 SV=2	FGF1	0.475	0.0229709	Down	17.366	7.7	1	1	1	1.167	1.965	1.195	0.562	0.821	0.674	1.183	0.766	0.756		cytoplasm	K18496	FGF1; fibroblast growth factor 1	map04010 MAPK signaling pathway; map04014 Ras signaling pathway; map04015 Rap1 signaling pathway; map04151 PI3K-Akt signaling pathway; map04390 Hippo signaling pathway; map04810 Regulation of actin cytoskeleton; map05200 Pathways in cancer; map05218 Melanoma; map05224 Breast cancer; map05226 Gastric cancer	GO:0000165 MAPK cascade; GO:0000187 activation of MAPK activity; GO:0001568 blood vessel development; GO:0001570 vasculogenesis; GO:0001655 urogenital system development; GO:0001657 ureteric bud development; GO:0001658 branching involved in ureteric bud morphogenesis; GO:0001759 organ induction; GO:0001763 morphogenesis of a branching structure; GO:0001822 kidney development; GO:0001823 mesonephr…	GO:0005576 extracellular region; GO:0005615 extracellular space; GO:0005622 intracellular; GO:0005623 cell; GO:0005634 nucleus; GO:0005730 nucleolus; GO:0005737 cytoplasm; GO:0005829 cytosol; GO:0005938 cell cortex; GO:0031012 extracellular matrix; GO:0031974 membrane-enclosed lumen; GO:0031981 nuclear lumen; GO:0043226 organelle; GO:0043227 membrane-bounded organelle; GO:0043228 non-membrane-bou…	GO:0003824 catalytic activity; GO:0004672 protein kinase activity; GO:0004713 protein tyrosine kinase activity; GO:0005085 guanyl-nucleotide exchange factor activity; GO:0005088 Ras guanyl-nucleotide exchange factor activity; GO:0005102 signaling receptor binding; GO:0005104 fibroblast growth factor receptor binding; GO:0005178 integrin binding; GO:0005488 binding; GO:0005515 protein binding; GO:…	PF00167	Fibroblast growth factor	K	KOG3885	Fibroblast growth factor
R0JF64	Aggrecan core protein (Fragment) OS=Anas platyrhynchos OX=8839 GN=Anapl_16348 PE=4 SV=1	Anapl_16348	0.503	0.00686941	Down	216.69	1	1	1	1	1.473	1.095	1.157	0.742	0.602	0.528	0.739	1.747	0.959		nucleus	K06792	AGC1, CSPG1; aggrecan 1		GO:0001501 skeletal system development; GO:0001502 cartilage condensation; GO:0001503 ossification; GO:0002062 chondrocyte differentiation; GO:0002063 chondrocyte development; GO:0006022 aminoglycan metabolic process; GO:0006023 aminoglycan biosynthetic process; GO:0006024 glycosaminoglycan biosynthetic process; GO:0006026 aminoglycan catabolic process; GO:0006027 glycosaminoglycan catabolic proc…	GO:0000323 lytic vacuole; GO:0005576 extracellular region; GO:0005604 basement membrane; GO:0005615 extracellular space; GO:0005622 intracellular; GO:0005623 cell; GO:0005737 cytoplasm; GO:0005764 lysosome; GO:0005773 vacuole; GO:0005775 vacuolar lumen; GO:0005794 Golgi apparatus; GO:0005796 Golgi lumen; GO:0012505 endomembrane system; GO:0031012 extracellular matrix; GO:0031974 membrane-enclosed…	GO:0005198 structural molecule activity; GO:0005201 extracellular matrix structural constituent; GO:0005488 binding; GO:0005509 calcium ion binding; GO:0005539 glycosaminoglycan binding; GO:0005540 hyaluronic acid binding; GO:0031406 carboxylic acid binding; GO:0036094 small molecule binding; GO:0043167 ion binding; GO:0043168 anion binding; GO:0043169 cation binding; GO:0043177 organic acid bind…	PF07686; PF00193; PF00008; PF00059; PF00084	Immunoglobulin V-set domain; Extracellular link domain; EGF-like domain; Lectin C-type domain; Sushi domain (SCR repeat)
U3ICL6	Retinoic acid receptor responder 1 OS=Anas platyrhynchos platyrhynchos OX=8840 GN=RARRES1 PE=4 SV=2	RARRES1	0.522	0.0117926	Down	31.14	29.1	10	10	39	1.455	1.322	1.125	0.517	0.797	0.721	1.063	0.984	1.063		extracellular	K23595	RARRES1; retinoic acid receptor responder protein 1		GO:0008285 negative regulation of cell population proliferation; GO:0042127 regulation of cell population proliferation; GO:0048519 negative regulation of biological process; GO:0048523 negative regulation of cellular process; GO:0050789 regulation of biological process; GO:0050794 regulation of cellular process; GO:0065007 biological regulation;	GO:0005576 extracellular region; GO:0005615 extracellular space; GO:0005623 cell; GO:0016020 membrane; GO:0016021 integral component of membrane; GO:0030312 external encapsulating structure; GO:0031012 extracellular matrix; GO:0031224 intrinsic component of membrane; GO:0035805 egg coat; GO:0071944 cell periphery;
U3HYK9	WAP four-disulfide core domain 2 OS=Anas platyrhynchos platyrhynchos OX=8840 GN=WFDC2 PE=4 SV=2	WFDC2	0.523	0.0275381	Down	15.397	6.5	1	1	2	1.86	1.274	1.091	0.6	0.809	0.801	0.886	0.933	0.849		extracellular	K23636	WFDC2; WAP four-disulfide core domain protein 2					PF00095	WAP-type (Whey Acidic Protein) 'four-disulfide core'	T	KOG1217	Fibrillins and related proteins containing Ca2+-binding EGF-like domains
U3IHR1	Papilin, proteoglycan like sulfated glycoprotein OS=Anas platyrhynchos platyrhynchos OX=8840 GN=PAPLN PE=4 SV=2	PAPLN	0.525	0.0149566	Down	122.73	2	2	2	2	1.139	1.453	1.473	0.913	0.641	0.582	1.031	0.89	0.904		nucleus	K23624	PAPLN; papilin		GO:0009987 cellular process; GO:0016043 cellular component organization; GO:0030198 extracellular matrix organization; GO:0043062 extracellular structure organization; GO:0071840 cellular component organization or biogenesis;	GO:0005576 extracellular region; GO:0005604 basement membrane; GO:0031012 extracellular matrix; GO:0062023 collagen-containing extracellular matrix;	GO:0005198 structural molecule activity; GO:0005201 extracellular matrix structural constituent;	PF00090; PF00014; PF13927; PF07679; PF08686	Thrombospondin type 1 domain; Kunitz/Bovine pancreatic trypsin inhibitor domain; Immunoglobulin domain; Immunoglobulin I-set domain; PLAC (protease and lacunin) domain	T	KOG4597	Serine proteinase inhibitor (KU family) with thrombospondin repeats
A0A493SUE8	Aminoadipate-semialdehyde dehydrogenase OS=Anas platyrhynchos platyrhynchos OX=8840 GN=AASDH PE=4 SV=1	AASDH	0.535	0.00970698	Down	121.3	1.6	1	1	1	1.412	1.411	1.244	0.575	0.696	0.905	1.07	0.81	0.96		cytoplasm	K00142	AASDH; acyl-CoA synthetase [EC:6.2.1.-]		GO:0001505 regulation of neurotransmitter levels; GO:0006082 organic acid metabolic process; GO:0006518 peptide metabolic process; GO:0006520 cellular amino acid metabolic process; GO:0006629 lipid metabolic process; GO:0006631 fatty acid metabolic process; GO:0006807 nitrogen compound metabolic process; GO:0008152 metabolic process; GO:0009058 biosynthetic process; GO:0009987 cellular process; G…		GO:0003824 catalytic activity; GO:0016874 ligase activity; GO:0016877 ligase activity, forming carbon-sulfur bonds; GO:0016878 acid-thiol ligase activity;	PF13193; PF13360	Domain of unknown function (DUF4009); PQQ-like domain	Q	KOG4649	PQQ (pyrrolo-quinoline quinone) repeat protein
R0JI47	6-phosphofructo-2-kinase/fructose-2, 6-biphosphatase 3 (Fragment) OS=Anas platyrhynchos OX=8839 GN=Anapl_10354 PE=4 SV=1	Anapl_10354	0.565	0.00769524	Down	58.188	8.9	5	4	6	1.291	1.208	1.316	0.575	0.853	0.728	1.006	0.886	1.184		nucleus	K01103	PFKFB3; 6-phosphofructo-2-kinase / fructose-2,6-biphosphatase 3 [EC:2.7.1.105 3.1.3.46]	map00051 Fructose and mannose metabolism; map01100 Metabolic pathways; map04066 HIF-1 signaling pathway; map04152 AMPK signaling pathway	GO:0005975 carbohydrate metabolic process; GO:0005996 monosaccharide metabolic process; GO:0006003 fructose 2,6-bisphosphate metabolic process; GO:0006006 glucose metabolic process; GO:0006082 organic acid metabolic process; GO:0006090 pyruvate metabolic process; GO:0006091 generation of precursor metabolites and energy; GO:0006094 gluconeogenesis; GO:0006096 glycolytic process; GO:0006109 regula…	GO:0005622 intracellular; GO:0005623 cell; GO:0005634 nucleus; GO:0005654 nucleoplasm; GO:0005737 cytoplasm; GO:0005829 cytosol; GO:0031974 membrane-enclosed lumen; GO:0031981 nuclear lumen; GO:0043226 organelle; GO:0043227 membrane-bounded organelle; GO:0043229 intracellular organelle; GO:0043231 intracellular membrane-bounded organelle; GO:0043233 organelle lumen; GO:0070013 intracellular organ…	GO:0003824 catalytic activity; GO:0003873 6-phosphofructo-2-kinase activity; GO:0004331 fructose-2,6-bisphosphate 2-phosphatase activity; GO:0008443 phosphofructokinase activity; GO:0016301 kinase activity; GO:0016740 transferase activity; GO:0016772 transferase activity, transferring phosphorus-containing groups; GO:0016773 phosphotransferase activity, alcohol group as acceptor; GO:0016787 hydro…	PF01591; PF00300	6-phosphofructo-2-kinase; Histidine phosphatase superfamily (branch 1)	G	KOG0234	Fructose-6-phosphate 2-kinase/fructose-2,6-biphosphatase
R0K7X5	Lysozyme g (Fragment) OS=Anas platyrhynchos OX=8839 GN=Anapl_01157 PE=4 SV=1	Anapl_01157	0.566	0.00498402	Down	23.192	24.6	4	4	7	1.451	1.264	1.091	0.642	0.731	0.783	0.98	1.111	1.008		extracellular				GO:0006950 response to stress; GO:0006952 defense response; GO:0009605 response to external stimulus; GO:0009607 response to biotic stimulus; GO:0009617 response to bacterium; GO:0042742 defense response to bacterium; GO:0043207 response to external biotic stimulus; GO:0050830 defense response to Gram-positive bacterium; GO:0050896 response to stimulus; GO:0051704 multi-organism process; GO:00517…	GO:0005576 extracellular region;	GO:0003796 lysozyme activity; GO:0003824 catalytic activity; GO:0004553 hydrolase activity, hydrolyzing O-glycosyl compounds; GO:0016787 hydrolase activity; GO:0016798 hydrolase activity, acting on glycosyl bonds; GO:0061783 peptidoglycan muralytic activity;	PF01464	Transglycosylase SLT domain
R0M172	Tetraspanin (Fragment) OS=Anas platyrhynchos OX=8839 GN=Anapl_04023 PE=3 SV=1	Anapl_04023	0.589	0.0111322	Down	22.477	9.3	2	2	3	1.044	1.506	1.223	0.673	0.789	0.761	0.958	0.904	1.19		plasma membrane	K06460	CD9, TSPAN29; CD9 antigen	map04640 Hematopoietic cell lineage	GO:0000003 reproduction; GO:0001101 response to acid chemical; GO:0001775 cell activation; GO:0002576 platelet degranulation; GO:0006810 transport; GO:0006887 exocytosis; GO:0006897 endocytosis; GO:0006898 receptor-mediated endocytosis; GO:0006950 response to stress; GO:0007043 cell-cell junction assembly; GO:0007154 cell communication; GO:0007155 cell adhesion; GO:0007162 negative regulation of …	GO:0005576 extracellular region; GO:0005615 extracellular space; GO:0005622 intracellular; GO:0005623 cell; GO:0005737 cytoplasm; GO:0005886 plasma membrane; GO:0005887 integral component of plasma membrane; GO:0009897 external side of plasma membrane; GO:0009986 cell surface; GO:0012505 endomembrane system; GO:0012506 vesicle membrane; GO:0016020 membrane; GO:0016021 integral component of membra…	GO:0005102 signaling receptor binding; GO:0005178 integrin binding; GO:0005488 binding; GO:0005515 protein binding; GO:0044877 protein-containing complex binding; GO:0050839 cell adhesion molecule binding;			S	KOG3882	Tetraspanin family integral membrane protein
A0A493T1R1	Complement factor D OS=Anas platyrhynchos platyrhynchos OX=8840 GN=CFD PE=3 SV=1	CFD	0.597	0.00324389	Down	42.005	21.6	9	9	26	1.384	1.317	1.089	0.72	0.808	0.734	1.11	0.972	0.99		plasma membrane	K01334	CFD; complement factor D [EC:3.4.21.46]	map04610 Complement and coagulation cascades; map05150 Staphylococcus aureus infection	GO:0000122 negative regulation of transcription by RNA polymerase II; GO:0001775 cell activation; GO:0001817 regulation of cytokine production; GO:0001818 negative regulation of cytokine production; GO:0001819 positive regulation of cytokine production; GO:0001878 response to yeast; GO:0001906 cell killing; GO:0001909 leukocyte mediated cytotoxicity; GO:0001932 regulation of protein phosphorylati…	GO:0000323 lytic vacuole; GO:0005576 extracellular region; GO:0005615 extracellular space; GO:0005622 intracellular; GO:0005623 cell; GO:0005737 cytoplasm; GO:0005764 lysosome; GO:0005766 primary lysosome; GO:0005773 vacuole; GO:0005775 vacuolar lumen; GO:0005829 cytosol; GO:0005886 plasma membrane; GO:0009986 cell surface; GO:0012505 endomembrane system; GO:0016020 membrane; GO:0017053 transcrip…	GO:0002020 protease binding; GO:0003712 transcription coregulator activity; GO:0003714 transcription corepressor activity; GO:0003824 catalytic activity; GO:0004175 endopeptidase activity; GO:0004252 serine-type endopeptidase activity; GO:0005102 signaling receptor binding; GO:0005488 binding; GO:0005515 protein binding; GO:0005539 glycosaminoglycan binding; GO:0008201 heparin binding; GO:0008233…	PF00089	Trypsin	O	KOG3627	Trypsin
R0LNI0	Ankyrin-2 (Fragment) OS=Anas platyrhynchos OX=8839 GN=Anapl_12242 PE=4 SV=1	Anapl_12242	0.602	0.0434241	Down	414.38	3.9	11	1	12	1.147	1.48	1.016	0.931	0.585	0.677	1.116	1.289	0.808		cytoplasm	K10380	ANK; ankyrin	map04624 Toll and Imd signaling pathway; map05205 Proteoglycans in cancer	GO:0000902 cell morphogenesis; GO:0000904 cell morphogenesis involved in differentiation; GO:0001508 action potential; GO:0002027 regulation of heart rate; GO:0003008 system process; GO:0003012 muscle system process; GO:0003013 circulatory system process; GO:0003015 heart process; GO:0003205 cardiac chamber development; GO:0003230 cardiac atrium development; GO:0003279 cardiac septum development;…	GO:0005622 intracellular; GO:0005623 cell; GO:0005737 cytoplasm; GO:0005829 cytosol; GO:0005886 plasma membrane; GO:0005887 integral component of plasma membrane; GO:0005911 cell-cell junction; GO:0014069 postsynaptic density; GO:0014704 intercalated disc; GO:0016020 membrane; GO:0016021 integral component of membrane; GO:0016323 basolateral plasma membrane; GO:0016328 lateral plasma membrane; GO…	GO:0005488 binding; GO:0005515 protein binding; GO:0008092 cytoskeletal protein binding; GO:0015459 potassium channel regulator activity; GO:0016247 channel regulator activity; GO:0019899 enzyme binding; GO:0019900 kinase binding; GO:0019901 protein kinase binding; GO:0030507 spectrin binding; GO:0030674 protein-macromolecule adaptor activity; GO:0044325 ion channel binding; GO:0050839 cell adhes…	PF00531	Death domain	M	KOG4177	Ankyrin
A0A493U1T9	CBFD_NFYB_HMF domain-containing protein OS=Anas platyrhynchos platyrhynchos OX=8840 PE=4 SV=1	--	0.612	0.0435138	Down	16.417	11.2	1	1	1	1.273	0.986	1.491	0.639	0.71	0.947	0.958	0.951	1.085		cytoplasm	K02326	POLE3; DNA polymerase epsilon subunit 3 [EC:2.7.7.7]	map03030 DNA replication; map03410 Base excision repair; map03420 Nucleotide excision repair		GO:0000228 nuclear chromosome; GO:0005622 intracellular; GO:0005623 cell; GO:0005634 nucleus; GO:0005694 chromosome; GO:0008622 epsilon DNA polymerase complex; GO:0031974 membrane-enclosed lumen; GO:0031981 nuclear lumen; GO:0032991 protein-containing complex; GO:0042575 DNA polymerase complex; GO:0043226 organelle; GO:0043227 membrane-bounded organelle; GO:0043228 non-membrane-bounded organelle;…		PF00808	Histone-like transcription factor (CBF/NF-Y) and archaeal histone	K	KOG0870	DNA polymerase epsilon, subunit D
P00706	Lysozyme C-3 OS=Anas platyrhynchos OX=8839 PE=1 SV=1	--	0.613	0.0267376	Down	14.507	54.3	6	2	21	1.397	1.207	1.178	0.58	0.831	0.909	1.118	0.992	1.03		extracellular	K13915	LYZ; lysozyme C [EC:3.2.1.17]	map04970 Salivary secretion	GO:0000270 peptidoglycan metabolic process; GO:0005975 carbohydrate metabolic process; GO:0006022 aminoglycan metabolic process; GO:0006026 aminoglycan catabolic process; GO:0006027 glycosaminoglycan catabolic process; GO:0006807 nitrogen compound metabolic process; GO:0006950 response to stress; GO:0006952 defense response; GO:0008152 metabolic process; GO:0009056 catabolic process; GO:0009057 m…	GO:0005576 extracellular region; GO:0005615 extracellular space; GO:0005622 intracellular; GO:0005623 cell; GO:0005737 cytoplasm; GO:0005783 endoplasmic reticulum; GO:0012505 endomembrane system; GO:0043226 organelle; GO:0043227 membrane-bounded organelle; GO:0043229 intracellular organelle; GO:0043231 intracellular membrane-bounded organelle;	GO:0003796 lysozyme activity; GO:0003824 catalytic activity; GO:0004553 hydrolase activity, hydrolyzing O-glycosyl compounds; GO:0004563 beta-N-acetylhexosaminidase activity; GO:0005488 binding; GO:0005515 protein binding; GO:0015929 hexosaminidase activity; GO:0016231 beta-N-acetylglucosaminidase activity; GO:0016787 hydrolase activity; GO:0016798 hydrolase activity, acting on glycosyl bonds; GO…	PF00062	C-type lysozyme/alpha-lactalbumin family
U3I3F3	Growth associated protein 43 OS=Anas platyrhynchos platyrhynchos OX=8840 GN=GAP43 PE=4 SV=2	GAP43	0.62	0.0154176	Down	26.44	15	3	3	4	1.348	1.35	1.055	0.67	0.899	0.756	0.946	1.162	0.89		mitochondria	K20041	GAP43; neuromodulin		GO:0000902 cell morphogenesis; GO:0000904 cell morphogenesis involved in differentiation; GO:0006928 movement of cell or subcellular component; GO:0006935 chemotaxis; GO:0006950 response to stress; GO:0007154 cell communication; GO:0007165 signal transduction; GO:0007186 G protein-coupled receptor signaling pathway; GO:0007205 protein kinase C-activating G protein-coupled receptor signaling pathw…	GO:0005622 intracellular; GO:0005623 cell; GO:0005737 cytoplasm; GO:0005829 cytosol; GO:0005886 plasma membrane; GO:0014069 postsynaptic density; GO:0016020 membrane; GO:0030175 filopodium; GO:0030424 axon; GO:0030426 growth cone; GO:0030427 site of polarized growth; GO:0031253 cell projection membrane; GO:0031527 filopodium membrane; GO:0032279 asymmetric synapse; GO:0042995 cell projection; GO:…	GO:0001786 phosphatidylserine binding; GO:0005488 binding; GO:0005543 phospholipid binding; GO:0008289 lipid binding; GO:0035091 phosphatidylinositol binding; GO:0035727 lysophosphatidic acid binding; GO:0043167 ion binding; GO:0043168 anion binding; GO:0072341 modified amino acid binding; GO:0097367 carbohydrate derivative binding; GO:1901981 phosphatidylinositol phosphate binding;	PF10580	Gap junction protein N-terminal region
R0L0J3	Uncharacterized protein (Fragment) OS=Anas platyrhynchos OX=8839 GN=Anapl_13932 PE=4 SV=1	Anapl_13932	0.621	0.0005145	Down	3.9835	41.2	1	1	1	1.198	1.074	1.095	0.742	0.67	0.678	1.016	1.36	1.196		cytoplasm	K05764	TMSB4; thymosin, beta 4	map04810 Regulation of actin cytoskeleton						N	KOG4794	Thymosin beta
U3I6W9	Dimethylarginine dimethylaminohydrolase 1 OS=Anas platyrhynchos platyrhynchos OX=8840 GN=DDAH1 PE=4 SV=2	DDAH1	0.623	0.037257	Down	31.056	21.3	5	5	5	1.025	1.171	1.41	0.576	0.802	0.869	1.287	0.968	0.927		cytoplasm,nucleus	K01482	DDAH, ddaH; dimethylargininase [EC:3.5.3.18]		GO:0000052 citrulline metabolic process; GO:0001505 regulation of neurotransmitter levels; GO:0003008 system process; GO:0003013 circulatory system process; GO:0003018 vascular process in circulatory system; GO:0003073 regulation of systemic arterial blood pressure; GO:0006082 organic acid metabolic process; GO:0006464 cellular protein modification process; GO:0006520 cellular amino acid metaboli…	GO:0005622 intracellular; GO:0005623 cell; GO:0005737 cytoplasm; GO:0005829 cytosol;	GO:0003824 catalytic activity; GO:0005488 binding; GO:0008270 zinc ion binding; GO:0016403 dimethylargininase activity; GO:0016597 amino acid binding; GO:0016787 hydrolase activity; GO:0016810 hydrolase activity, acting on carbon-nitrogen (but not peptide) bonds; GO:0016813 hydrolase activity, acting on carbon-nitrogen (but not peptide) bonds, in linear amidines; GO:0031406 carboxylic acid bindin…
A0A493TNS1	Dishevelled associated activator of morphogenesis 2 OS=Anas platyrhynchos platyrhynchos OX=8840 GN=DAAM2 PE=4 SV=1	DAAM2	0.631	0.0144563	Down	125.4	3.3	3	3	3	1.443	1.335	1.127	0.688	0.889	0.886	0.786	1.004	0.926		cytoplasm	K04512	DAAM; dishevelled associated activator of morphogenesis	map04310 Wnt signaling pathway	GO:0000902 cell morphogenesis; GO:0000904 cell morphogenesis involved in differentiation; GO:0006928 movement of cell or subcellular component; GO:0006935 chemotaxis; GO:0006996 organelle organization; GO:0007010 cytoskeleton organization; GO:0007015 actin filament organization; GO:0007275 multicellular organism development; GO:0007399 nervous system development; GO:0007409 axonogenesis; GO:00074…	GO:0005622 intracellular; GO:0005623 cell; GO:0005737 cytoplasm; GO:0005856 cytoskeleton; GO:0005865 striated muscle thin filament; GO:0015629 actin cytoskeleton; GO:0016528 sarcoplasm; GO:0030016 myofibril; GO:0030017 sarcomere; GO:0030018 Z disc; GO:0030424 axon; GO:0030426 growth cone; GO:0030427 site of polarized growth; GO:0031674 I band; GO:0036379 myofilament; GO:0042995 cell projection; G…	GO:0003779 actin binding; GO:0005488 binding; GO:0005515 protein binding; GO:0008092 cytoskeletal protein binding;			TZ	KOG1922	Rho GTPase effector BNI1 and related formins
R0LXM8	Tubulin polymerization-promoting protein family member 3 (Fragment) OS=Anas platyrhynchos OX=8839 GN=Anapl_10044 PE=4 SV=1	Anapl_10044	0.633	0.00347093	Down	18.956	51.7	10	10	17	1.268	1.355	1.092	0.734	0.833	0.784	1.047	0.998	0.904		nucleus				GO:0000226 microtubule cytoskeleton organization; GO:0001578 microtubule bundle formation; GO:0006996 organelle organization; GO:0007010 cytoskeleton organization; GO:0007017 microtubule-based process; GO:0009987 cellular process; GO:0016043 cellular component organization; GO:0022607 cellular component assembly; GO:0031109 microtubule polymerization or depolymerization; GO:0034622 cellular prote…	GO:0005623 cell; GO:0030424 axon; GO:0036477 somatodendritic compartment; GO:0042995 cell projection; GO:0043005 neuron projection; GO:0043025 neuronal cell body; GO:0044297 cell body; GO:0120025 plasma membrane bounded cell projection;	GO:0005488 binding; GO:0005515 protein binding; GO:0008092 cytoskeletal protein binding; GO:0015631 tubulin binding;	PF05517	p25-alpha	T	KOG4070	Putative signal transduction protein p25
A0A493TT91	Transcription elongation factor A3 OS=Anas platyrhynchos platyrhynchos OX=8840 GN=TCEA3 PE=4 SV=1	TCEA3	0.633	0.0166402	Down	65.914	1.7	1	1	1	1.344	1.011	0.986	0.781	0.648	0.685	1.204	1.163	1.215		nucleus					GO:0005622 intracellular; GO:0005623 cell; GO:0005634 nucleus; GO:0043226 organelle; GO:0043227 membrane-bounded organelle; GO:0043229 intracellular organelle; GO:0043231 intracellular membrane-bounded organelle;		PF07500; PF01096	Transcription factor S-II (TFIIS), central domain; Transcription factor S-II (TFIIS)	K	KOG1105	Transcription elongation factor TFIIS/Cofactor of enhancer-binding protein Sp1
R0JQJ9	Beta-microseminoprotein J1 (Fragment) OS=Anas platyrhynchos OX=8839 GN=Anapl_09181 PE=4 SV=1	Anapl_09181	0.64	0.0151322	Down	12.775	25.4	3	3	5	1.345	1.228	1.239	0.715	0.728	0.998	1.058	0.848	0.909		extracellular					GO:0005576 extracellular region; GO:0005615 extracellular space; GO:0005622 intracellular; GO:0005623 cell; GO:0005634 nucleus; GO:0043226 organelle; GO:0043227 membrane-bounded organelle; GO:0043229 intracellular organelle; GO:0043231 intracellular membrane-bounded organelle;		PF05825	Beta-microseminoprotein (PSP-94)
A0A493T4J9	Uncharacterized protein OS=Anas platyrhynchos platyrhynchos OX=8840 PE=4 SV=1	--	0.642	0.0270406	Down	22.388	21.8	3	3	5	1.386	1.02	1.3	0.66	0.888	0.832	1.006	1.066	0.896		extracellular	K23615	SPIK5; ovoinhibitor					PF00050	Kazal-type serine protease inhibitor domain	S	KOG3649	FOG: Kazal-type serine protease inhibitor domain
U3IC03	Dual oxidase 2 OS=Anas platyrhynchos platyrhynchos OX=8840 GN=DUOX2 PE=4 SV=2	DUOX2	0.645	0.00011534	Down	174.73	19	25	25	36	1.211	1.248	1.146	0.798	0.759	0.767	1.068	1.065	0.993		plasma membrane	K13411	DUOX, THOX; dual oxidase [EC:1.6.3.1 1.11.1.-]	map04013 MAPK signaling pathway - fly; map04624 Toll and Imd signaling pathway	GO:0006575 cellular modified amino acid metabolic process; GO:0006590 thyroid hormone generation; GO:0006725 cellular aromatic compound metabolic process; GO:0006801 superoxide metabolic process; GO:0006807 nitrogen compound metabolic process; GO:0007154 cell communication; GO:0007165 signal transduction; GO:0007166 cell surface receptor signaling pathway; GO:0007275 multicellular organism develo…	GO:0005623 cell; GO:0005886 plasma membrane; GO:0016020 membrane; GO:0016324 apical plasma membrane; GO:0045177 apical part of cell; GO:0071944 cell periphery; GO:0098590 plasma membrane region;	GO:0000166 nucleotide binding; GO:0003824 catalytic activity; GO:0005488 binding; GO:0005509 calcium ion binding; GO:0016174 NAD(P)H oxidase (H(2)O(2)-forming activity; GO:0016491 oxidoreductase activity; GO:0016651 oxidoreductase activity, acting on NAD(P)H; GO:0036094 small molecule binding; GO:0043167 ion binding; GO:0043169 cation binding; GO:0046872 metal ion binding; GO:0048037 cofactor bin…	PF03098; PF00036; PF13202; PF08022; PF08030	Animal haem peroxidase; EF hand; EF hand; FAD-binding domain; Ferric reductase NAD binding domain	PQ	KOG0039	Ferric reductase, NADH/NADPH oxidase and related proteins
A0A493TT97	Sp8 transcription factor OS=Anas platyrhynchos platyrhynchos OX=8840 GN=SP8 PE=4 SV=1	SP8	0.65	0.00667361	Down	49.978	4.5	1	1	2	1.381	1.21	1.179	0.929	0.743	0.778	1.114	0.861	0.856		nucleus	K09198	SP8; transcription factor Sp8					PF00096; PF13894	Zinc finger, C2H2 type; C2H2-type zinc finger	K	KOG1721	FOG: Zn-finger
A0A493TJQ2	Insulin like growth factor 2 mRNA binding protein 1 OS=Anas platyrhynchos platyrhynchos OX=8840 GN=IGF2BP1 PE=4 SV=1	IGF2BP1	0.651	0.00585221	Down	63.346	17.7	9	6	17	1.186	1.234	1.155	0.788	0.874	0.667	1.002	1.107	1.025		cytoplasm,nucleus	K17391	IGF2BP1; insulin-like growth factor 2 mRNA-binding protein 1	map05206 MicroRNAs in cancer	GO:0000003 reproduction; GO:0000375 RNA splicing, via transesterification reactions; GO:0000377 RNA splicing, via transesterification reactions with bulged adenosine as nucleophile; GO:0000398 mRNA splicing, via spliceosome; GO:0001654 eye development; GO:0001817 regulation of cytokine production; GO:0003407 neural retina development; GO:0005975 carbohydrate metabolic process; GO:0006139 nucleoba…	GO:0005622 intracellular; GO:0005623 cell; GO:0005634 nucleus; GO:0005654 nucleoplasm; GO:0005737 cytoplasm; GO:0005829 cytosol; GO:0010494 cytoplasmic stress granule; GO:0030027 lamellipodium; GO:0030175 filopodium; GO:0030424 axon; GO:0030425 dendrite; GO:0030426 growth cone; GO:0030427 site of polarized growth; GO:0031252 cell leading edge; GO:0031974 membrane-enclosed lumen; GO:0031981 nuclea…	GO:0003676 nucleic acid binding; GO:0003723 RNA binding; GO:0003729 mRNA binding; GO:0003730 mRNA 3'-UTR binding; GO:0005488 binding; GO:0005515 protein binding; GO:0019955 cytokine binding; GO:0045182 translation regulator activity; GO:0048027 mRNA 5'-UTR binding; GO:0097159 organic cyclic compound binding; GO:1901363 heterocyclic compound binding;	PF00076; PF00013	RNA recognition motif. (a.k.a. RRM, RBD, or RNP domain); KH domain	A	KOG2193	IGF-II mRNA-binding protein IMP, contains RRM and KH domains
U3I5Y3	Programmed cell death 4 OS=Anas platyrhynchos platyrhynchos OX=8840 GN=PDCD4 PE=4 SV=1	PDCD4	0.652	0.00914544	Down	51.85	38.3	14	14	24	1.14	1.192	1.125	0.626	0.849	0.778	1.09	1.112	1.101		nucleus	K16865	PDCD4; programmed cell death protein 4	map05205 Proteoglycans in cancer; map05206 MicroRNAs in cancer	GO:0000003 reproduction; GO:0001817 regulation of cytokine production; GO:0001818 negative regulation of cytokine production; GO:0001837 epithelial to mesenchymal transition; GO:0001932 regulation of protein phosphorylation; GO:0001933 negative regulation of protein phosphorylation; GO:0002237 response to molecule of bacterial origin; GO:0003006 developmental process involved in reproduction; GO:…	GO:0005622 intracellular; GO:0005623 cell; GO:0005634 nucleus; GO:0005737 cytoplasm; GO:0005829 cytosol; GO:0043226 organelle; GO:0043227 membrane-bounded organelle; GO:0043229 intracellular organelle; GO:0043231 intracellular membrane-bounded organelle;				T	KOG0403	Neoplastic transformation suppressor Pdcd4/MA-3, contains MA3 domain
A0A493TC83	Ataxin 1 OS=Anas platyrhynchos platyrhynchos OX=8840 GN=ATXN1 PE=4 SV=1	ATXN1	0.653	0.0346777	Down	85.324	3.4	2	2	2	1.391	0.945	1.207	0.88	0.738	0.697	1.135	0.9	1.134		nucleus	K23616	ATXN1_1L; ataxin 1/1L	map04330 Notch signaling pathway	GO:0000122 negative regulation of transcription by RNA polymerase II; GO:0001894 tissue homeostasis; GO:0001895 retina homeostasis; GO:0002009 morphogenesis of an epithelium; GO:0002165 instar larval or pupal development; GO:0003002 regionalization; GO:0003008 system process; GO:0006139 nucleobase-containing compound metabolic process; GO:0006355 regulation of transcription, DNA-templated; GO:000…	GO:0005622 intracellular; GO:0005623 cell; GO:0005634 nucleus; GO:0005654 nucleoplasm; GO:0005730 nucleolus; GO:0005737 cytoplasm; GO:0005829 cytosol; GO:0016234 inclusion body; GO:0016363 nuclear matrix; GO:0031974 membrane-enclosed lumen; GO:0031981 nuclear lumen; GO:0032991 protein-containing complex; GO:0034399 nuclear periphery; GO:0042405 nuclear inclusion body; GO:0043226 organelle; GO:004…	GO:0003676 nucleic acid binding; GO:0003682 chromatin binding; GO:0003723 RNA binding; GO:0003727 single-stranded RNA binding; GO:0005488 binding; GO:0005515 protein binding; GO:0008022 protein C-terminus binding; GO:0008187 poly-pyrimidine tract binding; GO:0008266 poly(U) RNA binding; GO:0034046 poly(G) binding; GO:0042802 identical protein binding; GO:0043621 protein self-association; GO:00707…			S	KOG4053	Ataxin-1, involved in Ca2+ homeostasis
R0KR36	Epithelial membrane protein 2 (Fragment) OS=Anas platyrhynchos OX=8839 GN=Anapl_11458 PE=3 SV=1	Anapl_11458	0.654	0.00550405	Down	16.335	5	1	1	1	1.183	1.324	1.115	0.818	0.7	0.851	1.022	0.956	1.083		plasma membrane				GO:0000003 reproduction; GO:0001667 ameboidal-type cell migration; GO:0001765 membrane raft assembly; GO:0001906 cell killing; GO:0001909 leukocyte mediated cytotoxicity; GO:0001913 T cell mediated cytotoxicity; GO:0001932 regulation of protein phosphorylation; GO:0001934 positive regulation of protein phosphorylation; GO:0001952 regulation of cell-matrix adhesion; GO:0001954 positive regulation …	GO:0005622 intracellular; GO:0005623 cell; GO:0005634 nucleus; GO:0005737 cytoplasm; GO:0005794 Golgi apparatus; GO:0005886 plasma membrane; GO:0009986 cell surface; GO:0012505 endomembrane system; GO:0016020 membrane; GO:0016021 integral component of membrane; GO:0016324 apical plasma membrane; GO:0031224 intrinsic component of membrane; GO:0043226 organelle; GO:0043227 membrane-bounded organell…	GO:0005102 signaling receptor binding; GO:0005178 integrin binding; GO:0005488 binding; GO:0005515 protein binding; GO:0019899 enzyme binding; GO:0019900 kinase binding; GO:0019901 protein kinase binding; GO:0044877 protein-containing complex binding; GO:0050839 cell adhesion molecule binding;
A0A493TZ66	Uncharacterized protein OS=Anas platyrhynchos platyrhynchos OX=8840 PE=4 SV=1	--	0.654	0.0307165	Down	26.93	11.3	3	3	7	1.454	1.297	0.972	0.751	0.843	0.842	1.046	0.998	0.915		extracellular				GO:0006355 regulation of transcription, DNA-templated; GO:0006357 regulation of transcription by RNA polymerase II; GO:0007009 plasma membrane organization; GO:0009889 regulation of biosynthetic process; GO:0009891 positive regulation of biosynthetic process; GO:0009893 positive regulation of metabolic process; GO:0009987 cellular process; GO:0010256 endomembrane system organization; GO:0010468 r…	GO:0005622 intracellular; GO:0005623 cell; GO:0005634 nucleus; GO:0005654 nucleoplasm; GO:0005737 cytoplasm; GO:0005829 cytosol; GO:0005856 cytoskeleton; GO:0005886 plasma membrane; GO:0005901 caveola; GO:0015629 actin cytoskeleton; GO:0016020 membrane; GO:0031974 membrane-enclosed lumen; GO:0031981 nuclear lumen; GO:0043226 organelle; GO:0043227 membrane-bounded organelle; GO:0043228 non-membran…	GO:0001786 phosphatidylserine binding; GO:0005080 protein kinase C binding; GO:0005488 binding; GO:0005515 protein binding; GO:0005543 phospholipid binding; GO:0008289 lipid binding; GO:0019899 enzyme binding; GO:0019900 kinase binding; GO:0019901 protein kinase binding; GO:0043167 ion binding; GO:0043168 anion binding; GO:0072341 modified amino acid binding;
R0LK73	Zinc finger protein 292 (Fragment) OS=Anas platyrhynchos OX=8839 GN=Anapl_09562 PE=4 SV=1	Anapl_09562	0.662	0.0148254	Down	298.25	0.8	2	2	6	1.15	0.891	1.048	0.776	0.636	0.633	1.47	1.28	1.13		nucleus				GO:0006139 nucleobase-containing compound metabolic process; GO:0006351 transcription, DNA-templated; GO:0006355 regulation of transcription, DNA-templated; GO:0006357 regulation of transcription by RNA polymerase II; GO:0006366 transcription by RNA polymerase II; GO:0006725 cellular aromatic compound metabolic process; GO:0006807 nitrogen compound metabolic process; GO:0008152 metabolic process;…	GO:0005622 intracellular; GO:0005623 cell; GO:0005634 nucleus; GO:0043226 organelle; GO:0043227 membrane-bounded organelle; GO:0043229 intracellular organelle; GO:0043231 intracellular membrane-bounded organelle;	GO:0000981 DNA-binding transcription factor activity, RNA polymerase II-specific; GO:0001228 DNA-binding transcription activator activity, RNA polymerase II-specific; GO:0003676 nucleic acid binding; GO:0003677 DNA binding; GO:0003700 DNA-binding transcription factor activity; GO:0005488 binding; GO:0097159 organic cyclic compound binding; GO:0140110 transcription regulator activity; GO:1901363 h…	PF00096	Zinc finger, C2H2 type	S	KOG1721	FOG: Zn-finger
A0A493SXX2	Testis development related protein OS=Anas platyrhynchos platyrhynchos OX=8840 GN=TDRP PE=4 SV=1	TDRP	0.668	0.00261651	Down	21.455	18.9	2	2	2	1.1	1.206	1.2	0.847	0.788	0.706	0.996	1.031	1.15		extracellular				GO:0000003 reproduction; GO:0007276 gamete generation; GO:0007283 spermatogenesis; GO:0019953 sexual reproduction; GO:0022414 reproductive process; GO:0032501 multicellular organismal process; GO:0032504 multicellular organism reproduction; GO:0044703 multi-organism reproductive process; GO:0048232 male gamete generation; GO:0048609 multicellular organismal reproductive process; GO:0051704 multi-…	GO:0005622 intracellular; GO:0005623 cell; GO:0005634 nucleus; GO:0005737 cytoplasm; GO:0005829 cytosol; GO:0043226 organelle; GO:0043227 membrane-bounded organelle; GO:0043229 intracellular organelle; GO:0043231 intracellular membrane-bounded organelle;
U3J936	Leiomodin 1 OS=Anas platyrhynchos platyrhynchos OX=8840 GN=LMOD1 PE=4 SV=2	LMOD1	0.673	0.0136467	Down	49.754	27.4	11	2	14	1.199	1.442	1.127	0.796	0.945	0.796	1.034	0.958	0.77		nucleus	K22030	LMOD; leiomodin		GO:0003008 system process; GO:0003012 muscle system process; GO:0006936 muscle contraction; GO:0006996 organelle organization; GO:0007010 cytoskeleton organization; GO:0007015 actin filament organization; GO:0008064 regulation of actin polymerization or depolymerization; GO:0009653 anatomical structure morphogenesis; GO:0009987 cellular process; GO:0010638 positive regulation of organelle organiz…	GO:0005622 intracellular; GO:0005623 cell; GO:0005737 cytoplasm; GO:0005829 cytosol; GO:0005856 cytoskeleton; GO:0005865 striated muscle thin filament; GO:0005884 actin filament; GO:0015629 actin cytoskeleton; GO:0016020 membrane; GO:0030016 myofibril; GO:0030017 sarcomere; GO:0036379 myofilament; GO:0043226 organelle; GO:0043228 non-membrane-bounded organelle; GO:0043229 intracellular organelle;…	GO:0005488 binding; GO:0005515 protein binding; GO:0005523 tropomyosin binding; GO:0008092 cytoskeletal protein binding;			Z	KOG3735	Tropomodulin and leiomodulin
U3IY65	Uncharacterized protein OS=Anas platyrhynchos platyrhynchos OX=8840 PE=4 SV=2	--	0.677	0.0447347	Down	95.944	28.9	21	21	47	1.399	1.039	1.091	0.648	0.896	0.844	1.054	0.969	1.093		plasma membrane	K20733	MSLN; mesothelin		GO:0006464 cellular protein modification process; GO:0006807 nitrogen compound metabolic process; GO:0007155 cell adhesion; GO:0007160 cell-matrix adhesion; GO:0007275 multicellular organism development; GO:0008152 metabolic process; GO:0009987 cellular process; GO:0019538 protein metabolic process; GO:0022610 biological adhesion; GO:0031016 pancreas development; GO:0031589 cell-substrate adhesio…	GO:0005576 extracellular region; GO:0005615 extracellular space; GO:0005622 intracellular; GO:0005623 cell; GO:0005737 cytoplasm; GO:0005783 endoplasmic reticulum; GO:0005788 endoplasmic reticulum lumen; GO:0005794 Golgi apparatus; GO:0005886 plasma membrane; GO:0009986 cell surface; GO:0012505 endomembrane system; GO:0016020 membrane; GO:0031974 membrane-enclosed lumen; GO:0043226 organelle; GO:…
R0L9T9	Protein Wnt (Fragment) OS=Anas platyrhynchos OX=8839 GN=Anapl_08727 PE=3 SV=1	Anapl_08727	0.678	0.00126311	Down	39.426	5.1	2	2	2	1.201	1.298	1.122	0.849	0.785	0.821	1.043	1.043	0.891		extracellular	K01064	WNT9; wingless-type MMTV integration site family, member 9	map04150 mTOR signaling pathway; map04310 Wnt signaling pathway; map04390 Hippo signaling pathway; map04550 Signaling pathways regulating pluripotency of stem cells; map04916 Melanogenesis; map04934 Cushing syndrome; map05165 Human papillomavirus infection; map05200 Pathways in cancer; map05205 Proteoglycans in cancer; map05217 Basal cell carcinoma; map05224 Breast cancer; map05225 Hepatocellular…	GO:0000003 reproduction; GO:0000075 cell cycle checkpoint; GO:0000278 mitotic cell cycle; GO:0000902 cell morphogenesis; GO:0000904 cell morphogenesis involved in differentiation; GO:0001101 response to acid chemical; GO:0001501 skeletal system development; GO:0001654 eye development; GO:0001736 establishment of planar polarity; GO:0001738 morphogenesis of a polarized epithelium; GO:0002009 morph…	GO:0005576 extracellular region; GO:0005615 extracellular space; GO:0005623 cell; GO:0009986 cell surface;	GO:0001664 G protein-coupled receptor binding; GO:0005102 signaling receptor binding; GO:0005109 frizzled binding; GO:0005488 binding; GO:0005515 protein binding; GO:0030545 receptor regulator activity; GO:0048018 receptor ligand activity; GO:0098772 molecular function regulator;			T	KOG3913	Wnt family of developmental regulators
R0M4Z6	Lysozyme (Fragment) OS=Anas platyrhynchos OX=8839 GN=Anapl_13644 PE=3 SV=1	Anapl_13644	0.679	0.0239339	Down	11.277	37.9	4	1	17	1.332	1.194	1.012	0.686	0.859	0.856	1.223	0.931	0.973		extracellular	K13915	LYZ; lysozyme C [EC:3.2.1.17]	map04970 Salivary secretion	GO:0000270 peptidoglycan metabolic process; GO:0005975 carbohydrate metabolic process; GO:0006022 aminoglycan metabolic process; GO:0006026 aminoglycan catabolic process; GO:0006027 glycosaminoglycan catabolic process; GO:0006807 nitrogen compound metabolic process; GO:0006950 response to stress; GO:0006952 defense response; GO:0008152 metabolic process; GO:0009056 catabolic process; GO:0009057 m…	GO:0005576 extracellular region; GO:0005615 extracellular space; GO:0005622 intracellular; GO:0005623 cell; GO:0005737 cytoplasm; GO:0005783 endoplasmic reticulum; GO:0012505 endomembrane system; GO:0043226 organelle; GO:0043227 membrane-bounded organelle; GO:0043229 intracellular organelle; GO:0043231 intracellular membrane-bounded organelle;	GO:0003796 lysozyme activity; GO:0003824 catalytic activity; GO:0004553 hydrolase activity, hydrolyzing O-glycosyl compounds; GO:0004563 beta-N-acetylhexosaminidase activity; GO:0005488 binding; GO:0005515 protein binding; GO:0015929 hexosaminidase activity; GO:0016231 beta-N-acetylglucosaminidase activity; GO:0016787 hydrolase activity; GO:0016798 hydrolase activity, acting on glycosyl bonds; GO…	PF00062	C-type lysozyme/alpha-lactalbumin family
R0JUI6	MACRO domain-containing protein 2 OS=Anas platyrhynchos OX=8839 GN=Anapl_02323 PE=4 SV=1	Anapl_02323	0.682	0.0106565	Down	23.527	8	1	1	1	1.357	1.275	1.048	0.866	0.787	0.857	0.995	0.991	0.892		extracellular	K23518	MACROD, ymdB; O-acetyl-ADP-ribose deacetylase [EC:3.1.1.106]
U3I7A0	Ankyrin repeat domain 10 OS=Anas platyrhynchos platyrhynchos OX=8840 GN=ANKRD10 PE=4 SV=1	ANKRD10	0.688	0.0340322	Down	44.481	16.2	5	5	5	1.463	1.097	1.006	0.834	0.797	0.823	1.124	1.052	0.871		nucleus				GO:0009966 regulation of signal transduction; GO:0010646 regulation of cell communication; GO:0023051 regulation of signaling; GO:0030111 regulation of Wnt signaling pathway; GO:0048583 regulation of response to stimulus; GO:0050789 regulation of biological process; GO:0050794 regulation of cellular process; GO:0060828 regulation of canonical Wnt signaling pathway; GO:0065007 biological regulatio…					S	KOG0504	FOG: Ankyrin repeat
A0A493TCK3	StAR related lipid transfer domain containing 6 OS=Anas platyrhynchos platyrhynchos OX=8840 GN=STARD6 PE=4 SV=1	STARD6	0.691	0.0191703	Down	23.375	17.6	3	3	3	1.09	1.269	0.995	0.844	0.677	0.798	1.12	0.957	1.287		cytoplasm					GO:0005622 intracellular; GO:0005623 cell; GO:0005737 cytoplasm; GO:0005739 mitochondrion; GO:0043226 organelle; GO:0043227 membrane-bounded organelle; GO:0043229 intracellular organelle; GO:0043231 intracellular membrane-bounded organelle;	GO:0005488 binding; GO:0005496 steroid binding; GO:0008289 lipid binding; GO:0015485 cholesterol binding; GO:0032934 sterol binding; GO:0036094 small molecule binding; GO:0043178 alcohol binding; GO:0097159 organic cyclic compound binding;	PF01852	START domain	I	KOG3845	MLN, STAR and related lipid-binding proteins
A0A493THY7	Uncharacterized protein OS=Anas platyrhynchos platyrhynchos OX=8840 PE=4 SV=1	--	0.694	0.0033998	Down	19.865	23.9	3	1	3	1.023	1.128	1.218	0.825	0.765	0.749	1.091	1.073	1.148		extracellular
A0A493TD81	Doublecortin like kinase 1 OS=Anas platyrhynchos platyrhynchos OX=8840 GN=DCLK1 PE=4 SV=1	DCLK1	0.696	0.00579261	Down	74.999	6.2	4	3	5	1.296	1.033	1.119	0.796	0.799	0.806	1.161	1.019	1.014		cytoplasm	K08805	DCLK1_2; doublecortin-like kinase 1/2 [EC:2.7.11.1]		GO:0000226 microtubule cytoskeleton organization; GO:0000278 mitotic cell cycle; GO:0000902 cell morphogenesis; GO:0000904 cell morphogenesis involved in differentiation; GO:0001764 neuron migration; GO:0006464 cellular protein modification process; GO:0006468 protein phosphorylation; GO:0006793 phosphorus metabolic process; GO:0006796 phosphate-containing compound metabolic process; GO:0006807 n…	GO:0005622 intracellular; GO:0005623 cell; GO:0005634 nucleus; GO:0005737 cytoplasm; GO:0005813 centrosome; GO:0005815 microtubule organizing center; GO:0005856 cytoskeleton; GO:0005875 microtubule associated complex; GO:0005886 plasma membrane; GO:0005887 integral component of plasma membrane; GO:0014069 postsynaptic density; GO:0015630 microtubule cytoskeleton; GO:0016020 membrane; GO:0016021 i…	GO:0003824 catalytic activity; GO:0004672 protein kinase activity; GO:0004674 protein serine/threonine kinase activity; GO:0004683 calmodulin-dependent protein kinase activity; GO:0005488 binding; GO:0005515 protein binding; GO:0005516 calmodulin binding; GO:0008017 microtubule binding; GO:0008092 cytoskeletal protein binding; GO:0009931 calcium-dependent protein serine/threonine kinase activity;…	PF00069	Protein kinase domain	T	KOG3757	Microtubule assembly protein Doublecortin and related proteins, contain DCX domain
R0J8U9	Ectonucleotide pyrophosphatase/phosphodiesterase family member 6 (Fragment) OS=Anas platyrhynchos OX=8839 GN=Anapl_09741 PE=4 SV=1	Anapl_09741	0.697	0.0475165	Down	49.625	16.7	7	7	9	1.321	1.269	1.186	0.956	1.007	0.667	0.78	0.821	1.037		endoplasmic reticulum	K08743	ENPP6; ectonucleotide pyrophosphatase/phosphodiesterase family member 6 [EC:3.1.4.-]	map00565 Ether lipid metabolism	GO:0001505 regulation of neurotransmitter levels; GO:0006629 lipid metabolic process; GO:0006644 phospholipid metabolic process; GO:0006650 glycerophospholipid metabolic process; GO:0006793 phosphorus metabolic process; GO:0006796 phosphate-containing compound metabolic process; GO:0006807 nitrogen compound metabolic process; GO:0008152 metabolic process; GO:0009056 catabolic process; GO:0009395 …	GO:0005576 extracellular region; GO:0005622 intracellular; GO:0005623 cell; GO:0005737 cytoplasm; GO:0005886 plasma membrane; GO:0016020 membrane; GO:0030016 myofibril; GO:0030017 sarcomere; GO:0031674 I band; GO:0043226 organelle; GO:0043228 non-membrane-bounded organelle; GO:0043229 intracellular organelle; GO:0043232 intracellular non-membrane-bounded organelle; GO:0043292 contractile fiber; G…	GO:0003824 catalytic activity; GO:0008081 phosphoric diester hydrolase activity; GO:0008889 glycerophosphodiester phosphodiesterase activity; GO:0016787 hydrolase activity; GO:0016788 hydrolase activity, acting on ester bonds; GO:0042578 phosphoric ester hydrolase activity; GO:0047390 glycerophosphocholine cholinephosphodiesterase activity;			S	KOG2645	Type I phosphodiesterase/nucleotide pyrophosphatase
U3J3L0	Ring finger protein 128 OS=Anas platyrhynchos platyrhynchos OX=8840 GN=RNF128 PE=4 SV=2	RNF128	0.697	0.0213166	Down	43.182	4.9	2	2	2	1.126	1.052	1.418	0.874	0.782	0.85	0.94	1.01	0.974		plasma membrane	K10629	RNF128, GRAIL; E3 ubiquitin-protein ligase RNF128 [EC:2.3.2.27]		GO:0001817 regulation of cytokine production; GO:0001818 negative regulation of cytokine production; GO:0006464 cellular protein modification process; GO:0006508 proteolysis; GO:0006511 ubiquitin-dependent protein catabolic process; GO:0006807 nitrogen compound metabolic process; GO:0008104 protein localization; GO:0008152 metabolic process; GO:0009056 catabolic process; GO:0009057 macromolecule …	GO:0005622 intracellular; GO:0005623 cell; GO:0005737 cytoplasm; GO:0005768 endosome; GO:0005770 late endosome; GO:0005783 endoplasmic reticulum; GO:0005794 Golgi apparatus; GO:0005829 cytosol; GO:0012505 endomembrane system; GO:0031410 cytoplasmic vesicle; GO:0031982 vesicle; GO:0043226 organelle; GO:0043227 membrane-bounded organelle; GO:0043229 intracellular organelle; GO:0043231 intracellular…	GO:0003824 catalytic activity; GO:0004842 ubiquitin-protein transferase activity; GO:0016740 transferase activity; GO:0019787 ubiquitin-like protein transferase activity; GO:0061630 ubiquitin protein ligase activity; GO:0061659 ubiquitin-like protein ligase activity; GO:0140096 catalytic activity, acting on a protein;	PF13639	Ring finger domain	O	KOG4628	Predicted E3 ubiquitin ligase
U3IF27	Alpha 2-HS glycoprotein OS=Anas platyrhynchos platyrhynchos OX=8840 GN=AHSG PE=4 SV=1	AHSG	0.697	0.0312878	Down	37.029	20.9	6	6	14	1.258	1.251	1.089	0.756	1.016	0.735	1.069	0.96	0.985		extracellular	K23409	AHSG, FETUA; alpha-2-HS-glycoprotein		GO:0000003 reproduction; GO:0001501 skeletal system development; GO:0001503 ossification; GO:0001558 regulation of cell growth; GO:0001775 cell activation; GO:0001932 regulation of protein phosphorylation; GO:0001933 negative regulation of protein phosphorylation; GO:0002252 immune effector process; GO:0002263 cell activation involved in immune response; GO:0002274 myeloid leukocyte activation; G…	GO:0005576 extracellular region; GO:0005615 extracellular space; GO:0005622 intracellular; GO:0005623 cell; GO:0005737 cytoplasm; GO:0005783 endoplasmic reticulum; GO:0005788 endoplasmic reticulum lumen; GO:0005794 Golgi apparatus; GO:0005886 plasma membrane; GO:0012505 endomembrane system; GO:0016020 membrane; GO:0030141 secretory granule; GO:0031012 extracellular matrix; GO:0031091 platelet alp…	GO:0004857 enzyme inhibitor activity; GO:0004860 protein kinase inhibitor activity; GO:0004866 endopeptidase inhibitor activity; GO:0019207 kinase regulator activity; GO:0019210 kinase inhibitor activity; GO:0019887 protein kinase regulator activity; GO:0030234 enzyme regulator activity; GO:0030292 protein tyrosine kinase inhibitor activity; GO:0030294 receptor signaling protein tyrosine kinase i…	PF00031	Cystatin domain
R0KXM6	Clusterin (Fragment) OS=Anas platyrhynchos OX=8839 GN=Anapl_09912 PE=4 SV=1	Anapl_09912	0.701	0.00205744	Down	26.269	13.2	4	4	13	1.227	1.127	1.246	0.897	0.784	0.844	1.002	0.899	1.027		cytoplasm,nucleus	K17252	CLU; clusterin	map04610 Complement and coagulation cascades	GO:0000003 reproduction; GO:0000902 cell morphogenesis; GO:0001505 regulation of neurotransmitter levels; GO:0001774 microglial cell activation; GO:0001775 cell activation; GO:0001817 regulation of cytokine production; GO:0001819 positive regulation of cytokine production; GO:0001836 release of cytochrome c from mitochondria; GO:0001932 regulation of protein phosphorylation; GO:0001934 positive r…	GO:0005576 extracellular region; GO:0005615 extracellular space; GO:0005622 intracellular; GO:0005623 cell; GO:0005634 nucleus; GO:0005737 cytoplasm; GO:0005739 mitochondrion; GO:0005783 endoplasmic reticulum; GO:0005788 endoplasmic reticulum lumen; GO:0005794 Golgi apparatus; GO:0009986 cell surface; GO:0012505 endomembrane system; GO:0016234 inclusion body; GO:0016235 aggresome; GO:0030141 secr…	GO:0001540 amyloid-beta binding; GO:0005102 signaling receptor binding; GO:0005488 binding; GO:0005515 protein binding; GO:0008092 cytoskeletal protein binding; GO:0019899 enzyme binding; GO:0031625 ubiquitin protein ligase binding; GO:0033218 amide binding; GO:0042277 peptide binding; GO:0044389 ubiquitin-like protein ligase binding; GO:0044877 protein-containing complex binding; GO:0046982 prot…
A0A493T233	Uncharacterized protein OS=Anas platyrhynchos platyrhynchos OX=8840 PE=4 SV=1	--	0.714	0.0101926	Down	43.278	27.6	8	1	14	1.331	1.203	1.082	0.79	0.885	0.906	1.048	0.922	0.9		cytoplasm	K12382	PSAP, SGP1; saposin	map04142 Lysosome	GO:0000003 reproduction; GO:0001655 urogenital system development; GO:0001775 cell activation; GO:0001932 regulation of protein phosphorylation; GO:0001934 positive regulation of protein phosphorylation; GO:0002252 immune effector process; GO:0002263 cell activation involved in immune response; GO:0002274 myeloid leukocyte activation; GO:0002275 myeloid cell activation involved in immune response…	GO:0000323 lytic vacuole; GO:0005576 extracellular region; GO:0005615 extracellular space; GO:0005622 intracellular; GO:0005623 cell; GO:0005737 cytoplasm; GO:0005764 lysosome; GO:0005765 lysosomal membrane; GO:0005766 primary lysosome; GO:0005768 endosome; GO:0005770 late endosome; GO:0005773 vacuole; GO:0005774 vacuolar membrane; GO:0005775 vacuolar lumen; GO:0005776 autophagosome; GO:0005886 p…	GO:0001664 G protein-coupled receptor binding; GO:0003824 catalytic activity; GO:0004553 hydrolase activity, hydrolyzing O-glycosyl compounds; GO:0004565 beta-galactosidase activity; GO:0005102 signaling receptor binding; GO:0005488 binding; GO:0005515 protein binding; GO:0005543 phospholipid binding; GO:0008047 enzyme activator activity; GO:0008289 lipid binding; GO:0015925 galactosidase activit…	PF05184	Saposin-like type B, region 1	GI	KOG1340	Prosaposin
U3IIK4	GFA domain-containing protein OS=Anas platyrhynchos platyrhynchos OX=8840 PE=4 SV=2	--	0.718	0.00107938	Down	24.077	30.1	6	6	13	1.195	1.098	1.078	0.803	0.777	0.841	1.041	1.17	1.042		mitochondria	K04650	NCOR1, N-CoR; nuclear receptor co-repressor 1	map01522 Endocrine resistance; map04919 Thyroid hormone signaling pathway; map05202 Transcriptional misregulation in cancer	GO:0001667 ameboidal-type cell migration; GO:0006323 DNA packaging; GO:0006325 chromatin organization; GO:0006333 chromatin assembly or disassembly; GO:0006338 chromatin remodeling; GO:0006928 movement of cell or subcellular component; GO:0006996 organelle organization; GO:0009987 cellular process; GO:0010564 regulation of cell cycle process; GO:0016043 cellular component organization; GO:0016477…	GO:0000775 chromosome, centromeric region; GO:0000776 kinetochore; GO:0005622 intracellular; GO:0005623 cell; GO:0005634 nucleus; GO:0005694 chromosome; GO:0005819 spindle; GO:0005856 cytoskeleton; GO:0015630 microtubule cytoskeleton; GO:0032991 protein-containing complex; GO:0043226 organelle; GO:0043227 membrane-bounded organelle; GO:0043228 non-membrane-bounded organelle; GO:0043229 intracellu…		PF04828	Glutathione-dependent formaldehyde-activating enzyme	S	KOG4192	Uncharacterized conserved protein
R0J8S2	Ig lambda chain V-1 region (Fragment) OS=Anas platyrhynchos OX=8839 GN=Anapl_18389 PE=4 SV=1	Anapl_18389	0.719	0.006558	Down	10.149	23.5	3	3	10	1.14	1.262	1.235	0.955	0.874	0.787	1.019	0.946	0.793		cytoplasm,nucleus				GO:0002250 adaptive immune response; GO:0002252 immune effector process; GO:0002253 activation of immune response; GO:0002376 immune system process; GO:0002443 leukocyte mediated immunity; GO:0002449 lymphocyte mediated immunity; GO:0002455 humoral immune response mediated by circulating immunoglobulin; GO:0002460 adaptive immune response based on somatic recombination of immune receptors built f…	GO:0005576 extracellular region;		PF07686	Immunoglobulin V-set domain
U3I023	Uncharacterized protein OS=Anas platyrhynchos platyrhynchos OX=8840 PE=4 SV=1	--	0.72	0.0397315	Down	13.167	7.7	1	1	2	1.346	1.102	1.139	0.711	0.943	0.929	0.942	1.243	0.715		plasma membrane				GO:0006928 movement of cell or subcellular component; GO:0007275 multicellular organism development; GO:0007399 nervous system development; GO:0007417 central nervous system development; GO:0007420 brain development; GO:0007610 behavior; GO:0007626 locomotory behavior; GO:0007628 adult walking behavior; GO:0008285 negative regulation of cell population proliferation; GO:0008344 adult locomotory b…
U3HYD9	Uncharacterized protein OS=Anas platyrhynchos platyrhynchos OX=8840 PE=4 SV=2	--	0.722	0.00117225	Down	92.506	19.9	13	4	18	1.13	1.259	1.17	0.832	0.84	0.896	1.034	0.974	0.977		nucleus
U3J6M4	EPH receptor B2 OS=Anas platyrhynchos platyrhynchos OX=8840 GN=EPHB2 PE=3 SV=2	EPHB2	0.724	0.0332816	Down	110.99	4.7	4	2	5	1.113	1.366	1.151	0.79	0.817	1.02	0.918	0.978	0.915		cytoplasm,nucleus	K05111	EPHB2, ERK, DRT; Eph receptor B2 [EC:2.7.10.1]	map04360 Axon guidance	GO:0000902 cell morphogenesis; GO:0000904 cell morphogenesis involved in differentiation; GO:0001525 angiogenesis; GO:0001568 blood vessel development; GO:0001654 eye development; GO:0001655 urogenital system development; GO:0001756 somitogenesis; GO:0001932 regulation of protein phosphorylation; GO:0001933 negative regulation of protein phosphorylation; GO:0001944 vasculature development; GO:000…	GO:0005576 extracellular region; GO:0005622 intracellular; GO:0005623 cell; GO:0005634 nucleus; GO:0005737 cytoplasm; GO:0005768 endosome; GO:0005769 early endosome; GO:0005829 cytosol; GO:0005886 plasma membrane; GO:0005887 integral component of plasma membrane; GO:0010008 endosome membrane; GO:0012505 endomembrane system; GO:0016020 membrane; GO:0016021 integral component of membrane; GO:003042…	GO:0001540 amyloid-beta binding; GO:0003824 catalytic activity; GO:0004672 protein kinase activity; GO:0004713 protein tyrosine kinase activity; GO:0004714 transmembrane receptor protein tyrosine kinase activity; GO:0004888 transmembrane signaling receptor activity; GO:0005003 ephrin receptor activity; GO:0005004 GPI-linked ephrin receptor activity; GO:0005005 transmembrane-ephrin receptor activi…	PF01404; PF00041; PF07714; PF00536	Ephrin receptor ligand binding domain; Fibronectin type III domain; Protein tyrosine kinase; SAM domain (Sterile alpha motif)	T	KOG0196	Tyrosine kinase, EPH (ephrin) receptor family
R0KSA6	Integrin beta (Fragment) OS=Anas platyrhynchos OX=8839 GN=Anapl_07600 PE=3 SV=1	Anapl_07600	0.725	0.00780326	Down	84.169	15.3	11	11	15	1.173	1.224	1.065	0.858	0.756	0.895	1.007	1.088	0.959		cytoplasm	K06589	ITGB6; integrin beta 6	map04151 PI3K-Akt signaling pathway; map04510 Focal adhesion; map04512 ECM-receptor interaction; map04810 Regulation of actin cytoskeleton; map05165 Human papillomavirus infection; map05410 Hypertrophic cardiomyopathy (HCM); map05412 Arrhythmogenic right ventricular cardiomyopathy (ARVC); map05414 Dilated cardiomyopathy (DCM)	GO:0001816 cytokine production; GO:0002790 peptide secretion; GO:0006810 transport; GO:0006950 response to stress; GO:0006952 defense response; GO:0006954 inflammatory response; GO:0007155 cell adhesion; GO:0008104 protein localization; GO:0009306 protein secretion; GO:0009987 cellular process; GO:0015031 protein transport; GO:0015833 peptide transport; GO:0016043 cellular component organization;…	GO:0005622 intracellular; GO:0005623 cell; GO:0005634 nucleus; GO:0005654 nucleoplasm; GO:0005813 centrosome; GO:0005815 microtubule organizing center; GO:0005856 cytoskeleton; GO:0005886 plasma membrane; GO:0005887 integral component of plasma membrane; GO:0005912 adherens junction; GO:0005925 focal adhesion; GO:0008305 integrin complex; GO:0009897 external side of plasma membrane; GO:0009986 ce…	GO:0005102 signaling receptor binding; GO:0005178 integrin binding; GO:0005488 binding; GO:0005515 protein binding; GO:0044877 protein-containing complex binding; GO:0050839 cell adhesion molecule binding;	PF00362; PF07965; PF08725	Integrin, beta chain; Integrin beta tail domain; Integrin beta cytoplasmic domain	TW	KOG1226	Integrin beta subunit (N-terminal portion of extracellular region)
A0A493TRJ2	3'-phosphoadenosine 5'-phosphosulfate synthase 2 OS=Anas platyrhynchos platyrhynchos OX=8840 GN=PAPSS2 PE=3 SV=1	PAPSS2	0.726	0.00801264	Down	68.999	30.7	14	13	23	0.997	1.182	1.198	0.814	0.856	0.781	1.169	1.128	1.058		mitochondria	K13811	PAPSS; 3'-phosphoadenosine 5'-phosphosulfate synthase [EC:2.7.7.4 2.7.1.25]	map00230 Purine metabolism; map00261 Monobactam biosynthesis; map00450 Selenocompound metabolism; map00920 Sulfur metabolism; map01100 Metabolic pathways	GO:0000103 sulfate assimilation; GO:0001501 skeletal system development; GO:0006082 organic acid metabolic process; GO:0006139 nucleobase-containing compound metabolic process; GO:0006163 purine nucleotide metabolic process; GO:0006164 purine nucleotide biosynthetic process; GO:0006725 cellular aromatic compound metabolic process; GO:0006753 nucleoside phosphate metabolic process; GO:0006790 sulf…	GO:0005622 intracellular; GO:0005623 cell; GO:0005634 nucleus; GO:0005737 cytoplasm; GO:0005829 cytosol; GO:0043226 organelle; GO:0043227 membrane-bounded organelle; GO:0043229 intracellular organelle; GO:0043231 intracellular membrane-bounded organelle;	GO:0003824 catalytic activity; GO:0004020 adenylylsulfate kinase activity; GO:0004779 sulfate adenylyltransferase activity; GO:0004781 sulfate adenylyltransferase (ATP) activity; GO:0016301 kinase activity; GO:0016740 transferase activity; GO:0016772 transferase activity, transferring phosphorus-containing groups; GO:0016773 phosphotransferase activity, alcohol group as acceptor; GO:0016779 nucle…	PF01583; PF14306; PF01747	Adenylylsulphate kinase; PUA-like domain; ATP-sulfurylase	F	KOG4238	Bifunctional ATP sulfurylase/adenosine 5'-phosphosulfate kinase
R0K0A0	Sorbitol dehydrogenase (Fragment) OS=Anas platyrhynchos OX=8839 GN=Anapl_01745 PE=3 SV=1	Anapl_01745	0.727	0.0244333	Down	34.803	23.5	6	6	12	1.316	1.094	1.126	0.981	0.808	0.783	0.927	1.032	0.957		cytoplasm	K00008	SORD, gutB; L-iditol 2-dehydrogenase [EC:1.1.1.14]	map00040 Pentose and glucuronate interconversions; map00051 Fructose and mannose metabolism; map01100 Metabolic pathways	GO:0005975 carbohydrate metabolic process; GO:0005996 monosaccharide metabolic process; GO:0006000 fructose metabolic process; GO:0006006 glucose metabolic process; GO:0006059 hexitol metabolic process; GO:0006060 sorbitol metabolic process; GO:0006061 sorbitol biosynthetic process; GO:0006062 sorbitol catabolic process; GO:0006063 uronic acid metabolic process; GO:0006064 glucuronate catabolic p…	GO:0005576 extracellular region; GO:0005615 extracellular space; GO:0005622 intracellular; GO:0005623 cell; GO:0005737 cytoplasm; GO:0005739 mitochondrion; GO:0005829 cytosol; GO:0005929 cilium; GO:0016020 membrane; GO:0031514 motile cilium; GO:0031982 vesicle; GO:0032991 protein-containing complex; GO:0042995 cell projection; GO:0043226 organelle; GO:0043227 membrane-bounded organelle; GO:004322…	GO:0000166 nucleotide binding; GO:0003824 catalytic activity; GO:0003939 L-iditol 2-dehydrogenase activity; GO:0005488 binding; GO:0005515 protein binding; GO:0008270 zinc ion binding; GO:0016491 oxidoreductase activity; GO:0016614 oxidoreductase activity, acting on CH-OH group of donors; GO:0016616 oxidoreductase activity, acting on the CH-OH group of donors, NAD or NADP as acceptor; GO:0030246 …	PF08240	Alcohol dehydrogenase GroES-like domain	Q	KOG0024	Sorbitol dehydrogenase
U3J2I9	Dynein light intermediate chain OS=Anas platyrhynchos platyrhynchos OX=8840 GN=DYNC1LI2 PE=3 SV=2	DYNC1LI2	0.727	0.00346438	Down	69.609	28.2	15	1	20	1.262	1.197	1.093	0.81	0.883	0.888	0.978	1.031	0.92		plasma membrane	K10416	DYNC1LI, DNCLI; dynein light intermediate chain 1, cytosolic	map04145 Phagosome; map04962 Vasopressin-regulated water reabsorption; map05132 Salmonella infection	GO:0000226 microtubule cytoskeleton organization; GO:0002376 immune system process; GO:0002478 antigen processing and presentation of exogenous peptide antigen; GO:0002495 antigen processing and presentation of peptide antigen via MHC class II; GO:0002504 antigen processing and presentation of peptide or polysaccharide antigen via MHC class II; GO:0006810 transport; GO:0006888 endoplasmic reticul…	GO:0000775 chromosome, centromeric region; GO:0000776 kinetochore; GO:0005622 intracellular; GO:0005623 cell; GO:0005694 chromosome; GO:0005737 cytoplasm; GO:0005813 centrosome; GO:0005815 microtubule organizing center; GO:0005829 cytosol; GO:0005856 cytoskeleton; GO:0005868 cytoplasmic dynein complex; GO:0005875 microtubule associated complex; GO:0015630 microtubule cytoskeleton; GO:0030286 dyne…	GO:0005488 binding; GO:0005515 protein binding; GO:0045504 dynein heavy chain binding;	PF01284	Membrane-associating domain	N	KOG4788	Members of chemokine-like factor super family and related proteins
A0A493U2U9	Protein phosphatase 1 regulatory subunit OS=Anas platyrhynchos platyrhynchos OX=8840 GN=PPP1R12A PE=4 SV=1	PPP1R12A	0.729	0.000956446	Down	109.16	32.2	31	1	45	1.233	1.135	1.106	0.83	0.87	0.831	1.095	0.962	0.987		nucleus	K06270	PPP1R12A, MYPT1; protein phosphatase 1 regulatory subunit 12A	map04022 cGMP-PKG signaling pathway; map04024 cAMP signaling pathway; map04270 Vascular smooth muscle contraction; map04510 Focal adhesion; map04611 Platelet activation; map04810 Regulation of actin cytoskeleton; map04921 Oxytocin signaling pathway; map05205 Proteoglycans in cancer	GO:0000226 microtubule cytoskeleton organization; GO:0000278 mitotic cell cycle; GO:0000902 cell morphogenesis; GO:0000904 cell morphogenesis involved in differentiation; GO:0001889 liver development; GO:0002009 morphogenesis of an epithelium; GO:0003002 regionalization; GO:0003401 axis elongation; GO:0006355 regulation of transcription, DNA-templated; GO:0006357 regulation of transcription by RN…	GO:0000775 chromosome, centromeric region; GO:0000776 kinetochore; GO:0005622 intracellular; GO:0005623 cell; GO:0005634 nucleus; GO:0005654 nucleoplasm; GO:0005694 chromosome; GO:0005737 cytoplasm; GO:0005813 centrosome; GO:0005815 microtubule organizing center; GO:0005829 cytosol; GO:0005856 cytoskeleton; GO:0008287 protein serine/threonine phosphatase complex; GO:0015629 actin cytoskeleton; GO…	GO:0003824 catalytic activity; GO:0004721 phosphoprotein phosphatase activity; GO:0004857 enzyme inhibitor activity; GO:0005488 binding; GO:0005515 protein binding; GO:0016787 hydrolase activity; GO:0016788 hydrolase activity, acting on ester bonds; GO:0016791 phosphatase activity; GO:0019208 phosphatase regulator activity; GO:0019899 enzyme binding; GO:0019900 kinase binding; GO:0019901 protein …			OT	KOG0505	Myosin phosphatase, regulatory subunit
A0A493TIE6	Uncharacterized protein OS=Anas platyrhynchos platyrhynchos OX=8840 PE=4 SV=1	--	0.73	0.00174649	Down	37.302	12.3	4	4	4	1.176	1.216	1.169	0.798	0.912	0.888	1.024	0.911	1.028		plasma membrane	K06788	CXADR, CAR; coxsackievirus and adenovirus receptor	map05416 Viral myocarditis	GO:0000003 reproduction; GO:0001655 urogenital system development; GO:0001775 cell activation; GO:0001822 kidney development; GO:0001894 tissue homeostasis; GO:0002252 immune effector process; GO:0002376 immune system process; GO:0002682 regulation of immune system process; GO:0006810 transport; GO:0006928 movement of cell or subcellular component; GO:0006935 chemotaxis; GO:0006950 response to st…	GO:0001669 acrosomal vesicle; GO:0005576 extracellular region; GO:0005615 extracellular space; GO:0005622 intracellular; GO:0005623 cell; GO:0005634 nucleus; GO:0005654 nucleoplasm; GO:0005737 cytoplasm; GO:0005886 plasma membrane; GO:0005887 integral component of plasma membrane; GO:0005911 cell-cell junction; GO:0005912 adherens junction; GO:0005923 bicellular tight junction; GO:0009986 cell su…	GO:0001618 virus receptor activity; GO:0005102 signaling receptor binding; GO:0005178 integrin binding; GO:0005488 binding; GO:0005515 protein binding; GO:0008013 beta-catenin binding; GO:0019904 protein domain specific binding; GO:0030165 PDZ domain binding; GO:0042802 identical protein binding; GO:0044877 protein-containing complex binding; GO:0050839 cell adhesion molecule binding; GO:0071253 …	PF07686; PF13927	Immunoglobulin V-set domain; Immunoglobulin domain
R0K863	Calcium-dependent secretion activator 2 (Fragment) OS=Anas platyrhynchos OX=8839 GN=Anapl_12607 PE=4 SV=1	Anapl_12607	0.732	0.00786751	Down	135.49	3.6	4	4	4	1.286	1.066	1.107	0.841	0.883	0.809	0.942	1.13	0.982		cytoplasm	K19933	CADPS; calcium-dependent secretion activator		GO:0000003 reproduction; GO:0001505 regulation of neurotransmitter levels; GO:0001820 serotonin secretion; GO:0006810 transport; GO:0006811 ion transport; GO:0006812 cation transport; GO:0006836 neurotransmitter transport; GO:0006837 serotonin transport; GO:0006887 exocytosis; GO:0006937 regulation of muscle contraction; GO:0006950 response to stress; GO:0007154 cell communication; GO:0007267 cel…	GO:0005622 intracellular; GO:0005623 cell; GO:0005634 nucleus; GO:0005654 nucleoplasm; GO:0005737 cytoplasm; GO:0005886 plasma membrane; GO:0008021 synaptic vesicle; GO:0012505 endomembrane system; GO:0016020 membrane; GO:0030133 transport vesicle; GO:0030141 secretory granule; GO:0030424 axon; GO:0031045 dense core granule; GO:0031410 cytoplasmic vesicle; GO:0031974 membrane-enclosed lumen; GO:0…	GO:0005488 binding; GO:0005509 calcium ion binding; GO:0005543 phospholipid binding; GO:0005546 phosphatidylinositol-4,5-bisphosphate binding; GO:0008289 lipid binding; GO:0035091 phosphatidylinositol binding; GO:0043167 ion binding; GO:0043168 anion binding; GO:0043169 cation binding; GO:0046872 metal ion binding; GO:1901981 phosphatidylinositol phosphate binding; GO:1902936 phosphatidylinositol…	PF00169; PF06292	PH domain; Domain of Unknown Function (DUF1041)	T	KOG3543	Ca2+-dependent activator protein
U3IDQ7	Fibrillin 1 OS=Anas platyrhynchos platyrhynchos OX=8840 GN=FBN1 PE=4 SV=2	FBN1	0.735	0.00796163	Down	307.1	33.7	72	2	154	1.178	1.289	1.076	0.816	0.919	0.868	0.979	1.032	0.903		extracellular	K06825	FBN1; fibrillin 1	map04350 TGF-beta signaling pathway				PF07645; PF12662	Calcium-binding EGF domain; Complement Clr-like EGF-like	T	KOG1217	Fibrillins and related proteins containing Ca2+-binding EGF-like domains
A0A493SVY0	Inosine triphosphatase OS=Anas platyrhynchos platyrhynchos OX=8840 GN=ITPA PE=4 SV=1	ITPA	0.742	0.00309451	Down	20.801	24.5	5	5	9	1.217	1.099	1.183	0.82	0.85	0.925	0.899	0.959	1.093		mitochondria	K01519	ITPA; inosine triphosphate pyrophosphatase [EC:3.6.1.-]	map00230 Purine metabolism; map00983 Drug metabolism - other enzymes; map01100 Metabolic pathways	GO:0006139 nucleobase-containing compound metabolic process; GO:0006163 purine nucleotide metabolic process; GO:0006193 ITP catabolic process; GO:0006195 purine nucleotide catabolic process; GO:0006725 cellular aromatic compound metabolic process; GO:0006753 nucleoside phosphate metabolic process; GO:0006793 phosphorus metabolic process; GO:0006796 phosphate-containing compound metabolic process;…	GO:0005622 intracellular; GO:0005623 cell; GO:0005737 cytoplasm; GO:0005829 cytosol;	GO:0003824 catalytic activity; GO:0005488 binding; GO:0005515 protein binding; GO:0016462 pyrophosphatase activity; GO:0016787 hydrolase activity; GO:0016817 hydrolase activity, acting on acid anhydrides; GO:0016818 hydrolase activity, acting on acid anhydrides, in phosphorus-containing anhydrides; GO:0035870 dITP diphosphatase activity; GO:0036220 ITP diphosphatase activity; GO:0036222 XTP dipho…	PF01725	Ham1 family	F	KOG3222	Inosine triphosphate pyrophosphatase
U3J2B1	Claudin OS=Anas platyrhynchos platyrhynchos OX=8840 GN=CLDN3 PE=3 SV=2	CLDN3	0.744	0.00100035	Down	23.136	17.3	4	4	6	1.186	1.17	1.129	0.811	0.889	0.892	1.019	0.983	0.993		plasma membrane	K06087	CLDN; claudin	map04514 Cell adhesion molecules (CAMs); map04530 Tight junction; map04670 Leukocyte transendothelial migration; map05130 Pathogenic Escherichia coli infection; map05160 Hepatitis C	GO:0000902 cell morphogenesis; GO:0000904 cell morphogenesis involved in differentiation; GO:0001666 response to hypoxia; GO:0002064 epithelial cell development; GO:0003382 epithelial cell morphogenesis; GO:0006950 response to stress; GO:0007043 cell-cell junction assembly; GO:0007154 cell communication; GO:0007155 cell adhesion; GO:0007165 signal transduction; GO:0009628 response to abiotic stim…	GO:0005622 intracellular; GO:0005623 cell; GO:0005737 cytoplasm; GO:0005886 plasma membrane; GO:0005887 integral component of plasma membrane; GO:0005911 cell-cell junction; GO:0005923 bicellular tight junction; GO:0016020 membrane; GO:0016021 integral component of membrane; GO:0016327 apicolateral plasma membrane; GO:0016328 lateral plasma membrane; GO:0030054 cell junction; GO:0031224 intrinsic…	GO:0004888 transmembrane signaling receptor activity; GO:0005488 binding; GO:0005515 protein binding; GO:0038023 signaling receptor activity; GO:0042802 identical protein binding; GO:0060089 molecular transducer activity;
R0KA79	Protein POF1B (Fragment) OS=Anas platyrhynchos OX=8839 GN=Anapl_05798 PE=4 SV=1	Anapl_05798	0.745	0.0158491	Down	50.839	44.1	16	1	21	1.159	1.114	1.119	0.749	0.962	0.817	1.1	0.902	1.121		cytoplasm				GO:0000902 cell morphogenesis; GO:0000904 cell morphogenesis involved in differentiation; GO:0002064 epithelial cell development; GO:0003382 epithelial cell morphogenesis; GO:0006996 organelle organization; GO:0007010 cytoskeleton organization; GO:0007015 actin filament organization; GO:0007043 cell-cell junction assembly; GO:0009653 anatomical structure morphogenesis; GO:0009888 tissue developme…	GO:0005622 intracellular; GO:0005623 cell; GO:0005856 cytoskeleton; GO:0005884 actin filament; GO:0005911 cell-cell junction; GO:0005912 adherens junction; GO:0005923 bicellular tight junction; GO:0015629 actin cytoskeleton; GO:0030054 cell junction; GO:0030057 desmosome; GO:0043226 organelle; GO:0043228 non-membrane-bounded organelle; GO:0043229 intracellular organelle; GO:0043232 intracellular …	GO:0003779 actin binding; GO:0005488 binding; GO:0005515 protein binding; GO:0008092 cytoskeletal protein binding; GO:0044877 protein-containing complex binding; GO:0051015 actin filament binding;
R0JU81	Carboxylic ester hydrolase (Fragment) OS=Anas platyrhynchos OX=8839 GN=Anapl_00395 PE=3 SV=1	Anapl_00395	0.746	0.0249669	Down	62.144	10.8	5	5	8	1.22	1.005	1.068	0.762	0.922	0.771	1.023	1.148	1.01		cytoplasm,nucleus	K01044	CES1; carboxylesterase 1 [EC:3.1.1.1]	map00983 Drug metabolism - other enzymes	GO:0006066 alcohol metabolic process; GO:0006082 organic acid metabolic process; GO:0006139 nucleobase-containing compound metabolic process; GO:0006163 purine nucleotide metabolic process; GO:0006629 lipid metabolic process; GO:0006631 fatty acid metabolic process; GO:0006637 acyl-CoA metabolic process; GO:0006638 neutral lipid metabolic process; GO:0006639 acylglycerol metabolic process; GO:000…	GO:0005576 extracellular region; GO:0005615 extracellular space; GO:0005622 intracellular; GO:0005623 cell; GO:0005737 cytoplasm; GO:0005783 endoplasmic reticulum; GO:0005788 endoplasmic reticulum lumen; GO:0005811 lipid droplet; GO:0005829 cytosol; GO:0012505 endomembrane system; GO:0031974 membrane-enclosed lumen; GO:0043226 organelle; GO:0043227 membrane-bounded organelle; GO:0043228 non-membr…	GO:0003824 catalytic activity; GO:0004771 sterol esterase activity; GO:0004806 triglyceride lipase activity; GO:0016289 CoA hydrolase activity; GO:0016290 palmitoyl-CoA hydrolase activity; GO:0016298 lipase activity; GO:0016787 hydrolase activity; GO:0016788 hydrolase activity, acting on ester bonds; GO:0016790 thiolester hydrolase activity; GO:0047617 acyl-CoA hydrolase activity; GO:0052689 carb…	PF00135	Carboxylesterase family	I	KOG1516	Carboxylesterase and related proteins
U3I2D2	Caveolin OS=Anas platyrhynchos platyrhynchos OX=8840 GN=CAV1 PE=3 SV=2	CAV1	0.746	0.00656081	Down	20.45	50	8	8	19	1.145	1.263	1.059	0.825	0.895	0.865	1.036	0.998	0.954		cytoplasm	K06278	CAV1; caveolin 1	map04144 Endocytosis; map04510 Focal adhesion; map05100 Bacterial invasion of epithelial cells; map05205 Proteoglycans in cancer; map05416 Viral myocarditis; map05418 Fluid shear stress and atherosclerosis	GO:0000122 negative regulation of transcription by RNA polymerase II; GO:0000188 inactivation of MAPK activity; GO:0000226 microtubule cytoskeleton organization; GO:0001505 regulation of neurotransmitter levels; GO:0001525 angiogenesis; GO:0001568 blood vessel development; GO:0001570 vasculogenesis; GO:0001666 response to hypoxia; GO:0001765 membrane raft assembly; GO:0001932 regulation of protei…	GO:0000139 Golgi membrane; GO:0001669 acrosomal vesicle; GO:0002080 acrosomal membrane; GO:0005622 intracellular; GO:0005623 cell; GO:0005737 cytoplasm; GO:0005739 mitochondrion; GO:0005768 endosome; GO:0005769 early endosome; GO:0005777 peroxisome; GO:0005778 peroxisomal membrane; GO:0005783 endoplasmic reticulum; GO:0005789 endoplasmic reticulum membrane; GO:0005794 Golgi apparatus; GO:0005811 …	GO:0000149 SNARE binding; GO:0001664 G protein-coupled receptor binding; GO:0005102 signaling receptor binding; GO:0005113 patched binding; GO:0005198 structural molecule activity; GO:0005488 binding; GO:0005496 steroid binding; GO:0005515 protein binding; GO:0008047 enzyme activator activity; GO:0008200 ion channel inhibitor activity; GO:0008289 lipid binding; GO:0015459 potassium channel regula…
U3IAC7	Cordon-bleu WH2 repeat protein OS=Anas platyrhynchos platyrhynchos OX=8840 GN=COBL PE=4 SV=2	COBL	0.747	0.00683186	Down	148.01	7.5	8	8	10	1.108	1.08	1.15	0.786	0.784	0.924	1.107	1.019	0.956		nucleus	K18623	COBL; protein cordon-bleu		GO:0000578 embryonic axis specification; GO:0000902 cell morphogenesis; GO:0000904 cell morphogenesis involved in differentiation; GO:0001756 somitogenesis; GO:0001757 somite specification; GO:0001838 embryonic epithelial tube formation; GO:0001841 neural tube formation; GO:0001843 neural tube closure; GO:0001889 liver development; GO:0001947 heart looping; GO:0002009 morphogenesis of an epitheli…	GO:0001726 ruffle; GO:0005622 intracellular; GO:0005623 cell; GO:0005737 cytoplasm; GO:0005829 cytosol; GO:0005856 cytoskeleton; GO:0005886 plasma membrane; GO:0005938 cell cortex; GO:0016020 membrane; GO:0030424 axon; GO:0030425 dendrite; GO:0030426 growth cone; GO:0030427 site of polarized growth; GO:0031252 cell leading edge; GO:0036477 somatodendritic compartment; GO:0042995 cell projection; …	GO:0003779 actin binding; GO:0003785 actin monomer binding; GO:0005488 binding; GO:0005515 protein binding; GO:0008092 cytoskeletal protein binding;	PF09469	Cordon-bleu domain
P02740	Serum amyloid A protein OS=Anas platyrhynchos OX=8839 PE=1 SV=2	--	0.748	0.0474499	Down	13.873	7.9	1	1	1	1.157	1.244	1.039	0.752	0.807	1.015	1.026	1.02	1.005		extracellular	K17310	SAA; serum amyloid A protein		GO:0000187 activation of MAPK activity; GO:0001775 cell activation; GO:0001817 regulation of cytokine production; GO:0001819 positive regulation of cytokine production; GO:0001932 regulation of protein phosphorylation; GO:0001934 positive regulation of protein phosphorylation; GO:0002376 immune system process; GO:0002526 acute inflammatory response; GO:0002791 regulation of peptide secretion; GO:…	GO:0005576 extracellular region; GO:0005615 extracellular space; GO:0005622 intracellular; GO:0005623 cell; GO:0005737 cytoplasm; GO:0005856 cytoskeleton; GO:0005874 microtubule; GO:0005881 cytoplasmic microtubule; GO:0015630 microtubule cytoskeleton; GO:0030139 endocytic vesicle; GO:0031410 cytoplasmic vesicle; GO:0031974 membrane-enclosed lumen; GO:0031982 vesicle; GO:0031983 vesicle lumen; GO:…	GO:0001664 G protein-coupled receptor binding; GO:0005102 signaling receptor binding; GO:0005488 binding; GO:0005515 protein binding; GO:0030545 receptor regulator activity; GO:0035325 Toll-like receptor binding; GO:0035662 Toll-like receptor 4 binding; GO:0042056 chemoattractant activity; GO:0048018 receptor ligand activity; GO:0098772 molecular function regulator;
U3IJJ2	Uncharacterized protein OS=Anas platyrhynchos platyrhynchos OX=8840 PE=4 SV=2	--	0.75	0.0399128	Down	52.66	23.6	11	11	18	1.375	1.107	1.045	0.812	0.896	0.939	0.895	1	0.939		nucleus	K20287	PLIN3; perilipin-3
U3I6I2	MBD domain-containing protein OS=Anas platyrhynchos platyrhynchos OX=8840 PE=4 SV=2	--	0.751	0.0326479	Down	31.68	18.7	5	4	5	1.226	1.196	0.99	0.923	0.762	0.879	1.089	1.001	0.987		mitochondria	K11591	MBD3; methyl-CpG-binding domain protein 3		GO:0000122 negative regulation of transcription by RNA polymerase II; GO:0001701 in utero embryonic development; GO:0006139 nucleobase-containing compound metabolic process; GO:0006259 DNA metabolic process; GO:0006323 DNA packaging; GO:0006325 chromatin organization; GO:0006342 chromatin silencing; GO:0006346 DNA methylation-dependent heterochromatin assembly; GO:0006355 regulation of transcript…	GO:0000118 histone deacetylase complex; GO:0000228 nuclear chromosome; GO:0000785 chromatin; GO:0000790 nuclear chromatin; GO:0000792 heterochromatin; GO:0005622 intracellular; GO:0005623 cell; GO:0005634 nucleus; GO:0005654 nucleoplasm; GO:0005694 chromosome; GO:0005700 polytene chromosome; GO:0005737 cytoplasm; GO:0016581 NuRD complex; GO:0017053 transcription repressor complex; GO:0031974 memb…	GO:0000166 nucleotide binding; GO:0003676 nucleic acid binding; GO:0003677 DNA binding; GO:0003682 chromatin binding; GO:0003712 transcription coregulator activity; GO:0003714 transcription corepressor activity; GO:0003824 catalytic activity; GO:0004407 histone deacetylase activity; GO:0005488 binding; GO:0005515 protein binding; GO:0008327 methyl-CpG binding; GO:0016787 hydrolase activity; GO:00…	PF01429	Methyl-CpG binding domain	BK	KOG4161	Methyl-CpG binding transcription regulators
U3IM06	Tyrosine-protein kinase receptor OS=Anas platyrhynchos platyrhynchos OX=8840 GN=IGF1R PE=3 SV=2	IGF1R	0.752	0.00262232	Down	154.21	10.3	13	9	13	1.21	1.187	1.068	0.894	0.841	0.869	0.939	1.059	0.999		extracellular	K05087	IGF1R, CD221; insulin-like growth factor 1 receptor [EC:2.7.10.1]	map01521 EGFR tyrosine kinase inhibitor resistance; map01522 Endocrine resistance; map04010 MAPK signaling pathway; map04014 Ras signaling pathway; map04015 Rap1 signaling pathway; map04066 HIF-1 signaling pathway; map04068 FoxO signaling pathway; map04114 Oocyte meiosis; map04140 Autophagy - animal; map04144 Endocytosis; map04150 mTOR signaling pathway; map04151 PI3K-Akt signaling pathway; map04…	GO:0000003 reproduction; GO:0000902 cell morphogenesis; GO:0000904 cell morphogenesis involved in differentiation; GO:0001101 response to acid chemical; GO:0001655 urogenital system development; GO:0001678 cellular glucose homeostasis; GO:0001932 regulation of protein phosphorylation; GO:0001933 negative regulation of protein phosphorylation; GO:0001934 positive regulation of protein phosphorylat…	GO:0005622 intracellular; GO:0005623 cell; GO:0005634 nucleus; GO:0005737 cytoplasm; GO:0005886 plasma membrane; GO:0005887 integral component of plasma membrane; GO:0005901 caveola; GO:0016020 membrane; GO:0016021 integral component of membrane; GO:0030315 T-tubule; GO:0030424 axon; GO:0031224 intrinsic component of membrane; GO:0031226 intrinsic component of plasma membrane; GO:0032991 protein-…	GO:0001965 G-protein alpha-subunit binding; GO:0003824 catalytic activity; GO:0004672 protein kinase activity; GO:0004713 protein tyrosine kinase activity; GO:0004714 transmembrane receptor protein tyrosine kinase activity; GO:0004888 transmembrane signaling receptor activity; GO:0005010 insulin-like growth factor-activated receptor activity; GO:0005102 signaling receptor binding; GO:0005158 insu…	PF01030; PF00757; PF00041; PF07714	Receptor L domain; Furin-like cysteine rich region; Fibronectin type III domain; Protein tyrosine kinase	T	KOG4258	Insulin/growth factor receptor (contains protein kinase domain)
U3ISG9	Syndecan binding protein 2 OS=Anas platyrhynchos platyrhynchos OX=8840 GN=SDCBP2 PE=4 SV=2	SDCBP2	0.755	0.0314576	Down	25.373	8.9	3	3	4	1.214	1.197	0.983	0.935	0.78	0.848	1.11	0.986	0.997		cytoplasm				GO:0006810 transport; GO:0007154 cell communication; GO:0007165 signal transduction; GO:0007275 multicellular organism development; GO:0007399 nervous system development; GO:0008283 cell population proliferation; GO:0009987 cellular process; GO:0023052 signaling; GO:0032501 multicellular organismal process; GO:0032502 developmental process; GO:0035556 intracellular signal transduction; GO:0046907…	GO:0005622 intracellular; GO:0005623 cell; GO:0005634 nucleus; GO:0005654 nucleoplasm; GO:0005730 nucleolus; GO:0005737 cytoplasm; GO:0005886 plasma membrane; GO:0016020 membrane; GO:0016604 nuclear body; GO:0016607 nuclear speck; GO:0031974 membrane-enclosed lumen; GO:0031981 nuclear lumen; GO:0043226 organelle; GO:0043227 membrane-bounded organelle; GO:0043228 non-membrane-bounded organelle; GO…	GO:0005488 binding; GO:0005515 protein binding; GO:0005543 phospholipid binding; GO:0005546 phosphatidylinositol-4,5-bisphosphate binding; GO:0008022 protein C-terminus binding; GO:0008289 lipid binding; GO:0035091 phosphatidylinositol binding; GO:0042802 identical protein binding; GO:0042803 protein homodimerization activity; GO:0043167 ion binding; GO:0043168 anion binding; GO:0046982 protein h…
A0A493TS68	Erythrocyte membrane protein band 4.1 like 3 OS=Anas platyrhynchos platyrhynchos OX=8840 GN=EPB41L3 PE=4 SV=1	EPB41L3	0.756	0.00271536	Down	101.92	11.2	8	6	8	1.082	1.1	1.054	0.756	0.87	0.82	1.096	1.244	1.016		nucleus	K06107	EPB41, 4.1R; erythrocyte membrane protein band 4.1		GO:0000902 cell morphogenesis; GO:0002175 protein localization to paranode region of axon; GO:0006996 organelle organization; GO:0007009 plasma membrane organization; GO:0007010 cytoskeleton organization; GO:0007043 cell-cell junction assembly; GO:0007272 ensheathment of neurons; GO:0007275 multicellular organism development; GO:0007399 nervous system development; GO:0008104 protein localization;…	GO:0005622 intracellular; GO:0005623 cell; GO:0005737 cytoplasm; GO:0005829 cytosol; GO:0005856 cytoskeleton; GO:0005886 plasma membrane; GO:0005911 cell-cell junction; GO:0014069 postsynaptic density; GO:0016020 membrane; GO:0030054 cell junction; GO:0030424 axon; GO:0032279 asymmetric synapse; GO:0033270 paranode region of axon; GO:0042995 cell projection; GO:0043005 neuron projection; GO:00432…	GO:0005198 structural molecule activity; GO:0005200 structural constituent of cytoskeleton;	PF09379; PF00373; PF09380; PF04382; PF05902	FERM N-terminal domain ; FERM central domain; FERM C-terminal PH-like domain; SAB domain; 4.1 protein C-terminal domain (CTD)	S	KOG3530	FERM domain protein EHM2
U3IVW7	Transporter OS=Anas platyrhynchos platyrhynchos OX=8840 GN=SLC6A6 PE=3 SV=2	SLC6A6	0.759	0.031053	Down	69.387	2.7	1	1	1	1.308	1.155	1.129	0.788	1.008	0.929	0.817	1.037	0.895		plasma membrane	K05039	SLC6A6, TAUT; solute carrier family 6 (neurotransmitter transporter, taurine) member 6		GO:0003333 amino acid transmembrane transport; GO:0006082 organic acid metabolic process; GO:0006520 cellular amino acid metabolic process; GO:0006807 nitrogen compound metabolic process; GO:0006810 transport; GO:0006811 ion transport; GO:0006812 cation transport; GO:0006814 sodium ion transport; GO:0006820 anion transport; GO:0006865 amino acid transport; GO:0008152 metabolic process; GO:0009987…	GO:0005623 cell; GO:0005886 plasma membrane; GO:0005887 integral component of plasma membrane; GO:0016020 membrane; GO:0016021 integral component of membrane; GO:0031224 intrinsic component of membrane; GO:0031226 intrinsic component of plasma membrane; GO:0071944 cell periphery;	GO:0005215 transporter activity; GO:0005342 organic acid transmembrane transporter activity; GO:0005343 organic acid:sodium symporter activity; GO:0005368 taurine transmembrane transporter activity; GO:0005369 taurine:sodium symporter activity; GO:0005488 binding; GO:0008324 cation transmembrane transporter activity; GO:0008509 anion transmembrane transporter activity; GO:0008514 organic anion tr…			T	KOG3660	Sodium-neurotransmitter symporter
R0K2E6	Actin-binding LIM protein 2 (Fragment) OS=Anas platyrhynchos OX=8839 GN=Anapl_00099 PE=4 SV=1	Anapl_00099	0.761	0.020494	Down	72.39	3.6	2	2	2	1.2	1.076	1.046	0.839	0.755	0.933	1.073	1.121	1.005		nucleus	K07520	ABLIM; actin-binding LIM protein	map04360 Axon guidance	GO:0000902 cell morphogenesis; GO:0000904 cell morphogenesis involved in differentiation; GO:0006355 regulation of transcription, DNA-templated; GO:0006357 regulation of transcription by RNA polymerase II; GO:0006928 movement of cell or subcellular component; GO:0006935 chemotaxis; GO:0007275 multicellular organism development; GO:0007399 nervous system development; GO:0007409 axonogenesis; GO:00…	GO:0005622 intracellular; GO:0005623 cell; GO:0005737 cytoplasm; GO:0005856 cytoskeleton; GO:0005886 plasma membrane; GO:0009925 basal plasma membrane; GO:0015629 actin cytoskeleton; GO:0016020 membrane; GO:0016323 basolateral plasma membrane; GO:0030016 myofibril; GO:0043226 organelle; GO:0043228 non-membrane-bounded organelle; GO:0043229 intracellular organelle; GO:0043232 intracellular non-mem…	GO:0003779 actin binding; GO:0005488 binding; GO:0005515 protein binding; GO:0008092 cytoskeletal protein binding; GO:0044877 protein-containing complex binding; GO:0051015 actin filament binding;	PF00412; PF02209	LIM domain; Villin headpiece domain	TZ	KOG1044	Actin-binding LIM Zn-finger protein Limatin involved in axon guidance
R0K9P5	Sulfotransferase (Fragment) OS=Anas platyrhynchos OX=8839 GN=Anapl_10494 PE=3 SV=1	Anapl_10494	0.763	0.00111049	Down	34.664	18.2	6	2	8	1.248	1.201	1.18	0.968	0.879	0.921	0.714	1.008	0.936		cytoplasm	K01025	SULT1; sulfotransferase [EC:2.8.2.-]		GO:0006066 alcohol metabolic process; GO:0006067 ethanol metabolic process; GO:0006068 ethanol catabolic process; GO:0006082 organic acid metabolic process; GO:0006139 nucleobase-containing compound metabolic process; GO:0006163 purine nucleotide metabolic process; GO:0006575 cellular modified amino acid metabolic process; GO:0006576 cellular biogenic amine metabolic process; GO:0006725 cellular …	GO:0005622 intracellular; GO:0005623 cell; GO:0005737 cytoplasm; GO:0005829 cytosol;	GO:0003824 catalytic activity; GO:0004062 aryl sulfotransferase activity; GO:0008146 sulfotransferase activity; GO:0016740 transferase activity; GO:0016782 transferase activity, transferring sulfur-containing groups;	PF00685	Sulfotransferase domain	S	KOG1584	Sulfotransferase
R0L392	Annexin (Fragment) OS=Anas platyrhynchos OX=8839 GN=Anapl_16729 PE=3 SV=1	Anapl_16729	0.764	0.0127318	Down	32.787	35.6	11	10	21	1.231	1.183	1.104	0.814	0.983	0.892	0.893	1.069	0.921		cytoskeleton	K17093	ANXA4; annexin A4							U	KOG0819	Annexin
A0A493T6Z7	Uncharacterized protein OS=Anas platyrhynchos platyrhynchos OX=8840 PE=4 SV=1	--	0.765	0.00412958	Down	82.141	2.7	2	2	3	1.156	1.16	1.118	0.926	0.899	0.801	1.022	0.89	1.066		plasma membrane	K06532	PROM1, CD133; prominin 1	map05202 Transcriptional misregulation in cancer						S	KOG4331	Polytopic membrane protein Prominin
U3ITZ5	Calcium and integrin binding 1 OS=Anas platyrhynchos platyrhynchos OX=8840 GN=CIB1 PE=4 SV=2	CIB1	0.768	0.00348617	Down	20.044	15.2	3	3	4	1.166	1.162	1.16	0.834	0.879	0.966	0.878	1.009	0.999		cytoplasm	K17259	CIB1; calcium and integrin-binding protein 1		GO:0000003 reproduction; GO:0000226 microtubule cytoskeleton organization; GO:0000278 mitotic cell cycle; GO:0000902 cell morphogenesis; GO:0000904 cell morphogenesis involved in differentiation; GO:0001558 regulation of cell growth; GO:0001932 regulation of protein phosphorylation; GO:0001933 negative regulation of protein phosphorylation; GO:0001934 positive regulation of protein phosphorylatio…	GO:0001726 ruffle; GO:0005622 intracellular; GO:0005623 cell; GO:0005634 nucleus; GO:0005654 nucleoplasm; GO:0005737 cytoplasm; GO:0005783 endoplasmic reticulum; GO:0005813 centrosome; GO:0005815 microtubule organizing center; GO:0005856 cytoskeleton; GO:0005886 plasma membrane; GO:0012505 endomembrane system; GO:0015630 microtubule cytoskeleton; GO:0016020 membrane; GO:0016324 apical plasma memb…	GO:0004857 enzyme inhibitor activity; GO:0004860 protein kinase inhibitor activity; GO:0005488 binding; GO:0005509 calcium ion binding; GO:0005515 protein binding; GO:0008022 protein C-terminus binding; GO:0008427 calcium-dependent protein kinase inhibitor activity; GO:0010858 calcium-dependent protein kinase regulator activity; GO:0017016 Ras GTPase binding; GO:0019207 kinase regulator activity;…	PF13499	EF-hand domain pair	T	KOG0034	Ca2+/calmodulin-dependent protein phosphatase (calcineurin subunit B), EF-Hand superfamily protein
R0M341	Tetraspanin (Fragment) OS=Anas platyrhynchos OX=8839 GN=Anapl_12439 PE=3 SV=1	Anapl_12439	0.769	0.0316827	Down	26.146	18.7	3	3	3	1.076	1.246	1.011	0.769	0.896	0.899	1.077	1.014	1.066		plasma membrane	K17350	TSPAN9; tetraspanin-9		GO:0007154 cell communication; GO:0007165 signal transduction; GO:0007166 cell surface receptor signaling pathway; GO:0009987 cellular process; GO:0023052 signaling; GO:0050789 regulation of biological process; GO:0050794 regulation of cellular process; GO:0050896 response to stimulus; GO:0051716 cellular response to stimulus; GO:0065007 biological regulation;	GO:0005623 cell; GO:0005886 plasma membrane; GO:0005887 integral component of plasma membrane; GO:0016020 membrane; GO:0016021 integral component of membrane; GO:0031224 intrinsic component of membrane; GO:0031226 intrinsic component of plasma membrane; GO:0071944 cell periphery; GO:0097197 tetraspanin-enriched microdomain;				S	KOG3882	Tetraspanin family integral membrane protein
U3IHZ4	Myosin XIX OS=Anas platyrhynchos platyrhynchos OX=8840 GN=MYO19 PE=3 SV=2	MYO19	1.304	0.0202368	Up	109.64	4.2	2	2	2	0.902	0.948	0.838	1.068	1.128	1.308	1.159	0.884	0.82		nucleus				GO:0006810 transport; GO:0006928 movement of cell or subcellular component; GO:0009987 cellular process; GO:0010564 regulation of cell cycle process; GO:0010821 regulation of mitochondrion organization; GO:0022603 regulation of anatomical structure morphogenesis; GO:0030029 actin filament-based process; GO:0030048 actin filament-based movement; GO:0030705 cytoskeleton-dependent intracellular tran…	GO:0005622 intracellular; GO:0005623 cell; GO:0005737 cytoplasm; GO:0005739 mitochondrion; GO:0005740 mitochondrial envelope; GO:0005741 mitochondrial outer membrane; GO:0005829 cytosol; GO:0016020 membrane; GO:0019867 outer membrane; GO:0031090 organelle membrane; GO:0031966 mitochondrial membrane; GO:0031967 organelle envelope; GO:0031968 organelle outer membrane; GO:0031975 envelope; GO:004322…	GO:0000146 microfilament motor activity; GO:0003774 motor activity; GO:0003779 actin binding; GO:0003824 catalytic activity; GO:0005488 binding; GO:0005515 protein binding; GO:0008092 cytoskeletal protein binding; GO:0016462 pyrophosphatase activity; GO:0016787 hydrolase activity; GO:0016817 hydrolase activity, acting on acid anhydrides; GO:0016818 hydrolase activity, acting on acid anhydrides, i…	PF00063	Myosin head (motor domain)	Z	KOG0160	Myosin class V heavy chain
U3J8K2	ADP dependent glucokinase OS=Anas platyrhynchos platyrhynchos OX=8840 GN=ADPGK PE=4 SV=2	ADPGK	1.306	0.00470842	Up	53.181	19	7	7	10	0.885	0.94	0.818	1.098	1.16	1.193	1.019	1.065	0.892		lysozyme	K08074	ADPGK; ADP-dependent glucokinase [EC:2.7.1.147]	map00010 Glycolysis / Gluconeogenesis; map01100 Metabolic pathways; map01200 Carbon metabolism	GO:0005975 carbohydrate metabolic process; GO:0005996 monosaccharide metabolic process; GO:0006006 glucose metabolic process; GO:0006007 glucose catabolic process; GO:0006082 organic acid metabolic process; GO:0006090 pyruvate metabolic process; GO:0006091 generation of precursor metabolites and energy; GO:0006096 glycolytic process; GO:0006139 nucleobase-containing compound metabolic process; GO…	GO:0005622 intracellular; GO:0005623 cell; GO:0005737 cytoplasm; GO:0005783 endoplasmic reticulum; GO:0005789 endoplasmic reticulum membrane; GO:0012505 endomembrane system; GO:0016020 membrane; GO:0031984 organelle subcompartment; GO:0042175 nuclear outer membrane-endoplasmic reticulum membrane network; GO:0043226 organelle; GO:0043227 membrane-bounded organelle; GO:0043229 intracellular organel…	GO:0003824 catalytic activity; GO:0016301 kinase activity; GO:0016740 transferase activity; GO:0016772 transferase activity, transferring phosphorus-containing groups; GO:0016773 phosphotransferase activity, alcohol group as acceptor; GO:0043843 ADP-specific glucokinase activity;			G	KOG4184	Predicted sugar kinase
R0KZ08	Lysosomal acid lipase/cholesteryl ester hydrolase (Fragment) OS=Anas platyrhynchos OX=8839 GN=Anapl_10925 PE=4 SV=1	Anapl_10925	1.308	0.0119141	Up	41.718	14.3	4	4	6	0.804	0.956	0.873	1.073	1.215	1.157	0.842	1.071	1.061		cytoplasm	K01052	LIPA; lysosomal acid lipase/cholesteryl ester hydrolase [EC:3.1.1.13]	map00100 Steroid biosynthesis; map04142 Lysosome; map04979 Cholesterol metabolism	GO:0000902 cell morphogenesis; GO:0001816 cytokine production; GO:0001894 tissue homeostasis; GO:0006082 organic acid metabolic process; GO:0006629 lipid metabolic process; GO:0006631 fatty acid metabolic process; GO:0006950 response to stress; GO:0006952 defense response; GO:0006954 inflammatory response; GO:0007275 multicellular organism development; GO:0008152 metabolic process; GO:0008202 ste…	GO:0000323 lytic vacuole; GO:0001650 fibrillar center; GO:0005622 intracellular; GO:0005623 cell; GO:0005634 nucleus; GO:0005730 nucleolus; GO:0005737 cytoplasm; GO:0005764 lysosome; GO:0005773 vacuole; GO:0005775 vacuolar lumen; GO:0031974 membrane-enclosed lumen; GO:0031981 nuclear lumen; GO:0043202 lysosomal lumen; GO:0043226 organelle; GO:0043227 membrane-bounded organelle; GO:0043228 non-mem…	GO:0003824 catalytic activity; GO:0004771 sterol esterase activity; GO:0016298 lipase activity; GO:0016787 hydrolase activity; GO:0016788 hydrolase activity, acting on ester bonds; GO:0052689 carboxylic ester hydrolase activity;	PF00561	alpha/beta hydrolase fold	I	KOG2624	Triglyceride lipase-cholesterol esterase
R0M3E0	Pantetheinase (Fragment) OS=Anas platyrhynchos OX=8839 GN=Anapl_01821 PE=4 SV=1	Anapl_01821	1.311	0.037147	Up	55.352	11.1	6	4	8	0.828	0.956	0.927	1.055	1.14	1.36	0.88	0.932	0.968		extracellular	K08069	VNN; pantetheine hydrolase [EC:3.5.1.92]	map00770 Pantothenate and CoA biosynthesis	GO:0001775 cell activation; GO:0002252 immune effector process; GO:0002263 cell activation involved in immune response; GO:0002274 myeloid leukocyte activation; GO:0002275 myeloid cell activation involved in immune response; GO:0002283 neutrophil activation involved in immune response; GO:0002366 leukocyte activation involved in immune response; GO:0002376 immune system process; GO:0002443 leukoc…	GO:0000323 lytic vacuole; GO:0005576 extracellular region; GO:0005615 extracellular space; GO:0005622 intracellular; GO:0005623 cell; GO:0005737 cytoplasm; GO:0005764 lysosome; GO:0005765 lysosomal membrane; GO:0005766 primary lysosome; GO:0005773 vacuole; GO:0005774 vacuolar membrane; GO:0005886 plasma membrane; GO:0012505 endomembrane system; GO:0012506 vesicle membrane; GO:0016020 membrane; GO…	GO:0003824 catalytic activity; GO:0005488 binding; GO:0005543 phospholipid binding; GO:0008289 lipid binding; GO:0016787 hydrolase activity; GO:0016810 hydrolase activity, acting on carbon-nitrogen (but not peptide) bonds; GO:0016811 hydrolase activity, acting on carbon-nitrogen (but not peptide) bonds, in linear amides; GO:0017159 pantetheine hydrolase activity; GO:0034235 GPI anchor binding; GO…			E	KOG0806	Carbon-nitrogen hydrolase
R0KUY4	WD repeat domain phosphoinositide-interacting protein 4 (Fragment) OS=Anas platyrhynchos OX=8839 GN=Anapl_18521 PE=4 SV=1	Anapl_18521	1.311	0.0242389	Up	9.9145	14.1	1	1	1	0.733	0.926	0.843	1.062	1.176	1.042	1.09	1.066	1.084		cytoplasm	K22991	WDR45, WIPI4, WIPI3; WD repeat-containing protein 45		GO:0000045 autophagosome assembly; GO:0000422 autophagy of mitochondrion; GO:0006464 cellular protein modification process; GO:0006497 protein lipidation; GO:0006807 nitrogen compound metabolic process; GO:0006914 autophagy; GO:0006996 organelle organization; GO:0007005 mitochondrion organization; GO:0007033 vacuole organization; GO:0008104 protein localization; GO:0008152 metabolic process; GO:0…	GO:0000407 phagophore assembly site; GO:0005622 intracellular; GO:0005623 cell; GO:0005737 cytoplasm; GO:0005829 cytosol; GO:0016020 membrane; GO:0019898 extrinsic component of membrane; GO:0034045 phagophore assembly site membrane; GO:0098805 whole membrane;	GO:0005488 binding; GO:0005543 phospholipid binding; GO:0008289 lipid binding; GO:0032266 phosphatidylinositol-3-phosphate binding; GO:0035091 phosphatidylinositol binding; GO:0043167 ion binding; GO:0043168 anion binding; GO:0080025 phosphatidylinositol-3,5-bisphosphate binding; GO:1901981 phosphatidylinositol phosphate binding; GO:1902936 phosphatidylinositol bisphosphate binding;			S	KOG2111	Uncharacterized conserved protein, contains WD40 repeats
A0A493SZX8	Guanylate kinase 1 OS=Anas platyrhynchos platyrhynchos OX=8840 GN=GUK1 PE=4 SV=1	GUK1	1.317	0.0478609	Up	44.865	17.1	5	5	6	0.957	0.962	0.784	1.075	1.13	1.356	0.926	1.046	0.83		nucleus	K00942	E2.7.4.8, gmk; guanylate kinase [EC:2.7.4.8]	map00230 Purine metabolism; map01100 Metabolic pathways	GO:0006139 nucleobase-containing compound metabolic process; GO:0006163 purine nucleotide metabolic process; GO:0006164 purine nucleotide biosynthetic process; GO:0006185 dGDP biosynthetic process; GO:0006725 cellular aromatic compound metabolic process; GO:0006753 nucleoside phosphate metabolic process; GO:0006793 phosphorus metabolic process; GO:0006796 phosphate-containing compound metabolic p…	GO:0005622 intracellular; GO:0005623 cell; GO:0005737 cytoplasm; GO:0005829 cytosol;	GO:0003824 catalytic activity; GO:0004385 guanylate kinase activity; GO:0016301 kinase activity; GO:0016740 transferase activity; GO:0016772 transferase activity, transferring phosphorus-containing groups; GO:0016776 phosphotransferase activity, phosphate group as acceptor; GO:0019205 nucleobase-containing compound kinase activity; GO:0050145 nucleoside monophosphate kinase activity;	PF00625	Guanylate kinase	F	KOG0707	Guanylate kinase
U3ITA4	Uncharacterized protein OS=Anas platyrhynchos platyrhynchos OX=8840 PE=4 SV=2	--	1.323	0.0341468	Up	17.37	27.5	4	4	11	0.929	0.98	0.963	1.062	1.388	1.35	0.763	0.788	0.82		cytoplasm	K01940	argG, ASS1; argininosuccinate synthase [EC:6.3.4.5]	map00220 Arginine biosynthesis; map00250 Alanine, aspartate and glutamate metabolism; map01100 Metabolic pathways; map01230 Biosynthesis of amino acids; map05418 Fluid shear stress and atherosclerosis	GO:0000050 urea cycle; GO:0000052 citrulline metabolic process; GO:0000053 argininosuccinate metabolic process; GO:0001101 response to acid chemical; GO:0001505 regulation of neurotransmitter levels; GO:0001655 urogenital system development; GO:0001822 kidney development; GO:0001889 liver development; GO:0002237 response to molecule of bacterial origin; GO:0002376 immune system process; GO:000252…	GO:0000323 lytic vacuole; GO:0005622 intracellular; GO:0005623 cell; GO:0005634 nucleus; GO:0005737 cytoplasm; GO:0005739 mitochondrion; GO:0005740 mitochondrial envelope; GO:0005741 mitochondrial outer membrane; GO:0005764 lysosome; GO:0005773 vacuole; GO:0005783 endoplasmic reticulum; GO:0005829 cytosol; GO:0012505 endomembrane system; GO:0016020 membrane; GO:0019867 outer membrane; GO:0031090 …	GO:0003824 catalytic activity; GO:0004055 argininosuccinate synthase activity; GO:0005488 binding; GO:0005515 protein binding; GO:0015643 toxic substance binding; GO:0016597 amino acid binding; GO:0016874 ligase activity; GO:0016879 ligase activity, forming carbon-nitrogen bonds; GO:0031406 carboxylic acid binding; GO:0036094 small molecule binding; GO:0042802 identical protein binding; GO:004316…			E	KOG1706	Argininosuccinate synthase
U3J5X2	Neutrophil cytosolic factor 2 OS=Anas platyrhynchos platyrhynchos OX=8840 GN=NCF2 PE=4 SV=2	NCF2	1.327	0.00562218	Up	57.752	16.6	5	5	5	0.889	0.896	0.812	1.069	1.234	1.144	1.003	1.016	0.978		cytoplasm	K08010	NCF2, P67PHOX; neutrophil cytosolic factor 2	map04145 Phagosome; map04380 Osteoclast differentiation; map04670 Leukocyte transendothelial migration; map05140 Leishmaniasis; map05418 Fluid shear stress and atherosclerosis	GO:0002237 response to molecule of bacterial origin; GO:0002376 immune system process; GO:0003008 system process; GO:0003013 circulatory system process; GO:0006091 generation of precursor metabolites and energy; GO:0006139 nucleobase-containing compound metabolic process; GO:0006725 cellular aromatic compound metabolic process; GO:0006732 coenzyme metabolic process; GO:0006733 oxidoreduction coen…	GO:0000323 lytic vacuole; GO:0001669 acrosomal vesicle; GO:0005622 intracellular; GO:0005623 cell; GO:0005634 nucleus; GO:0005730 nucleolus; GO:0005737 cytoplasm; GO:0005764 lysosome; GO:0005767 secondary lysosome; GO:0005773 vacuole; GO:0005829 cytosol; GO:0005886 plasma membrane; GO:0005887 integral component of plasma membrane; GO:0012505 endomembrane system; GO:0016020 membrane; GO:0016021 in…	GO:0003824 catalytic activity; GO:0005488 binding; GO:0005515 protein binding; GO:0008022 protein C-terminus binding; GO:0009055 electron transfer activity; GO:0016491 oxidoreductase activity; GO:0017016 Ras GTPase binding; GO:0017048 Rho GTPase binding; GO:0019899 enzyme binding; GO:0031267 small GTPase binding; GO:0048365 Rac GTPase binding; GO:0051020 GTPase binding;	PF00018; PF00564	SH3 domain; PB1 domain	T	KOG4225	Sorbin and SH3 domain-containing protein
R0L6A3	Bifunctional 3'-phosphoadenosine 5'-phosphosulfate synthetase 1 (Fragment) OS=Anas platyrhynchos OX=8839 GN=Anapl_04777 PE=3 SV=1	Anapl_04777	1.334	0.0156229	Up	68.662	28.3	15	14	25	0.839	0.923	0.906	1.044	1.295	1.22	0.872	0.872	0.956		mitochondria	K13811	PAPSS; 3'-phosphoadenosine 5'-phosphosulfate synthase [EC:2.7.7.4 2.7.1.25]	map00230 Purine metabolism; map00261 Monobactam biosynthesis; map00450 Selenocompound metabolism; map00920 Sulfur metabolism; map01100 Metabolic pathways	GO:0000103 sulfate assimilation; GO:0001501 skeletal system development; GO:0006082 organic acid metabolic process; GO:0006139 nucleobase-containing compound metabolic process; GO:0006163 purine nucleotide metabolic process; GO:0006164 purine nucleotide biosynthetic process; GO:0006725 cellular aromatic compound metabolic process; GO:0006753 nucleoside phosphate metabolic process; GO:0006790 sulf…	GO:0005622 intracellular; GO:0005623 cell; GO:0005634 nucleus; GO:0005737 cytoplasm; GO:0005829 cytosol; GO:0009336 sulfate adenylyltransferase complex (ATP); GO:0032991 protein-containing complex; GO:0043226 organelle; GO:0043227 membrane-bounded organelle; GO:0043229 intracellular organelle; GO:0043231 intracellular membrane-bounded organelle; GO:0061695 transferase complex, transferring phosph…	GO:0003824 catalytic activity; GO:0004020 adenylylsulfate kinase activity; GO:0004779 sulfate adenylyltransferase activity; GO:0004781 sulfate adenylyltransferase (ATP) activity; GO:0005488 binding; GO:0005515 protein binding; GO:0016301 kinase activity; GO:0016740 transferase activity; GO:0016772 transferase activity, transferring phosphorus-containing groups; GO:0016773 phosphotransferase activ…	PF01583; PF14306; PF01747	Adenylylsulphate kinase; PUA-like domain; ATP-sulfurylase	F	KOG4238	Bifunctional ATP sulfurylase/adenosine 5'-phosphosulfate kinase
A0A493TAG0	Uncharacterized protein OS=Anas platyrhynchos platyrhynchos OX=8840 PE=4 SV=1	--	1.334	0.022193	Up	47.958	18.5	7	3	10	0.82	0.976	0.813	1.084	1.112	1.285	1.005	0.971	0.98		cytoplasm	K06238	COL6A; collagen, type VI, alpha	map04151 PI3K-Akt signaling pathway; map04510 Focal adhesion; map04512 ECM-receptor interaction; map04974 Protein digestion and absorption; map05165 Human papillomavirus infection	GO:0009987 cellular process; GO:0016043 cellular component organization; GO:0022607 cellular component assembly; GO:0030198 extracellular matrix organization; GO:0043062 extracellular structure organization; GO:0043933 protein-containing complex subunit organization; GO:0044085 cellular component biogenesis; GO:0051259 protein complex oligomerization; GO:0051291 protein heterooligomerization; GO:…	GO:0005576 extracellular region; GO:0031012 extracellular matrix; GO:0032991 protein-containing complex;		PF00092	von Willebrand factor type A domain	W	KOG3544	Collagens (type IV and type XIII), and related proteins
A0A493T0W4	S-adenosylmethionine synthase OS=Anas platyrhynchos platyrhynchos OX=8840 GN=MAT1A PE=3 SV=1	MAT1A	1.336	0.0224029	Up	43.896	21.7	7	4	8	0.788	0.805	0.936	1.094	1.029	1.255	0.969	1.101	1.05		cytoplasm	K00789	metK; S-adenosylmethionine synthetase [EC:2.5.1.6]	map00270 Cysteine and methionine metabolism; map01100 Metabolic pathways; map01230 Biosynthesis of amino acids	GO:0000096 sulfur amino acid metabolic process; GO:0000098 sulfur amino acid catabolic process; GO:0001887 selenium compound metabolic process; GO:0006082 organic acid metabolic process; GO:0006520 cellular amino acid metabolic process; GO:0006555 methionine metabolic process; GO:0006556 S-adenosylmethionine biosynthetic process; GO:0006732 coenzyme metabolic process; GO:0006790 sulfur compound m…	GO:0005622 intracellular; GO:0005623 cell; GO:0005634 nucleus; GO:0005737 cytoplasm; GO:0005829 cytosol; GO:0016363 nuclear matrix; GO:0031974 membrane-enclosed lumen; GO:0031981 nuclear lumen; GO:0034399 nuclear periphery; GO:0043226 organelle; GO:0043227 membrane-bounded organelle; GO:0043229 intracellular organelle; GO:0043231 intracellular membrane-bounded organelle; GO:0043233 organelle lume…	GO:0000166 nucleotide binding; GO:0000287 magnesium ion binding; GO:0003824 catalytic activity; GO:0004478 methionine adenosyltransferase activity; GO:0005488 binding; GO:0005515 protein binding; GO:0005524 ATP binding; GO:0008144 drug binding; GO:0016597 amino acid binding; GO:0016740 transferase activity; GO:0016765 transferase activity, transferring alkyl or aryl (other than methyl) groups; GO…	PF00438; PF02772; PF02773	S-adenosylmethionine synthetase, N-terminal domain; S-adenosylmethionine synthetase, central domain; S-adenosylmethionine synthetase, C-terminal domain	H	KOG1506	S-adenosylmethionine synthetase
U3I892	Thrombospondin 1 OS=Anas platyrhynchos platyrhynchos OX=8840 GN=THBS1 PE=4 SV=2	THBS1	1.344	0.00727421	Up	124.32	9.9	10	4	4	0.918	1.019	0.84	1.248	1.284	1.2	0.806	0.845	0.891		extracellular	K16857	THBS1; thrombospondin 1	map04015 Rap1 signaling pathway; map04115 p53 signaling pathway; map04145 Phagosome; map04151 PI3K-Akt signaling pathway; map04350 TGF-beta signaling pathway; map04510 Focal adhesion; map04512 ECM-receptor interaction; map05144 Malaria; map05165 Human papillomavirus infection; map05205 Proteoglycans in cancer; map05206 MicroRNAs in cancer; map05219 Bladder cancer	GO:0000187 activation of MAPK activity; GO:0000302 response to reactive oxygen species; GO:0001501 skeletal system development; GO:0001525 angiogenesis; GO:0001568 blood vessel development; GO:0001666 response to hypoxia; GO:0001817 regulation of cytokine production; GO:0001818 negative regulation of cytokine production; GO:0001819 positive regulation of cytokine production; GO:0001932 regulation…	GO:0005576 extracellular region; GO:0005577 fibrinogen complex; GO:0005615 extracellular space; GO:0005622 intracellular; GO:0005623 cell; GO:0005737 cytoplasm; GO:0005783 endoplasmic reticulum; GO:0005788 endoplasmic reticulum lumen; GO:0005886 plasma membrane; GO:0009897 external side of plasma membrane; GO:0009986 cell surface; GO:0012505 endomembrane system; GO:0016020 membrane; GO:0016528 sa…	GO:0001786 phosphatidylserine binding; GO:0001968 fibronectin binding; GO:0005102 signaling receptor binding; GO:0005178 integrin binding; GO:0005488 binding; GO:0005509 calcium ion binding; GO:0005515 protein binding; GO:0005518 collagen binding; GO:0005539 glycosaminoglycan binding; GO:0005543 phospholipid binding; GO:0008201 heparin binding; GO:0008289 lipid binding; GO:0017134 fibroblast grow…	PF00090	Thrombospondin type 1 domain
A0A493U3J9	ZFP36 ring finger protein like 1 OS=Anas platyrhynchos platyrhynchos OX=8840 GN=ZFP36L1 PE=4 SV=1	ZFP36L1	1.345	0.0124009	Up	36.404	10.1	3	3	4	0.843	0.845	0.923	1.265	1.035	1.211	0.954	1.003	0.947		nucleus	K18753	ZFP36L; butyrate response factor	map04218 Cellular senescence	GO:0000003 reproduction; GO:0000165 MAPK cascade; GO:0000288 nuclear-transcribed mRNA catabolic process, deadenylation-dependent decay; GO:0000956 nuclear-transcribed mRNA catabolic process; GO:0001568 blood vessel development; GO:0001570 vasculogenesis; GO:0001666 response to hypoxia; GO:0001701 in utero embryonic development; GO:0001775 cell activation; GO:0001890 placenta development; GO:00018…	GO:0000932 P-body; GO:0005622 intracellular; GO:0005623 cell; GO:0005634 nucleus; GO:0005737 cytoplasm; GO:0005829 cytosol; GO:0032991 protein-containing complex; GO:0035770 ribonucleoprotein granule; GO:0036464 cytoplasmic ribonucleoprotein granule; GO:0043226 organelle; GO:0043227 membrane-bounded organelle; GO:0043228 non-membrane-bounded organelle; GO:0043229 intracellular organelle; GO:00432…	GO:0000981 DNA-binding transcription factor activity, RNA polymerase II-specific; GO:0003676 nucleic acid binding; GO:0003700 DNA-binding transcription factor activity; GO:0003723 RNA binding; GO:0003729 mRNA binding; GO:0003730 mRNA 3'-UTR binding; GO:0005488 binding; GO:0005515 protein binding; GO:0017091 AU-rich element binding; GO:0035925 mRNA 3'-UTR AU-rich region binding; GO:0071889 14-3-3 …			S	KOG1677	CCCH-type Zn-finger protein
U3J3N5	DDHD domain containing 2 OS=Anas platyrhynchos platyrhynchos OX=8840 GN=DDHD2 PE=4 SV=2	DDHD2	1.347	0.0182527	Up	65.418	3.1	2	2	2	0.848	0.845	0.886	1.217	1.263	0.994	1.03	1.022	0.914		cytoplasm,nucleus	K16545	DDHD2; phospholipase DDHD2 [EC:3.1.1.-]		GO:0000003 reproduction; GO:0003008 system process; GO:0006629 lipid metabolic process; GO:0006638 neutral lipid metabolic process; GO:0006639 acylglycerol metabolic process; GO:0006641 triglyceride metabolic process; GO:0006726 eye pigment biosynthetic process; GO:0006807 nitrogen compound metabolic process; GO:0006810 transport; GO:0006888 endoplasmic reticulum to Golgi vesicle-mediated transpo…	GO:0005622 intracellular; GO:0005623 cell; GO:0005737 cytoplasm; GO:0005793 endoplasmic reticulum-Golgi intermediate compartment; GO:0005794 Golgi apparatus; GO:0005798 Golgi-associated vesicle; GO:0005801 cis-Golgi network; GO:0005815 microtubule organizing center; GO:0005829 cytosol; GO:0005856 cytoskeleton; GO:0012505 endomembrane system; GO:0015630 microtubule cytoskeleton; GO:0016020 membran…	GO:0003824 catalytic activity; GO:0004620 phospholipase activity; GO:0004806 triglyceride lipase activity; GO:0016298 lipase activity; GO:0016787 hydrolase activity; GO:0016788 hydrolase activity, acting on ester bonds; GO:0052689 carboxylic ester hydrolase activity;	PF00536	SAM domain (Sterile alpha motif)	IU	KOG2308	Phosphatidic acid-preferring phospholipase A1, contains DDHD domain
U3I724	Polypeptide N-acetylgalactosaminyltransferase OS=Anas platyrhynchos platyrhynchos OX=8840 GN=GALNT11 PE=3 SV=1	GALNT11	1.348	0.0282778	Up	69.625	6.9	3	3	3	0.902	0.847	0.909	1.014	1.218	1.352	0.888	0.968	0.953		mitochondria	K00710	GALNT; polypeptide N-acetylgalactosaminyltransferase [EC:2.4.1.41]	map00512 Mucin type O-glycan biosynthesis; map00514 Other types of O-glycan biosynthesis; map01100 Metabolic pathways	GO:0006464 cellular protein modification process; GO:0006486 protein glycosylation; GO:0006493 protein O-linked glycosylation; GO:0006807 nitrogen compound metabolic process; GO:0006996 organelle organization; GO:0007154 cell communication; GO:0007165 signal transduction; GO:0007166 cell surface receptor signaling pathway; GO:0007219 Notch signaling pathway; GO:0007220 Notch receptor processing; …	GO:0000139 Golgi membrane; GO:0005622 intracellular; GO:0005623 cell; GO:0005737 cytoplasm; GO:0005794 Golgi apparatus; GO:0012505 endomembrane system; GO:0016020 membrane; GO:0031090 organelle membrane; GO:0031984 organelle subcompartment; GO:0043226 organelle; GO:0043227 membrane-bounded organelle; GO:0043229 intracellular organelle; GO:0043231 intracellular membrane-bounded organelle; GO:00985…	GO:0003824 catalytic activity; GO:0004653 polypeptide N-acetylgalactosaminyltransferase activity; GO:0005102 signaling receptor binding; GO:0005112 Notch binding; GO:0005488 binding; GO:0005515 protein binding; GO:0008194 UDP-glycosyltransferase activity; GO:0008376 acetylgalactosaminyltransferase activity; GO:0016740 transferase activity; GO:0016757 transferase activity, transferring glycosyl gr…	PF00652	Ricin-type beta-trefoil lectin domain	O	KOG3736	Polypeptide N-acetylgalactosaminyltransferase
U3J5Y2	BCAR1 scaffold protein, Cas family member OS=Anas platyrhynchos platyrhynchos OX=8840 GN=BCAR1 PE=4 SV=2	BCAR1	1.352	0.0273161	Up	96.224	11.5	8	8	9	0.974	0.973	0.849	1.099	1.256	1.424	0.861	0.88	0.753		nucleus	K05726	BCAR1, CAS; breast cancer anti-estrogen resistance 1	map04015 Rap1 signaling pathway; map04062 Chemokine signaling pathway; map04510 Focal adhesion; map04670 Leukocyte transendothelial migration; map04810 Regulation of actin cytoskeleton; map04935 Growth hormone synthesis, secretion and action; map05100 Bacterial invasion of epithelial cells; map05135 Yersinia infection; map05163 Human cytomegalovirus infection	GO:0000302 response to reactive oxygen species; GO:0001558 regulation of cell growth; GO:0002253 activation of immune response; GO:0002376 immune system process; GO:0002429 immune response-activating cell surface receptor signaling pathway; GO:0002682 regulation of immune system process; GO:0002684 positive regulation of immune system process; GO:0002757 immune response-activating signal transduc…	GO:0001726 ruffle; GO:0005622 intracellular; GO:0005623 cell; GO:0005737 cytoplasm; GO:0005829 cytosol; GO:0005856 cytoskeleton; GO:0005886 plasma membrane; GO:0005912 adherens junction; GO:0005925 focal adhesion; GO:0015629 actin cytoskeleton; GO:0016020 membrane; GO:0030027 lamellipodium; GO:0030054 cell junction; GO:0030055 cell-substrate junction; GO:0031252 cell leading edge; GO:0042995 cell…	GO:0005488 binding; GO:0005515 protein binding; GO:0019899 enzyme binding; GO:0019900 kinase binding; GO:0019901 protein kinase binding; GO:0019904 protein domain specific binding;	PF00018; PF08824; PF12026	SH3 domain; Serine rich protein interaction domain; Domain of unknown function (DUF3513)
A0A493TB56	AIG1-type G domain-containing protein OS=Anas platyrhynchos platyrhynchos OX=8840 PE=4 SV=1	--	1.353	0.0408153	Up	30.137	10.7	3	3	6	0.979	0.886	0.826	1.034	1.211	1.397	0.899	0.943	0.888		mitochondria							PF04548	AIG1 family
A0A493T381	Zinc finger NFX1-type containing 1 OS=Anas platyrhynchos platyrhynchos OX=8840 GN=ZNFX1 PE=4 SV=1	ZNFX1	1.355	0.0422135	Up	235.15	7.2	11	11	13	0.82	0.831	0.982	1.002	1.32	1.245	0.98	0.993	0.864		mitochondria				GO:0006355 regulation of transcription, DNA-templated; GO:0006357 regulation of transcription by RNA polymerase II; GO:0009889 regulation of biosynthetic process; GO:0010468 regulation of gene expression; GO:0010556 regulation of macromolecule biosynthetic process; GO:0019219 regulation of nucleobase-containing compound metabolic process; GO:0019222 regulation of metabolic process; GO:0031323 reg…		GO:0000981 DNA-binding transcription factor activity, RNA polymerase II-specific; GO:0003700 DNA-binding transcription factor activity; GO:0140110 transcription regulator activity;	PF13087	AAA domain	L	KOG1807	Helicases
R0LQK1	Caspase-1 (Fragment) OS=Anas platyrhynchos OX=8839 GN=Anapl_04905 PE=3 SV=1	Anapl_04905	1.356	0.00938314	Up	42.798	13.8	5	4	5	0.976	0.88	0.926	1.122	1.357	1.294	0.9	0.88	0.759		cytoplasm	K01370	CASP1; caspase 1 [EC:3.4.22.36]	map04217 Necroptosis; map04621 NOD-like receptor signaling pathway; map04623 Cytosolic DNA-sensing pathway; map04625 C-type lectin receptor signaling pathway; map05014 Amyotrophic lateral sclerosis (ALS); map05130 Pathogenic Escherichia coli infection; map05131 Shigellosis; map05132 Salmonella infection; map05133 Pertussis; map05134 Legionellosis; map05135 Yersinia infection; map05164 Influenza A	GO:0000003 reproduction; GO:0000768 syncytium formation by plasma membrane fusion; GO:0001666 response to hypoxia; GO:0001774 microglial cell activation; GO:0001775 cell activation; GO:0001816 cytokine production; GO:0001817 regulation of cytokine production; GO:0001818 negative regulation of cytokine production; GO:0001819 positive regulation of cytokine production; GO:0001959 regulation of cyto…	GO:0005576 extracellular region; GO:0005622 intracellular; GO:0005623 cell; GO:0005634 nucleus; GO:0005737 cytoplasm; GO:0005739 mitochondrion; GO:0005783 endoplasmic reticulum; GO:0005829 cytosol; GO:0005886 plasma membrane; GO:0012505 endomembrane system; GO:0016020 membrane; GO:0032991 protein-containing complex; GO:0036477 somatodendritic compartment; GO:0042995 cell projection; GO:0043005 ne…	GO:0002020 protease binding; GO:0003824 catalytic activity; GO:0004175 endopeptidase activity; GO:0004197 cysteine-type endopeptidase activity; GO:0004857 enzyme inhibitor activity; GO:0004866 endopeptidase inhibitor activity; GO:0004869 cysteine-type endopeptidase inhibitor activity; GO:0005488 binding; GO:0005515 protein binding; GO:0008047 enzyme activator activity; GO:0008233 peptidase activi…	PF00619; PF00656	Caspase recruitment domain; Caspase domain	D	KOG3573	Caspase, apoptotic cysteine protease
U3ICA6	Lysophosphatidylcholine acyltransferase 3 OS=Anas platyrhynchos platyrhynchos OX=8840 GN=LPCAT3 PE=3 SV=2	LPCAT3	1.357	0.0419285	Up	54.212	7.9	3	3	4	0.995	0.932	0.72	1.132	1.29	1.171	0.949	1.027	0.841		plasma membrane	K13515	LPCAT3, MBOAT5; lysophospholipid acyltransferase 5 [EC:2.3.1.23 2.3.1.-]	map00564 Glycerophospholipid metabolism; map04216 Ferroptosis	GO:0000003 reproduction; GO:0002119 nematode larval development; GO:0002164 larval development; GO:0003006 developmental process involved in reproduction; GO:0006575 cellular modified amino acid metabolic process; GO:0006629 lipid metabolic process; GO:0006644 phospholipid metabolic process; GO:0006646 phosphatidylethanolamine biosynthetic process; GO:0006650 glycerophospholipid metabolic process…	GO:0005622 intracellular; GO:0005623 cell; GO:0005737 cytoplasm; GO:0005783 endoplasmic reticulum; GO:0005789 endoplasmic reticulum membrane; GO:0012505 endomembrane system; GO:0016020 membrane; GO:0016021 integral component of membrane; GO:0031224 intrinsic component of membrane; GO:0031984 organelle subcompartment; GO:0042175 nuclear outer membrane-endoplasmic reticulum membrane network; GO:004…	GO:0003824 catalytic activity; GO:0003841 1-acylglycerol-3-phosphate O-acyltransferase activity; GO:0008374 O-acyltransferase activity; GO:0016411 acylglycerol O-acyltransferase activity; GO:0016740 transferase activity; GO:0016746 transferase activity, transferring acyl groups; GO:0016747 transferase activity, transferring acyl groups other than amino-acyl groups; GO:0042171 lysophosphatidic aci…			S	KOG2705	Predicted membrane protein
U3IV66	Uncharacterized protein OS=Anas platyrhynchos platyrhynchos OX=8840 PE=4 SV=2	--	1.361	0.00265289	Up	82.593	24.3	14	14	18	0.867	0.926	0.914	1.129	1.268	1.288	0.836	0.882	0.948		extracellular	K15259	PARP7S; poly [ADP-ribose] polymerase 7/11/12/13 [EC:2.4.2.30]
U3IJM3	Importin subunit alpha OS=Anas platyrhynchos platyrhynchos OX=8840 GN=KPNA4 PE=3 SV=2	KPNA4	1.361	0.032471	Up	57.896	20.3	6	3	12	0.936	0.698	0.796	1.194	1.011	1.103	1.019	1.045	1.156		cytoplasm	K23583			GO:0000003 reproduction; GO:0000280 nuclear division; GO:0000302 response to reactive oxygen species; GO:0002119 nematode larval development; GO:0002164 larval development; GO:0003006 developmental process involved in reproduction; GO:0006606 protein import into nucleus; GO:0006607 NLS-bearing protein import into nucleus; GO:0006810 transport; GO:0006886 intracellular protein transport; GO:000691…	GO:0005622 intracellular; GO:0005623 cell; GO:0005634 nucleus; GO:0005635 nuclear envelope; GO:0005643 nuclear pore; GO:0005654 nucleoplasm; GO:0005737 cytoplasm; GO:0005829 cytosol; GO:0012505 endomembrane system; GO:0016020 membrane; GO:0031090 organelle membrane; GO:0031965 nuclear membrane; GO:0031967 organelle envelope; GO:0031974 membrane-enclosed lumen; GO:0031975 envelope; GO:0031981 nucl…	GO:0005048 signal sequence binding; GO:0005102 signaling receptor binding; GO:0005112 Notch binding; GO:0005215 transporter activity; GO:0005488 binding; GO:0005515 protein binding; GO:0008092 cytoskeletal protein binding; GO:0008139 nuclear localization sequence binding; GO:0017022 myosin binding; GO:0033218 amide binding; GO:0042277 peptide binding;			U	KOG0166	Karyopherin (importin) alpha
U3IE98	Hexosyltransferase OS=Anas platyrhynchos platyrhynchos OX=8840 GN=CHSY1 PE=3 SV=2	CHSY1	1.364	0.0402292	Up	90.856	3.1	2	2	2	0.819	0.923	0.991	1.351	1.337	1.039	0.97	0.794	0.795		endoplasmic reticulum	K13499	CHSY; chondroitin sulfate synthase [EC:2.4.1.175 2.4.1.226]	map00532 Glycosaminoglycan biosynthesis - chondroitin sulfate / dermatan sulfate; map01100 Metabolic pathways	GO:0001501 skeletal system development; GO:0002062 chondrocyte differentiation; GO:0002063 chondrocyte development; GO:0003002 regionalization; GO:0006022 aminoglycan metabolic process; GO:0006023 aminoglycan biosynthetic process; GO:0006024 glycosaminoglycan biosynthetic process; GO:0006029 proteoglycan metabolic process; GO:0006082 organic acid metabolic process; GO:0006790 sulfur compound meta…	GO:0000139 Golgi membrane; GO:0005576 extracellular region; GO:0005622 intracellular; GO:0005623 cell; GO:0005737 cytoplasm; GO:0005794 Golgi apparatus; GO:0012505 endomembrane system; GO:0016020 membrane; GO:0031090 organelle membrane; GO:0031984 organelle subcompartment; GO:0043226 organelle; GO:0043227 membrane-bounded organelle; GO:0043229 intracellular organelle; GO:0043231 intracellular mem…	GO:0003824 catalytic activity; GO:0008194 UDP-glycosyltransferase activity; GO:0008376 acetylgalactosaminyltransferase activity; GO:0015020 glucuronosyltransferase activity; GO:0016740 transferase activity; GO:0016757 transferase activity, transferring glycosyl groups; GO:0016758 transferase activity, transferring hexosyl groups; GO:0047238 glucuronosyl-N-acetylgalactosaminyl-proteoglycan 4-beta-…			G	KOG3588	Chondroitin synthase 1
R0LQI0	Plasminogen (Fragment) OS=Anas platyrhynchos OX=8839 GN=Anapl_07350 PE=3 SV=1	Anapl_07350	1.369	0.00753743	Up	89.938	29.1	19	8	26	0.931	0.889	0.834	1.132	1.158	1.344	0.936	0.91	0.958		extracellular	K01315	PLG; plasminogen [EC:3.4.21.7]	map04080 Neuroactive ligand-receptor interaction; map04610 Complement and coagulation cascades; map05150 Staphylococcus aureus infection; map05164 Influenza A	GO:0002576 platelet degranulation; GO:0006508 proteolysis; GO:0006807 nitrogen compound metabolic process; GO:0006810 transport; GO:0006887 exocytosis; GO:0006950 response to stress; GO:0007162 negative regulation of cell adhesion; GO:0007596 blood coagulation; GO:0007599 hemostasis; GO:0008152 metabolic process; GO:0008285 negative regulation of cell population proliferation; GO:0009266 response…	GO:0005576 extracellular region; GO:0005615 extracellular space; GO:0005622 intracellular; GO:0005623 cell; GO:0005737 cytoplasm; GO:0005886 plasma membrane; GO:0009897 external side of plasma membrane; GO:0009986 cell surface; GO:0012505 endomembrane system; GO:0016020 membrane; GO:0019897 extrinsic component of plasma membrane; GO:0019898 extrinsic component of membrane; GO:0030141 secretory gr…	GO:0003823 antigen binding; GO:0003824 catalytic activity; GO:0004175 endopeptidase activity; GO:0004252 serine-type endopeptidase activity; GO:0005102 signaling receptor binding; GO:0005488 binding; GO:0005515 protein binding; GO:0008233 peptidase activity; GO:0008236 serine-type peptidase activity; GO:0016787 hydrolase activity; GO:0017171 serine hydrolase activity; GO:0019899 enzyme binding; G…	PF00024; PF00051; PF00089	PAN domain; Kringle domain; Trypsin
U3I1E7	TRAF-type zinc finger domain containing 1 OS=Anas platyrhynchos platyrhynchos OX=8840 GN=TRAFD1 PE=4 SV=2	TRAFD1	1.372	0.00306787	Up	65.735	7.7	4	4	4	0.972	0.871	0.824	1.22	1.243	1.196	0.979	0.876	0.832		nucleus				GO:0002682 regulation of immune system process; GO:0002683 negative regulation of immune system process; GO:0010033 response to organic substance; GO:0031347 regulation of defense response; GO:0031348 negative regulation of defense response; GO:0034097 response to cytokine; GO:0042221 response to chemical; GO:0045088 regulation of innate immune response; GO:0045824 negative regulation of innate i…
U3J3R4	Cap methyltransferase 1 OS=Anas platyrhynchos platyrhynchos OX=8840 GN=CMTR1 PE=4 SV=2	CMTR1	1.375	0.00537771	Up	114.37	11.9	11	11	15	0.793	0.856	0.966	1.22	1.204	1.172	0.866	0.883	0.77		plasma membrane	K14589	CMTR1, FTSJD2, MTR1; cap1 methyltransferase [EC:2.1.1.57]		GO:0001510 RNA methylation; GO:0006139 nucleobase-containing compound metabolic process; GO:0006370 7-methylguanosine mRNA capping; GO:0006396 RNA processing; GO:0006397 mRNA processing; GO:0006725 cellular aromatic compound metabolic process; GO:0006807 nitrogen compound metabolic process; GO:0008152 metabolic process; GO:0009451 RNA modification; GO:0009452 7-methylguanosine RNA capping; GO:000…	GO:0005622 intracellular; GO:0005623 cell; GO:0005634 nucleus; GO:0005654 nucleoplasm; GO:0005737 cytoplasm; GO:0005829 cytosol; GO:0031974 membrane-enclosed lumen; GO:0031981 nuclear lumen; GO:0043226 organelle; GO:0043227 membrane-bounded organelle; GO:0043229 intracellular organelle; GO:0043231 intracellular membrane-bounded organelle; GO:0043233 organelle lumen; GO:0070013 intracellular organ…	GO:0003824 catalytic activity; GO:0004483 mRNA (nucleoside-2'-O-)-methyltransferase activity; GO:0008168 methyltransferase activity; GO:0008171 O-methyltransferase activity; GO:0008173 RNA methyltransferase activity; GO:0008174 mRNA methyltransferase activity; GO:0008757 S-adenosylmethionine-dependent methyltransferase activity; GO:0016740 transferase activity; GO:0016741 transferase activity, tr…			A	KOG3673	FtsJ-like RNA methyltransferase
U3J0V8	Signal transducer and activator of transcription OS=Anas platyrhynchos platyrhynchos OX=8840 GN=STAT1 PE=3 SV=2	STAT1	1.376	0.0329215	Up	97.949	37.2	26	2	62	0.876	0.742	0.98	1.07	1.318	1.188	1.035	0.91	0.912		mitochondria	K11220	STAT1; signal transducer and activator of transcription 1	map04062 Chemokine signaling pathway; map04217 Necroptosis; map04380 Osteoclast differentiation; map04620 Toll-like receptor signaling pathway; map04621 NOD-like receptor signaling pathway; map04625 C-type lectin receptor signaling pathway; map04630 JAK-STAT signaling pathway; map04658 Th1 and Th2 cell differentiation; map04659 Th17 cell differentiation; map04917 Prolactin signaling pathway; map0…	GO:0000122 negative regulation of transcription by RNA polymerase II; GO:0001655 urogenital system development; GO:0001656 metanephros development; GO:0001817 regulation of cytokine production; GO:0001819 positive regulation of cytokine production; GO:0001822 kidney development; GO:0001936 regulation of endothelial cell proliferation; GO:0001937 negative regulation of endothelial cell proliferati…	GO:0000228 nuclear chromosome; GO:0000785 chromatin; GO:0000790 nuclear chromatin; GO:0005622 intracellular; GO:0005623 cell; GO:0005634 nucleus; GO:0005654 nucleoplasm; GO:0005694 chromosome; GO:0005730 nucleolus; GO:0005737 cytoplasm; GO:0005829 cytosol; GO:0030424 axon; GO:0030425 dendrite; GO:0031974 membrane-enclosed lumen; GO:0031981 nuclear lumen; GO:0032991 protein-containing complex; GO:…	GO:0000976 transcription regulatory region sequence-specific DNA binding; GO:0000977 RNA polymerase II transcription regulatory region sequence-specific DNA binding; GO:0000978 RNA polymerase II cis-regulatory region sequence-specific DNA binding; GO:0000979 RNA polymerase II core promoter sequence-specific DNA binding; GO:0000981 DNA-binding transcription factor activity, RNA polymerase II-speci…	PF02865; PF02864; PF00017; PF12162	STAT protein, protein interaction domain; STAT protein, DNA binding domain; SH2 domain; STAT1 TAZ2 binding domain	KT	KOG3667	STAT protein
U3IH81	Poly(ADP-ribose) polymerase family member 12 OS=Anas platyrhynchos platyrhynchos OX=8840 GN=PARP12 PE=4 SV=2	PARP12	1.379	0.00113078	Up	86.27	17.1	11	11	14	0.87	0.942	0.886	1.176	1.239	1.305	0.872	0.885	0.852		mitochondria	K15259	PARP7S; poly [ADP-ribose] polymerase 7/11/12/13 [EC:2.4.2.30]
U3I027	Glutamine--fructose-6-phosphate transaminase 1 OS=Anas platyrhynchos platyrhynchos OX=8840 GN=GFPT1 PE=4 SV=2	GFPT1	1.381	0.0172145	Up	82.185	47	28	22	51	0.885	0.942	0.868	1.058	1.351	1.312	0.876	0.902	0.899		cytoplasm	K00820	glmS, GFPT; glutamine---fructose-6-phosphate transaminase (isomerizing) [EC:2.6.1.16]	map00250 Alanine, aspartate and glutamate metabolism; map00520 Amino sugar and nucleotide sugar metabolism; map01100 Metabolic pathways; map04931 Insulin resistance	GO:0005979 regulation of glycogen biosynthetic process; GO:0006002 fructose 6-phosphate metabolic process; GO:0006040 amino sugar metabolic process; GO:0006041 glucosamine metabolic process; GO:0006042 glucosamine biosynthetic process; GO:0006047 UDP-N-acetylglucosamine metabolic process; GO:0006048 UDP-N-acetylglucosamine biosynthetic process; GO:0006091 generation of precursor metabolites and e…	GO:0005622 intracellular; GO:0005623 cell; GO:0005737 cytoplasm; GO:0005829 cytosol;	GO:0003824 catalytic activity; GO:0004360 glutamine-fructose-6-phosphate transaminase (isomerizing) activity; GO:0005488 binding; GO:0005515 protein binding; GO:0008483 transaminase activity; GO:0016597 amino acid binding; GO:0016740 transferase activity; GO:0016769 transferase activity, transferring nitrogenous groups; GO:0030246 carbohydrate binding; GO:0031406 carboxylic acid binding; GO:00360…	PF13522; PF01380	Glutamine amidotransferase domain; SIS domain	M	KOG1268	Glucosamine 6-phosphate synthetases, contain amidotransferase and phosphosugar isomerase domains
A0A493T607	Torsin family 1 member B OS=Anas platyrhynchos platyrhynchos OX=8840 GN=TOR1B PE=4 SV=1	TOR1B	1.382	0.012572	Up	57.121	10.9	5	5	6	0.884	0.832	0.899	1.042	1.297	1.275	0.936	0.926	0.965		plasma membrane	K22990	TOR1; torsin-1		GO:0001558 regulation of cell growth; GO:0002164 larval development; GO:0002165 instar larval or pupal development; GO:0002168 instar larval development; GO:0006403 RNA localization; GO:0006405 RNA export from nucleus; GO:0006611 protein export from nucleus; GO:0006629 lipid metabolic process; GO:0006643 membrane lipid metabolic process; GO:0006810 transport; GO:0006886 intracellular protein tran…	GO:0000922 spindle pole; GO:0005622 intracellular; GO:0005623 cell; GO:0005634 nucleus; GO:0005635 nuclear envelope; GO:0005737 cytoplasm; GO:0005783 endoplasmic reticulum; GO:0005788 endoplasmic reticulum lumen; GO:0005818 aster; GO:0005819 spindle; GO:0005856 cytoskeleton; GO:0005886 plasma membrane; GO:0012505 endomembrane system; GO:0015630 microtubule cytoskeleton; GO:0016020 membrane; GO:00…	GO:0000166 nucleotide binding; GO:0003824 catalytic activity; GO:0005488 binding; GO:0005524 ATP binding; GO:0008144 drug binding; GO:0016462 pyrophosphatase activity; GO:0016787 hydrolase activity; GO:0016817 hydrolase activity, acting on acid anhydrides; GO:0016818 hydrolase activity, acting on acid anhydrides, in phosphorus-containing anhydrides; GO:0016887 ATPase activity; GO:0017076 purine n…			O	KOG2170	ATPase of the AAA+ superfamily
A0A493STN5	Cytochrome b5 heme-binding domain-containing protein OS=Anas platyrhynchos platyrhynchos OX=8840 PE=3 SV=1	--	1.39	0.0352823	Up	14.937	31.8	3	3	4	0.899	0.708	0.733	0.932	1.191	1.129	1.026	1.128	1.284		cytoplasm				GO:0001932 regulation of protein phosphorylation; GO:0001934 positive regulation of protein phosphorylation; GO:0009605 response to external stimulus; GO:0009893 positive regulation of metabolic process; GO:0009966 regulation of signal transduction; GO:0009967 positive regulation of signal transduction; GO:0009991 response to extracellular stimulus; GO:0010469 regulation of signaling receptor act…	GO:0005576 extracellular region; GO:0005615 extracellular space; GO:0005622 intracellular; GO:0005623 cell; GO:0005634 nucleus; GO:0005654 nucleoplasm; GO:0012505 endomembrane system; GO:0016020 membrane; GO:0031974 membrane-enclosed lumen; GO:0031981 nuclear lumen; GO:0043226 organelle; GO:0043227 membrane-bounded organelle; GO:0043229 intracellular organelle; GO:0043231 intracellular membrane-b…	GO:0005102 signaling receptor binding; GO:0005488 binding; GO:0005515 protein binding; GO:0008083 growth factor activity; GO:0030545 receptor regulator activity; GO:0048018 receptor ligand activity; GO:0098772 molecular function regulator;	PF00173	Cytochrome b5-like Heme/Steroid binding domain	S	KOG1110	Putative steroid membrane receptor Hpr6.6/25-Dx
A0A493T4K6	Deltex E3 ubiquitin ligase 3L OS=Anas platyrhynchos platyrhynchos OX=8840 GN=DTX3L PE=4 SV=1	DTX3L	1.39	0.00818715	Up	83.468	4.9	4	3	7	0.962	0.898	0.912	1.13	1.331	1.393	0.793	0.754	0.904		nucleus	K15261	PARP10_14_15; poly [ADP-ribose] polymerase 10/14/15 [EC:2.4.2.30]		GO:0000209 protein polyubiquitination; GO:0002230 positive regulation of defense response to virus by host; GO:0002682 regulation of immune system process; GO:0002697 regulation of immune effector process; GO:0002831 regulation of response to biotic stimulus; GO:0006139 nucleobase-containing compound metabolic process; GO:0006259 DNA metabolic process; GO:0006281 DNA repair; GO:0006282 regulation…	GO:0000323 lytic vacuole; GO:0005622 intracellular; GO:0005623 cell; GO:0005634 nucleus; GO:0005654 nucleoplasm; GO:0005737 cytoplasm; GO:0005764 lysosome; GO:0005773 vacuole; GO:0005829 cytosol; GO:0031974 membrane-enclosed lumen; GO:0031981 nuclear lumen; GO:0032991 protein-containing complex; GO:0043226 organelle; GO:0043227 membrane-bounded organelle; GO:0043229 intracellular organelle; GO:00…	GO:0003824 catalytic activity; GO:0004842 ubiquitin-protein transferase activity; GO:0004857 enzyme inhibitor activity; GO:0005488 binding; GO:0005515 protein binding; GO:0008047 enzyme activator activity; GO:0016740 transferase activity; GO:0019787 ubiquitin-like protein transferase activity; GO:0019899 enzyme binding; GO:0030234 enzyme regulator activity; GO:0042393 histone binding; GO:0044389 …	PF13923	Zinc finger, C3HC4 type (RING finger)
A0A493ST61	AIG1-type G domain-containing protein OS=Anas platyrhynchos platyrhynchos OX=8840 PE=4 SV=1	--	1.393	0.0168712	Up	7.4495	18.9	2	2	6	0.925	0.815	0.901	1.054	1.331	1.294	0.901	0.85	0.884		extracellular							PF04548	AIG1 family
U3IMQ5	CENP-T_C domain-containing protein OS=Anas platyrhynchos platyrhynchos OX=8840 PE=4 SV=2	--	1.398	0.00202776	Up	68.755	14.1	7	7	7	0.864	0.792	0.816	1.078	1.234	1.143	0.94	1.264	0.905		nucleus	K11512	CENPT; centromere protein T		GO:0000278 mitotic cell cycle; GO:0006323 DNA packaging; GO:0006325 chromatin organization; GO:0006333 chromatin assembly or disassembly; GO:0006334 nucleosome assembly; GO:0006336 DNA replication-independent nucleosome assembly; GO:0006338 chromatin remodeling; GO:0006355 regulation of transcription, DNA-templated; GO:0006357 regulation of transcription by RNA polymerase II; GO:0006996 organelle…	GO:0000228 nuclear chromosome; GO:0000775 chromosome, centromeric region; GO:0000776 kinetochore; GO:0000785 chromatin; GO:0000786 nucleosome; GO:0000788 nuclear nucleosome; GO:0000790 nuclear chromatin; GO:0005622 intracellular; GO:0005623 cell; GO:0005634 nucleus; GO:0005654 nucleoplasm; GO:0005694 chromosome; GO:0005737 cytoplasm; GO:0005829 cytosol; GO:0016604 nuclear body; GO:0031974 membran…	GO:0000981 DNA-binding transcription factor activity, RNA polymerase II-specific; GO:0003676 nucleic acid binding; GO:0003677 DNA binding; GO:0003700 DNA-binding transcription factor activity; GO:0005488 binding; GO:0005515 protein binding; GO:0042393 histone binding; GO:0097159 organic cyclic compound binding; GO:0140110 transcription regulator activity; GO:1901363 heterocyclic compound binding;
R0LKV8	Neutral amino acid transporter A (Fragment) OS=Anas platyrhynchos OX=8839 GN=Anapl_07703 PE=4 SV=1	Anapl_07703	1.4	0.00103705	Up	44.988	5.2	2	2	2	0.846	0.902	0.873	1.186	1.174	1.309	0.858	0.924	0.968		plasma membrane	K05615	SLC1A4, SATT; solute carrier family 1 (neutral amino acid transporter), member 4		GO:0000101 sulfur amino acid transport; GO:0003008 system process; GO:0003333 amino acid transmembrane transport; GO:0006810 transport; GO:0006811 ion transport; GO:0006812 cation transport; GO:0006820 anion transport; GO:0006821 chloride transport; GO:0006855 drug transmembrane transport; GO:0006865 amino acid transport; GO:0006868 glutamine transport; GO:0007154 cell communication; GO:0007267 c…	GO:0005622 intracellular; GO:0005623 cell; GO:0005813 centrosome; GO:0005815 microtubule organizing center; GO:0005856 cytoskeleton; GO:0005882 intermediate filament; GO:0005886 plasma membrane; GO:0005887 integral component of plasma membrane; GO:0015630 microtubule cytoskeleton; GO:0016020 membrane; GO:0016021 integral component of membrane; GO:0030425 dendrite; GO:0031224 intrinsic component o…	GO:0000099 sulfur amino acid transmembrane transporter activity; GO:0005215 transporter activity; GO:0005216 ion channel activity; GO:0005253 anion channel activity; GO:0005254 chloride channel activity; GO:0005342 organic acid transmembrane transporter activity; GO:0008324 cation transmembrane transporter activity; GO:0008509 anion transmembrane transporter activity; GO:0008514 organic anion tra…			E	KOG3787	Glutamate/aspartate and neutral amino acid transporters
A0A493TIL5	Tenascin C OS=Anas platyrhynchos platyrhynchos OX=8840 GN=TNC PE=4 SV=1	TNC	1.401	0.0403431	Up	226.75	18.1	26	1	33	0.801	1.049	0.733	1.174	1.135	1.309	1.073	0.885	0.891		extracellular	K06252	TN; tenascin	map04151 PI3K-Akt signaling pathway; map04510 Focal adhesion; map04512 ECM-receptor interaction; map05165 Human papillomavirus infection; map05206 MicroRNAs in cancer	GO:0000003 reproduction; GO:0001655 urogenital system development; GO:0001763 morphogenesis of a branching structure; GO:0002009 morphogenesis of an epithelium; GO:0003006 developmental process involved in reproduction; GO:0003401 axis elongation; GO:0006464 cellular protein modification process; GO:0006807 nitrogen compound metabolic process; GO:0006950 response to stress; GO:0007154 cell commun…	GO:0005576 extracellular region; GO:0005604 basement membrane; GO:0005614 interstitial matrix; GO:0005622 intracellular; GO:0005623 cell; GO:0005737 cytoplasm; GO:0005783 endoplasmic reticulum; GO:0005788 endoplasmic reticulum lumen; GO:0012505 endomembrane system; GO:0031012 extracellular matrix; GO:0031974 membrane-enclosed lumen; GO:0043226 organelle; GO:0043227 membrane-bounded organelle; GO:…	GO:0001968 fibronectin binding; GO:0005488 binding; GO:0005515 protein binding; GO:0043394 proteoglycan binding; GO:0045545 syndecan binding; GO:0097367 carbohydrate derivative binding;	PF07974; PF00041; PF00147	EGF-like domain; Fibronectin type III domain; Fibrinogen beta and gamma chains, C-terminal globular domain	T	KOG2579	Ficolin and related extracellular proteins
U3I680	Uncharacterized protein OS=Anas platyrhynchos platyrhynchos OX=8840 PE=4 SV=2	--	1.403	0.0321193	Up	12.436	17.1	3	3	4	0.892	0.865	0.853	0.99	1.374	1.299	0.919	0.911	0.958		extracellular							PF05825	Beta-microseminoprotein (PSP-94)
R0K734	Surfeit locus protein 4 (Fragment) OS=Anas platyrhynchos OX=8839 GN=Anapl_00598 PE=4 SV=1	Anapl_00598	1.404	0.00153588	Up	28.788	3.2	1	1	1	0.844	0.823	0.859	1.09	1.199	1.258	0.999	0.998	0.97		plasma membrane	K20369	ERV29, SURF4; ER-derived vesicles protein		GO:0001775 cell activation; GO:0002119 nematode larval development; GO:0002164 larval development; GO:0002252 immune effector process; GO:0002263 cell activation involved in immune response; GO:0002274 myeloid leukocyte activation; GO:0002275 myeloid cell activation involved in immune response; GO:0002283 neutrophil activation involved in immune response; GO:0002366 leukocyte activation involved …	GO:0000139 Golgi membrane; GO:0000323 lytic vacuole; GO:0005622 intracellular; GO:0005623 cell; GO:0005737 cytoplasm; GO:0005764 lysosome; GO:0005765 lysosomal membrane; GO:0005766 primary lysosome; GO:0005773 vacuole; GO:0005774 vacuolar membrane; GO:0005783 endoplasmic reticulum; GO:0005789 endoplasmic reticulum membrane; GO:0005793 endoplasmic reticulum-Golgi intermediate compartment; GO:00057…				U	KOG3998	Putative cargo transport protein ERV29
A0A1L5SLZ9	MHC class I antigen OS=Anas platyrhynchos OX=8839 GN=Anpl-UAA PE=2 SV=1	Anpl-UAA	1.412	0.0325597	Up	39.532	11	4	1	8	0.919	0.934	0.923	1.056	1.372	1.492	0.857	0.77	0.75		plasma membrane	K06751	MHC1; MHC class I antigen	map04144 Endocytosis; map04145 Phagosome; map04218 Cellular senescence; map04514 Cell adhesion molecules (CAMs); map04612 Antigen processing and presentation; map04940 Type I diabetes mellitus; map05163 Human cytomegalovirus infection; map05165 Human papillomavirus infection; map05166 Human T-cell leukemia virus 1 infection; map05167 Kaposi sarcoma-associated herpesvirus infection; map05168 Herpe…		GO:0016020 membrane;		PF00129; PF07654	Class I Histocompatibility antigen, domains alpha 1 and 2; Immunoglobulin C1-set domain
R0LGA4	Poly [ADP-ribose] polymerase (Fragment) OS=Anas platyrhynchos OX=8839 GN=Anapl_10109 PE=4 SV=1	Anapl_10109	1.417	0.00324129	Up	85.125	9.8	7	7	8	0.817	0.937	0.919	1.218	1.217	1.353	0.816	0.912	0.817		cytoplasm	K15260	PARP9; poly [ADP-ribose] polymerase 9 [EC:2.4.2.30]		GO:0000122 negative regulation of transcription by RNA polymerase II; GO:0001932 regulation of protein phosphorylation; GO:0001934 positive regulation of protein phosphorylation; GO:0001959 regulation of cytokine-mediated signaling pathway; GO:0001961 positive regulation of cytokine-mediated signaling pathway; GO:0002230 positive regulation of defense response to virus by host; GO:0002682 regulat…	GO:0005622 intracellular; GO:0005623 cell; GO:0005634 nucleus; GO:0005654 nucleoplasm; GO:0005694 chromosome; GO:0005737 cytoplasm; GO:0005739 mitochondrion; GO:0005829 cytosol; GO:0031974 membrane-enclosed lumen; GO:0031981 nuclear lumen; GO:0032991 protein-containing complex; GO:0043226 organelle; GO:0043227 membrane-bounded organelle; GO:0043228 non-membrane-bounded organelle; GO:0043229 intra…	GO:0003824 catalytic activity; GO:0003950 NAD+ ADP-ribosyltransferase activity; GO:0004857 enzyme inhibitor activity; GO:0005488 binding; GO:0005515 protein binding; GO:0016740 transferase activity; GO:0016757 transferase activity, transferring glycosyl groups; GO:0016763 transferase activity, transferring pentosyl groups; GO:0019899 enzyme binding; GO:0030234 enzyme regulator activity; GO:004239…	PF01661	Macro domain	BK	KOG2633	Hismacro and SEC14 domain-containing proteins
A0A493TQY8	Zinc finger homeobox 3 OS=Anas platyrhynchos platyrhynchos OX=8840 GN=ZFHX3 PE=4 SV=1	ZFHX3	1.422	0.0302737	Up	399.63	1.4	4	4	4	0.872	0.709	1.005	1.228	1.314	1.136	0.981	0.833	0.939		nucleus	K09378	ATBF1; AT-binding transcription factor 1	map04550 Signaling pathways regulating pluripotency of stem cells	GO:0000122 negative regulation of transcription by RNA polymerase II; GO:0002009 morphogenesis of an epithelium; GO:0002165 instar larval or pupal development; GO:0006139 nucleobase-containing compound metabolic process; GO:0006351 transcription, DNA-templated; GO:0006355 regulation of transcription, DNA-templated; GO:0006357 regulation of transcription by RNA polymerase II; GO:0006366 transcript…	GO:0005622 intracellular; GO:0005623 cell; GO:0005634 nucleus; GO:0005654 nucleoplasm; GO:0005667 transcription regulator complex; GO:0005737 cytoplasm; GO:0016604 nuclear body; GO:0031974 membrane-enclosed lumen; GO:0031981 nuclear lumen; GO:0032991 protein-containing complex; GO:0043226 organelle; GO:0043227 membrane-bounded organelle; GO:0043229 intracellular organelle; GO:0043231 intracellula…	GO:0000976 transcription regulatory region sequence-specific DNA binding; GO:0000977 RNA polymerase II transcription regulatory region sequence-specific DNA binding; GO:0000978 RNA polymerase II cis-regulatory region sequence-specific DNA binding; GO:0000981 DNA-binding transcription factor activity, RNA polymerase II-specific; GO:0000987 cis-regulatory region sequence-specific DNA binding; GO:00…	PF12874; PF00096; PF00046	Zinc-finger of C2H2 type; Zinc finger, C2H2 type; Homeobox domain	K	KOG1146	Homeobox protein
A0A493STM3	Uncharacterized protein OS=Anas platyrhynchos platyrhynchos OX=8840 PE=4 SV=1	--	1.428	0.0246385	Up	95.447	7.3	8	8	14	0.924	0.887	0.848	1.042	1.436	1.32	0.914	0.921	0.912		nucleus	K10054	PML, TRIM19; probable transcription factor PML	map04120 Ubiquitin mediated proteolysis; map04144 Endocytosis; map05164 Influenza A; map05168 Herpes simplex virus 1 infection; map05200 Pathways in cancer; map05202 Transcriptional misregulation in cancer; map05221 Acute myeloid leukemia	GO:0000075 cell cycle checkpoint; GO:0000077 DNA damage checkpoint; GO:0000278 mitotic cell cycle; GO:0001558 regulation of cell growth; GO:0001666 response to hypoxia; GO:0001667 ameboidal-type cell migration; GO:0001763 morphogenesis of a branching structure; GO:0001817 regulation of cytokine production; GO:0001818 negative regulation of cytokine production; GO:0001932 regulation of protein pho…	GO:0000228 nuclear chromosome; GO:0000781 chromosome, telomeric region; GO:0000784 nuclear chromosome, telomeric region; GO:0005622 intracellular; GO:0005623 cell; GO:0005634 nucleus; GO:0005635 nuclear envelope; GO:0005654 nucleoplasm; GO:0005694 chromosome; GO:0005730 nucleolus; GO:0005737 cytoplasm; GO:0005768 endosome; GO:0005769 early endosome; GO:0005783 endoplasmic reticulum; GO:0005789 en…	GO:0003712 transcription coregulator activity; GO:0003713 transcription coactivator activity; GO:0005488 binding; GO:0005515 protein binding; GO:0008270 zinc ion binding; GO:0019899 enzyme binding; GO:0031625 ubiquitin protein ligase binding; GO:0032182 ubiquitin-like protein binding; GO:0032183 SUMO binding; GO:0042802 identical protein binding; GO:0042803 protein homodimerization activity; GO:0…			O	KOG2177	Predicted E3 ubiquitin ligase
R0LBE5	Kininogen-1 (Fragment) OS=Anas platyrhynchos OX=8839 GN=Anapl_03194 PE=4 SV=1	Anapl_03194	1.431	0.00697547	Up	38.544	17.9	4	4	5	0.792	0.87	0.885	1.11	1.174	1.36	0.986	0.898	0.968		extracellular	K03898	KNG, BK; kininogen	map04022 cGMP-PKG signaling pathway; map04071 Sphingolipid signaling pathway; map04080 Neuroactive ligand-receptor interaction; map04610 Complement and coagulation cascades; map04750 Inflammatory mediator regulation of TRP channels; map04810 Regulation of actin cytoskeleton; map05142 Chagas disease (American trypanosomiasis); map05143 African trypanosomiasis; map05200 Pathways in cancer	GO:0001906 cell killing; GO:0001932 regulation of protein phosphorylation; GO:0001933 negative regulation of protein phosphorylation; GO:0001934 positive regulation of protein phosphorylation; GO:0001936 regulation of endothelial cell proliferation; GO:0001938 positive regulation of endothelial cell proliferation; GO:0002254 kinin cascade; GO:0002353 plasma kallikrein-kinin cascade; GO:0002376 im…	GO:0005576 extracellular region; GO:0005615 extracellular space; GO:0005622 intracellular; GO:0005623 cell; GO:0005737 cytoplasm; GO:0005783 endoplasmic reticulum; GO:0005788 endoplasmic reticulum lumen; GO:0005886 plasma membrane; GO:0012505 endomembrane system; GO:0016020 membrane; GO:0030141 secretory granule; GO:0031091 platelet alpha granule; GO:0031093 platelet alpha granule lumen; GO:00314…	GO:0002020 protease binding; GO:0004857 enzyme inhibitor activity; GO:0004866 endopeptidase inhibitor activity; GO:0004869 cysteine-type endopeptidase inhibitor activity; GO:0005102 signaling receptor binding; GO:0005488 binding; GO:0005515 protein binding; GO:0005539 glycosaminoglycan binding; GO:0008201 heparin binding; GO:0008270 zinc ion binding; GO:0019899 enzyme binding; GO:0030234 enzyme r…	PF00031	Cystatin domain
R0LN71	Interferon regulatory factor 3 (Fragment) OS=Anas platyrhynchos OX=8839 GN=Anapl_08494 PE=4 SV=1	Anapl_08494	1.433	0.0096014	Up	44.002	5.4	2	2	5	0.925	0.86	0.913	1.122	1.303	1.442	0.794	0.84	0.859		cytoplasm	K09447	IRF7; interferon regulatory factor 7	map04620 Toll-like receptor signaling pathway; map04621 NOD-like receptor signaling pathway; map04622 RIG-I-like receptor signaling pathway; map04623 Cytosolic DNA-sensing pathway; map05160 Hepatitis C; map05161 Hepatitis B; map05162 Measles; map05164 Influenza A; map05167 Kaposi sarcoma-associated herpesvirus infection; map05168 Herpes simplex virus 1 infection; map05169 Epstein-Barr virus infec…	GO:0000122 negative regulation of transcription by RNA polymerase II; GO:0001816 cytokine production; GO:0001817 regulation of cytokine production; GO:0001819 positive regulation of cytokine production; GO:0001959 regulation of cytokine-mediated signaling pathway; GO:0001961 positive regulation of cytokine-mediated signaling pathway; GO:0002218 activation of innate immune response; GO:0002221 pat…	GO:0005622 intracellular; GO:0005623 cell; GO:0005634 nucleus; GO:0005654 nucleoplasm; GO:0005737 cytoplasm; GO:0005768 endosome; GO:0005829 cytosol; GO:0010008 endosome membrane; GO:0012505 endomembrane system; GO:0016020 membrane; GO:0031090 organelle membrane; GO:0031410 cytoplasmic vesicle; GO:0031974 membrane-enclosed lumen; GO:0031981 nuclear lumen; GO:0031982 vesicle; GO:0043226 organelle;…	GO:0000976 transcription regulatory region sequence-specific DNA binding; GO:0000977 RNA polymerase II transcription regulatory region sequence-specific DNA binding; GO:0000978 RNA polymerase II cis-regulatory region sequence-specific DNA binding; GO:0000979 RNA polymerase II core promoter sequence-specific DNA binding; GO:0000981 DNA-binding transcription factor activity, RNA polymerase II-speci…	PF00605	Interferon regulatory factor transcription factor
R0JLH6	Coagulation factor IX (Fragment) OS=Anas platyrhynchos OX=8839 GN=Anapl_05259 PE=3 SV=1	Anapl_05259	1.45	0.0143282	Up	29.689	4.1	1	1	2	0.889	0.972	0.786	1.18	1.208	1.449	0.948	0.863	0.77		mitochondria	K01321	F9; coagulation factor IX (Christmas factor) [EC:3.4.21.22]	map04610 Complement and coagulation cascades	GO:0006508 proteolysis; GO:0006807 nitrogen compound metabolic process; GO:0006810 transport; GO:0006888 endoplasmic reticulum to Golgi vesicle-mediated transport; GO:0006950 response to stress; GO:0007596 blood coagulation; GO:0007597 blood coagulation, intrinsic pathway; GO:0007599 hemostasis; GO:0008152 metabolic process; GO:0009611 response to wounding; GO:0010467 gene expression; GO:0016192 …	GO:0005576 extracellular region; GO:0005615 extracellular space; GO:0005622 intracellular; GO:0005623 cell; GO:0005737 cytoplasm; GO:0005783 endoplasmic reticulum; GO:0005788 endoplasmic reticulum lumen; GO:0005794 Golgi apparatus; GO:0005796 Golgi lumen; GO:0005886 plasma membrane; GO:0012505 endomembrane system; GO:0016020 membrane; GO:0031974 membrane-enclosed lumen; GO:0043226 organelle; GO:0…	GO:0000287 magnesium ion binding; GO:0003824 catalytic activity; GO:0004175 endopeptidase activity; GO:0004252 serine-type endopeptidase activity; GO:0005488 binding; GO:0005509 calcium ion binding; GO:0008233 peptidase activity; GO:0008236 serine-type peptidase activity; GO:0016787 hydrolase activity; GO:0017171 serine hydrolase activity; GO:0043167 ion binding; GO:0043169 cation binding; GO:004…	PF00594; PF00008; PF00089	Vitamin K-dependent carboxylation/gamma-carboxyglutamic (GLA) domain; EGF-like domain; Trypsin
A0A493TJF7	Lysine methyltransferase 2E OS=Anas platyrhynchos platyrhynchos OX=8840 GN=KMT2E PE=4 SV=1	KMT2E	1.458	0.00815585	Up	198.97	4.1	6	6	6	0.934	0.897	0.748	1.273	1.322	1.165	0.903	0.924	0.876		cytoplasm,nucleus	K09189	MLL5; [histone H3]-lysine4 N-trimethyltransferase MLL5 [EC:2.1.1.354]	map00310 Lysine degradation; map01100 Metabolic pathways	GO:0001775 cell activation; GO:0002252 immune effector process; GO:0002262 myeloid cell homeostasis; GO:0002274 myeloid leukocyte activation; GO:0002376 immune system process; GO:0002443 leukocyte mediated immunity; GO:0002444 myeloid leukocyte mediated immunity; GO:0002446 neutrophil mediated immunity; GO:0002520 immune system development; GO:0002682 regulation of immune system process; GO:00061…	GO:0000785 chromatin; GO:0005622 intracellular; GO:0005623 cell; GO:0005634 nucleus; GO:0005654 nucleoplasm; GO:0005694 chromosome; GO:0031974 membrane-enclosed lumen; GO:0031981 nuclear lumen; GO:0032991 protein-containing complex; GO:0035327 transcriptionally active chromatin; GO:0043226 organelle; GO:0043227 membrane-bounded organelle; GO:0043228 non-membrane-bounded organelle; GO:0043229 intr…	GO:0003712 transcription coregulator activity; GO:0003713 transcription coactivator activity; GO:0003824 catalytic activity; GO:0005488 binding; GO:0005515 protein binding; GO:0008168 methyltransferase activity; GO:0008170 N-methyltransferase activity; GO:0008276 protein methyltransferase activity; GO:0008757 S-adenosylmethionine-dependent methyltransferase activity; GO:0016278 lysine N-methyltra…	PF00628	PHD-finger	S	KOG1844	PHD Zn-finger proteins
R0JGT9	Glia-derived nexin (Fragment) OS=Anas platyrhynchos OX=8839 GN=Anapl_10681 PE=3 SV=1	Anapl_10681	1.462	0.0195142	Up	42.692	29.4	10	10	12	0.906	0.926	0.869	1.079	1.479	1.391	0.88	0.82	0.818		extracellular	K16643	SERPINE2; glia-derived nexin		GO:0000003 reproduction; GO:0001558 regulation of cell growth; GO:0002028 regulation of sodium ion transport; GO:0003006 developmental process involved in reproduction; GO:0003008 system process; GO:0006810 transport; GO:0006950 response to stress; GO:0006996 organelle organization; GO:0007162 negative regulation of cell adhesion; GO:0007275 multicellular organism development; GO:0007320 insemina…	GO:0005576 extracellular region; GO:0005615 extracellular space; GO:0005622 intracellular; GO:0005623 cell; GO:0005737 cytoplasm; GO:0005829 cytosol; GO:0005886 plasma membrane; GO:0009897 external side of plasma membrane; GO:0009986 cell surface; GO:0012505 endomembrane system; GO:0016020 membrane; GO:0019897 extrinsic component of plasma membrane; GO:0019898 extrinsic component of membrane; GO:…	GO:0004857 enzyme inhibitor activity; GO:0004866 endopeptidase inhibitor activity; GO:0004867 serine-type endopeptidase inhibitor activity; GO:0005102 signaling receptor binding; GO:0005488 binding; GO:0005515 protein binding; GO:0005539 glycosaminoglycan binding; GO:0008201 heparin binding; GO:0030234 enzyme regulator activity; GO:0030414 peptidase inhibitor activity; GO:0043167 ion binding; GO:…	PF00079	Serpin (serine protease inhibitor)	V	KOG2392	Serpin
R0L8A9	Pre-mRNA-splicing factor 18 (Fragment) OS=Anas platyrhynchos OX=8839 GN=Anapl_09760 PE=4 SV=1	Anapl_09760	1.465	0.00107784	Up	37.076	21.6	6	6	7	0.894	0.808	0.86	1.216	1.338	1.2	0.897	0.905	0.914		cytoplasm,nucleus	K12817	PRPF18, PRP18; pre-mRNA-splicing factor 18	map03040 Spliceosome	GO:0000350 generation of catalytic spliceosome for second transesterification step; GO:0000375 RNA splicing, via transesterification reactions; GO:0000377 RNA splicing, via transesterification reactions with bulged adenosine as nucleophile; GO:0000393 spliceosomal conformational changes to generate catalytic conformation; GO:0000398 mRNA splicing, via spliceosome; GO:0000956 nuclear-transcribed m…	GO:0005622 intracellular; GO:0005623 cell; GO:0005634 nucleus; GO:0005681 spliceosomal complex; GO:0005682 U5 snRNP; GO:0005684 U2-type spliceosomal complex; GO:0016020 membrane; GO:0030532 small nuclear ribonucleoprotein complex; GO:0032991 protein-containing complex; GO:0043226 organelle; GO:0043227 membrane-bounded organelle; GO:0043229 intracellular organelle; GO:0043231 intracellular membran…		PF08799	pre-mRNA processing factor 4 (PRP4) like	A	KOG2808	U5 snRNP-associated RNA splicing factor
U3IML9	Keratin 20 OS=Anas platyrhynchos platyrhynchos OX=8840 GN=KRT20 PE=3 SV=2	KRT20	1.468	0.0182203	Up	49.98	27.2	12	10	28	0.932	0.866	0.826	1.066	1.442	1.344	0.812	0.843	0.845		mitochondria	K07604	KRT1; type I keratin, acidic	map04915 Estrogen signaling pathway; map05150 Staphylococcus aureus infection	GO:0002791 regulation of peptide secretion; GO:0006950 response to stress; GO:0006996 organelle organization; GO:0007010 cytoskeleton organization; GO:0007154 cell communication; GO:0007275 multicellular organism development; GO:0008219 cell death; GO:0008544 epidermis development; GO:0009267 cellular response to starvation; GO:0009605 response to external stimulus; GO:0009888 tissue development;…	GO:0005622 intracellular; GO:0005623 cell; GO:0005737 cytoplasm; GO:0005829 cytosol; GO:0005856 cytoskeleton; GO:0005882 intermediate filament; GO:0043226 organelle; GO:0043228 non-membrane-bounded organelle; GO:0043229 intracellular organelle; GO:0043232 intracellular non-membrane-bounded organelle; GO:0045111 intermediate filament cytoskeleton; GO:0099080 supramolecular complex; GO:0099081 supr…	GO:0005198 structural molecule activity; GO:0005200 structural constituent of cytoskeleton;
R0L3Y3	Protein FAM3D (Fragment) OS=Anas platyrhynchos OX=8839 GN=Anapl_05402 PE=4 SV=1	Anapl_05402	1.47	0.0257259	Up	24.734	23.7	5	5	6	1.003	0.928	0.799	1.118	1.401	1.493	0.721	0.77	0.708		extracellular				GO:0002791 regulation of peptide secretion; GO:0002792 negative regulation of peptide secretion; GO:0009966 regulation of signal transduction; GO:0010469 regulation of signaling receptor activity; GO:0010646 regulation of cell communication; GO:0010648 negative regulation of cell communication; GO:0010817 regulation of hormone levels; GO:0023051 regulation of signaling; GO:0023057 negative regula…	GO:0005576 extracellular region;	GO:0005102 signaling receptor binding; GO:0005125 cytokine activity; GO:0005488 binding; GO:0005515 protein binding; GO:0030545 receptor regulator activity; GO:0048018 receptor ligand activity; GO:0098772 molecular function regulator;
A0A493TFA3	DExD/H-box helicase 58 OS=Anas platyrhynchos platyrhynchos OX=8840 GN=DDX58 PE=4 SV=1	DDX58	1.473	0.00680335	Up	88.693	17	14	14	22	0.862	0.888	0.865	1.103	1.357	1.393	0.849	0.826	0.881		cytoplasm	K12646	DDX58, RIG-I; ATP-dependent RNA helicase DDX58 [EC:3.6.4.13]	map04064 NF-kappa B signaling pathway; map04622 RIG-I-like receptor signaling pathway; map04623 Cytosolic DNA-sensing pathway; map05160 Hepatitis C; map05161 Hepatitis B; map05162 Measles; map05164 Influenza A; map05168 Herpes simplex virus 1 infection; map05169 Epstein-Barr virus infection	GO:0000003 reproduction; GO:0000578 embryonic axis specification; GO:0001817 regulation of cytokine production; GO:0001818 negative regulation of cytokine production; GO:0001819 positive regulation of cytokine production; GO:0002218 activation of innate immune response; GO:0002221 pattern recognition receptor signaling pathway; GO:0002230 positive regulation of defense response to virus by host; …	GO:0000228 nuclear chromosome; GO:0000793 condensed chromosome; GO:0000794 condensed nuclear chromosome; GO:0001726 ruffle; GO:0005622 intracellular; GO:0005623 cell; GO:0005634 nucleus; GO:0005694 chromosome; GO:0005737 cytoplasm; GO:0005829 cytosol; GO:0005856 cytoskeleton; GO:0005886 plasma membrane; GO:0005911 cell-cell junction; GO:0005923 bicellular tight junction; GO:0015629 actin cytoskel…	GO:0003676 nucleic acid binding; GO:0003677 DNA binding; GO:0003690 double-stranded DNA binding; GO:0003723 RNA binding; GO:0003725 double-stranded RNA binding; GO:0003727 single-stranded RNA binding; GO:0003824 catalytic activity; GO:0005488 binding; GO:0005515 protein binding; GO:0008186 RNA-dependent ATPase activity; GO:0008270 zinc ion binding; GO:0016462 pyrophosphatase activity; GO:0016787 …	PF00270; PF11648	DEAD/DEAH box helicase; C-terminal domain of RIG-I	A	KOG0354	DEAD-box like helicase
A0A493T1V1	D-3-phosphoglycerate dehydrogenase OS=Anas platyrhynchos platyrhynchos OX=8840 GN=PHGDH PE=3 SV=1	PHGDH	1.477	0.0310025	Up	70.843	19.1	9	9	11	0.803	0.671	0.955	1.048	1.233	1.306	0.785	1.096	1.007		nucleus	K00058	serA, PHGDH; D-3-phosphoglycerate dehydrogenase / 2-oxoglutarate reductase [EC:1.1.1.95 1.1.1.399]	map00260 Glycine, serine and threonine metabolism; map00270 Cysteine and methionine metabolism; map01100 Metabolic pathways; map01200 Carbon metabolism; map01230 Biosynthesis of amino acids	GO:0001505 regulation of neurotransmitter levels; GO:0006082 organic acid metabolic process; GO:0006091 generation of precursor metabolites and energy; GO:0006520 cellular amino acid metabolic process; GO:0006541 glutamine metabolic process; GO:0006544 glycine metabolic process; GO:0006563 L-serine metabolic process; GO:0006564 L-serine biosynthetic process; GO:0006566 threonine metabolic process…	GO:0005622 intracellular; GO:0005623 cell; GO:0005737 cytoplasm; GO:0005829 cytosol; GO:0043209 myelin sheath;	GO:0003824 catalytic activity; GO:0004617 phosphoglycerate dehydrogenase activity; GO:0009055 electron transfer activity; GO:0016491 oxidoreductase activity; GO:0016614 oxidoreductase activity, acting on CH-OH group of donors; GO:0016616 oxidoreductase activity, acting on the CH-OH group of donors, NAD or NADP as acceptor;	PF00389; PF02826	D-isomer specific 2-hydroxyacid dehydrogenase, catalytic domain; D-isomer specific 2-hydroxyacid dehydrogenase, NAD binding domain	E	KOG0068	D-3-phosphoglycerate dehydrogenase, D-isomer-specific 2-hydroxy acid dehydrogenase superfamily
U3I4S4	Death associated protein kinase 2 OS=Anas platyrhynchos platyrhynchos OX=8840 GN=DAPK2 PE=3 SV=2	DAPK2	1.48	0.0185788	Up	41.674	2.5	1	1	1	0.721	0.921	0.922	1.132	1.406	1.257	0.815	0.792	1.069		cytoplasm	K08803	DAPK; death-associated protein kinase [EC:2.7.11.1]	map04140 Autophagy - animal; map05200 Pathways in cancer; map05219 Bladder cancer	GO:0002376 immune system process; GO:0002682 regulation of immune system process; GO:0002684 positive regulation of immune system process; GO:0002685 regulation of leukocyte migration; GO:0002687 positive regulation of leukocyte migration; GO:0002688 regulation of leukocyte chemotaxis; GO:0002690 positive regulation of leukocyte chemotaxis; GO:0006464 cellular protein modification process; GO:000…	GO:0005622 intracellular; GO:0005623 cell; GO:0005737 cytoplasm; GO:0005773 vacuole; GO:0005775 vacuolar lumen; GO:0005776 autophagosome; GO:0005794 Golgi apparatus; GO:0012505 endomembrane system; GO:0031974 membrane-enclosed lumen; GO:0034423 autophagosome lumen; GO:0043226 organelle; GO:0043227 membrane-bounded organelle; GO:0043229 intracellular organelle; GO:0043231 intracellular membrane-bo…	GO:0000166 nucleotide binding; GO:0003824 catalytic activity; GO:0004672 protein kinase activity; GO:0004674 protein serine/threonine kinase activity; GO:0005488 binding; GO:0005515 protein binding; GO:0005516 calmodulin binding; GO:0005524 ATP binding; GO:0008144 drug binding; GO:0016301 kinase activity; GO:0016740 transferase activity; GO:0016772 transferase activity, transferring phosphorus-co…	PF00069	Protein kinase domain	T	KOG0032	Ca2+/calmodulin-dependent protein kinase, EF-Hand protein superfamily
A0A493T0Y8	RAB43, member RAS oncogene family OS=Anas platyrhynchos platyrhynchos OX=8840 GN=RAB43 PE=4 SV=1	RAB43	1.496	0.0127754	Up	24.078	15.9	3	3	3	0.965	0.841	0.841	1.122	1.471	1.368	0.842	0.806	0.805		cytoplasm	K07930	RAB43; Ras-related protein Rab-43		GO:0001894 tissue homeostasis; GO:0002065 columnar/cuboidal epithelial cell differentiation; GO:0002067 glandular epithelial cell differentiation; GO:0002376 immune system process; GO:0006810 transport; GO:0006950 response to stress; GO:0006952 defense response; GO:0006955 immune response; GO:0006996 organelle organization; GO:0007030 Golgi organization; GO:0007154 cell communication; GO:0007165 …	GO:0000139 Golgi membrane; GO:0005622 intracellular; GO:0005623 cell; GO:0005737 cytoplasm; GO:0005768 endosome; GO:0005794 Golgi apparatus; GO:0005802 trans-Golgi network; GO:0012505 endomembrane system; GO:0016020 membrane; GO:0030139 endocytic vesicle; GO:0031090 organelle membrane; GO:0031410 cytoplasmic vesicle; GO:0031982 vesicle; GO:0031984 organelle subcompartment; GO:0032588 trans-Golgi …	GO:0003824 catalytic activity; GO:0003924 GTPase activity; GO:0005096 GTPase activator activity; GO:0005488 binding; GO:0005515 protein binding; GO:0008047 enzyme activator activity; GO:0016462 pyrophosphatase activity; GO:0016787 hydrolase activity; GO:0016817 hydrolase activity, acting on acid anhydrides; GO:0016818 hydrolase activity, acting on acid anhydrides, in phosphorus-containing anhydri…	PF00071	Ras family	U	KOG0084	GTPase Rab1/YPT1, small G protein superfamily, and related GTP-binding proteins
U3ID66	Zinc finger FYVE-type containing 1 OS=Anas platyrhynchos platyrhynchos OX=8840 GN=ZFYVE1 PE=4 SV=2	ZFYVE1	1.498	0.0141695	Up	87.81	12	9	9	14	0.768	1.022	0.753	1.298	1.27	1.241	0.827	0.968	0.893		cytoplasm	K17603	ZFYVE1; zinc finger FYVE domain-containing protein 1	map04140 Autophagy - animal	GO:0006914 autophagy; GO:0006950 response to stress; GO:0007154 cell communication; GO:0008152 metabolic process; GO:0009056 catabolic process; GO:0009267 cellular response to starvation; GO:0009605 response to external stimulus; GO:0009892 negative regulation of metabolic process; GO:0009987 cellular process; GO:0009991 response to extracellular stimulus; GO:0010563 negative regulation of phosph…	GO:0000407 phagophore assembly site; GO:0005622 intracellular; GO:0005623 cell; GO:0005737 cytoplasm; GO:0005773 vacuole; GO:0005776 autophagosome; GO:0005783 endoplasmic reticulum; GO:0005794 Golgi apparatus; GO:0005795 Golgi stack; GO:0012505 endomembrane system; GO:0016020 membrane; GO:0019898 extrinsic component of membrane; GO:0031090 organelle membrane; GO:0031312 extrinsic component of org…	GO:0005488 binding; GO:0005543 phospholipid binding; GO:0005545 1-phosphatidylinositol binding; GO:0005547 phosphatidylinositol-3,4,5-trisphosphate binding; GO:0008270 zinc ion binding; GO:0008289 lipid binding; GO:0035091 phosphatidylinositol binding; GO:0043167 ion binding; GO:0043168 anion binding; GO:0043169 cation binding; GO:0043325 phosphatidylinositol-3,4-bisphosphate binding; GO:0046872 …	PF01363	FYVE zinc finger	TU	KOG1818	Membrane trafficking and cell signaling protein HRS, contains VHS and FYVE domains
U3IRJ2	Fatty acid binding protein 3 OS=Anas platyrhynchos platyrhynchos OX=8840 GN=FABP3 PE=3 SV=2	FABP3	1.501	0.0490281	Up	14.693	48.1	7	5	14	0.892	0.902	0.792	0.98	1.522	1.379	0.78	0.932	0.851		cytoplasm	K08752	FABP3; fatty acid-binding protein 3, muscle and heart	map03320 PPAR signaling pathway	GO:0001101 response to acid chemical; GO:0006082 organic acid metabolic process; GO:0006629 lipid metabolic process; GO:0006631 fatty acid metabolic process; GO:0006635 fatty acid beta-oxidation; GO:0006638 neutral lipid metabolic process; GO:0006639 acylglycerol metabolic process; GO:0006641 triglyceride metabolic process; GO:0006810 transport; GO:0006811 ion transport; GO:0006820 anion transpor…	GO:0005576 extracellular region; GO:0005615 extracellular space; GO:0005622 intracellular; GO:0005623 cell; GO:0005737 cytoplasm; GO:0005739 mitochondrion; GO:0005759 mitochondrial matrix; GO:0005829 cytosol; GO:0016528 sarcoplasm; GO:0031974 membrane-enclosed lumen; GO:0043226 organelle; GO:0043227 membrane-bounded organelle; GO:0043229 intracellular organelle; GO:0043231 intracellular membrane-…	GO:0005215 transporter activity; GO:0005319 lipid transporter activity; GO:0005324 long-chain fatty acid transporter activity; GO:0005488 binding; GO:0005504 fatty acid binding; GO:0005515 protein binding; GO:0008092 cytoskeletal protein binding; GO:0008289 lipid binding; GO:0031406 carboxylic acid binding; GO:0033293 monocarboxylic acid binding; GO:0036041 long-chain fatty acid binding; GO:00360…	PF00061	Lipocalin / cytosolic fatty-acid binding protein family	I	KOG4015	Fatty acid-binding protein FABP
R0JFS3	PX domain-containing protein kinase-like protein (Fragment) OS=Anas platyrhynchos OX=8839 GN=Anapl_05407 PE=4 SV=1	Anapl_05407	1.51	0.0286154	Up	57.498	5.9	3	3	3	0.967	0.83	0.851	1.065	1.544	1.389	0.816	0.885	0.72		nucleus	K17543	PXK; PX domain-containing protein kinase-like protein					PF00787; PF00069	PX domain; Protein kinase domain
U3IQI3	F-box DNA helicase 1 OS=Anas platyrhynchos platyrhynchos OX=8840 GN=FBH1 PE=4 SV=2	FBH1	1.51	0.00498268	Up	104.37	3.3	3	3	3	0.786	0.94	0.866	1.174	1.346	1.393	0.83	0.849	0.868		cytoplasm	K10300	FBXO18; F-box protein, helicase, 18 [EC:3.6.4.12]		GO:0000018 regulation of DNA recombination; GO:0000724 double-strand break repair via homologous recombination; GO:0000725 recombinational repair; GO:0000737 DNA catabolic process, endonucleolytic; GO:0001932 regulation of protein phosphorylation; GO:0001934 positive regulation of protein phosphorylation; GO:0006139 nucleobase-containing compound metabolic process; GO:0006259 DNA metabolic proces…	GO:0000151 ubiquitin ligase complex; GO:0000785 chromatin; GO:0005622 intracellular; GO:0005623 cell; GO:0005634 nucleus; GO:0005694 chromosome; GO:0019005 SCF ubiquitin ligase complex; GO:0031461 cullin-RING ubiquitin ligase complex; GO:0032991 protein-containing complex; GO:0043226 organelle; GO:0043227 membrane-bounded organelle; GO:0043228 non-membrane-bounded organelle; GO:0043229 intracellu…	GO:0003676 nucleic acid binding; GO:0003677 DNA binding; GO:0003678 DNA helicase activity; GO:0003690 double-stranded DNA binding; GO:0003697 single-stranded DNA binding; GO:0003824 catalytic activity; GO:0004386 helicase activity; GO:0005488 binding; GO:0008094 DNA-dependent ATPase activity; GO:0015616 DNA translocase activity; GO:0016462 pyrophosphatase activity; GO:0016787 hydrolase activity; …	PF12937; PF13245; PF13361	F-box-like; Part of AAA domain; UvrD-like helicase C-terminal domain	L	KOG2108	3'-5' DNA helicase
U3J8P0	Mov10 RISC complex RNA helicase OS=Anas platyrhynchos platyrhynchos OX=8840 GN=MOV10 PE=4 SV=2	MOV10	1.516	0.00444933	Up	126.08	24.2	25	3	34	0.843	0.859	0.833	1.149	1.458	1.235	0.84	0.91	0.921		mitochondria	K18422	MOV10; helicase MOV-10 [EC:3.6.4.13]		GO:0000902 cell morphogenesis; GO:0000904 cell morphogenesis involved in differentiation; GO:0002682 regulation of immune system process; GO:0006139 nucleobase-containing compound metabolic process; GO:0006379 mRNA cleavage; GO:0006725 cellular aromatic compound metabolic process; GO:0006807 nitrogen compound metabolic process; GO:0007154 cell communication; GO:0007165 signal transduction; GO:000…	GO:0000932 P-body; GO:0005622 intracellular; GO:0005623 cell; GO:0005737 cytoplasm; GO:0005829 cytosol; GO:0032991 protein-containing complex; GO:0035770 ribonucleoprotein granule; GO:0036464 cytoplasmic ribonucleoprotein granule; GO:0043226 organelle; GO:0043228 non-membrane-bounded organelle; GO:0043229 intracellular organelle; GO:0043232 intracellular non-membrane-bounded organelle; GO:1990904…		PF13086; PF13087	AAA domain; AAA domain	L	KOG1804	RNA helicase
A0A493T7A6	Serpin family F member 2 OS=Anas platyrhynchos platyrhynchos OX=8840 GN=SERPINF2 PE=3 SV=1	SERPINF2	1.519	0.00360631	Up	56.865	6.8	3	3	3	0.875	0.852	0.883	1.229	1.232	1.503	0.816	0.88	0.786		extracellular	K03983	SERPINF2, AAP; alpha-2-antiplasmin	map04610 Complement and coagulation cascades	GO:0001568 blood vessel development; GO:0001817 regulation of cytokine production; GO:0001819 positive regulation of cytokine production; GO:0001932 regulation of protein phosphorylation; GO:0001934 positive regulation of protein phosphorylation; GO:0001944 vasculature development; GO:0001990 regulation of systemic arterial blood pressure by hormone; GO:0002034 regulation of blood vessel diameter…	GO:0005576 extracellular region; GO:0005577 fibrinogen complex; GO:0005615 extracellular space; GO:0005622 intracellular; GO:0005623 cell; GO:0005737 cytoplasm; GO:0009986 cell surface; GO:0012505 endomembrane system; GO:0030141 secretory granule; GO:0031091 platelet alpha granule; GO:0031093 platelet alpha granule lumen; GO:0031410 cytoplasmic vesicle; GO:0031974 membrane-enclosed lumen; GO:0031…	GO:0002020 protease binding; GO:0004857 enzyme inhibitor activity; GO:0004866 endopeptidase inhibitor activity; GO:0004867 serine-type endopeptidase inhibitor activity; GO:0005488 binding; GO:0005515 protein binding; GO:0019899 enzyme binding; GO:0030234 enzyme regulator activity; GO:0030414 peptidase inhibitor activity; GO:0042802 identical protein binding; GO:0042803 protein homodimerization ac…	PF00079	Serpin (serine protease inhibitor)	V	KOG2392	Serpin
U3IZV8	Glutamine-fructose-6-phosphate transaminase 2 OS=Anas platyrhynchos platyrhynchos OX=8840 GN=GFPT2 PE=4 SV=2	GFPT2	1.527	0.0194144	Up	76.943	16	9	3	14	0.816	0.796	0.862	1.048	1.218	1.513	0.996	0.759	1.044		peroxisome	K00820	glmS, GFPT; glutamine---fructose-6-phosphate transaminase (isomerizing) [EC:2.6.1.16]	map00250 Alanine, aspartate and glutamate metabolism; map00520 Amino sugar and nucleotide sugar metabolism; map01100 Metabolic pathways; map04931 Insulin resistance	GO:0006002 fructose 6-phosphate metabolic process; GO:0006040 amino sugar metabolic process; GO:0006047 UDP-N-acetylglucosamine metabolic process; GO:0006048 UDP-N-acetylglucosamine biosynthetic process; GO:0006082 organic acid metabolic process; GO:0006091 generation of precursor metabolites and energy; GO:0006112 energy reserve metabolic process; GO:0006139 nucleobase-containing compound metabo…	GO:0005622 intracellular; GO:0005623 cell; GO:0005737 cytoplasm; GO:0005829 cytosol;	GO:0003824 catalytic activity; GO:0004360 glutamine-fructose-6-phosphate transaminase (isomerizing) activity; GO:0005488 binding; GO:0005515 protein binding; GO:0008483 transaminase activity; GO:0016740 transferase activity; GO:0016769 transferase activity, transferring nitrogenous groups; GO:0070548 L-glutamine aminotransferase activity;	PF13522; PF01380	Glutamine amidotransferase domain; SIS domain	M	KOG1268	Glucosamine 6-phosphate synthetases, contain amidotransferase and phosphosugar isomerase domains
U3IKF3	Complement C8 beta chain OS=Anas platyrhynchos platyrhynchos OX=8840 GN=C8B PE=4 SV=2	C8B	1.528	0.000271629	Up	66.666	13.6	7	7	7	0.855	0.776	0.848	1.244	1.239	1.305	0.953	0.9	0.914		extracellular	K03998	C8B; complement component 8 subunit beta	map04610 Complement and coagulation cascades; map05020 Prion diseases; map05146 Amoebiasis; map05322 Systemic lupus erythematosus	GO:0002252 immune effector process; GO:0002253 activation of immune response; GO:0002376 immune system process; GO:0002673 regulation of acute inflammatory response; GO:0002682 regulation of immune system process; GO:0002684 positive regulation of immune system process; GO:0002697 regulation of immune effector process; GO:0002920 regulation of humoral immune response; GO:0006807 nitrogen compound…	GO:0005576 extracellular region; GO:0005579 membrane attack complex; GO:0005615 extracellular space; GO:0005623 cell; GO:0005886 plasma membrane; GO:0005887 integral component of plasma membrane; GO:0016020 membrane; GO:0016021 integral component of membrane; GO:0031224 intrinsic component of membrane; GO:0031226 intrinsic component of plasma membrane; GO:0032991 protein-containing complex; GO:00…	GO:0005488 binding; GO:0044877 protein-containing complex binding;	PF00090; PF01823	Thrombospondin type 1 domain; MAC/Perforin domain	O	KOG3535	Adaptor protein Disabled
A0A493TF33	Uncharacterized protein OS=Anas platyrhynchos platyrhynchos OX=8840 PE=4 SV=1	--	1.534	0.00483466	Up	27.908	16.5	3	3	3	0.809	0.813	0.848	1.114	1.435	1.241	0.882	0.973	0.856		extracellular	K04004	CFH, HF1; complement factor H	map04610 Complement and coagulation cascades; map05150 Staphylococcus aureus infection	GO:0002252 immune effector process; GO:0002253 activation of immune response; GO:0002376 immune system process; GO:0002673 regulation of acute inflammatory response; GO:0002682 regulation of immune system process; GO:0002684 positive regulation of immune system process; GO:0002697 regulation of immune effector process; GO:0002920 regulation of humoral immune response; GO:0006807 nitrogen compound…	GO:0005576 extracellular region; GO:0005615 extracellular space; GO:0005622 intracellular; GO:0005623 cell; GO:0005634 nucleus; GO:0005737 cytoplasm; GO:0005886 plasma membrane; GO:0016020 membrane; GO:0043226 organelle; GO:0043227 membrane-bounded organelle; GO:0043229 intracellular organelle; GO:0043231 intracellular membrane-bounded organelle; GO:0071944 cell periphery;	GO:0001846 opsonin binding; GO:0001848 complement binding; GO:0001851 complement component C3b binding; GO:0005488 binding; GO:0005515 protein binding; GO:0005539 glycosaminoglycan binding; GO:0008201 heparin binding; GO:0043167 ion binding; GO:0043168 anion binding; GO:0043394 proteoglycan binding; GO:0043395 heparan sulfate proteoglycan binding; GO:0097367 carbohydrate derivative binding; GO:19…	PF00084	Sushi domain (SCR repeat)
U3IQ49	Elongation of very long chain fatty acids protein 7 OS=Anas platyrhynchos platyrhynchos OX=8840 GN=ELOVL7 PE=3 SV=2	ELOVL7	1.553	0.0223297	Up	33.161	3.6	1	1	1	0.715	0.89	0.894	1.06	1.426	1.395	0.914	0.795	0.956		cytoplasm	K10250	ELOVL7; elongation of very long chain fatty acids protein 7 [EC:2.3.1.199]	map00062 Fatty acid elongation; map01040 Biosynthesis of unsaturated fatty acids; map01100 Metabolic pathways; map01212 Fatty acid metabolism	GO:0000038 very long-chain fatty acid metabolic process; GO:0006082 organic acid metabolic process; GO:0006139 nucleobase-containing compound metabolic process; GO:0006163 purine nucleotide metabolic process; GO:0006164 purine nucleotide biosynthetic process; GO:0006629 lipid metabolic process; GO:0006631 fatty acid metabolic process; GO:0006633 fatty acid biosynthetic process; GO:0006637 acyl-Co…	GO:0005622 intracellular; GO:0005623 cell; GO:0005737 cytoplasm; GO:0005783 endoplasmic reticulum; GO:0005789 endoplasmic reticulum membrane; GO:0012505 endomembrane system; GO:0016020 membrane; GO:0016021 integral component of membrane; GO:0030176 integral component of endoplasmic reticulum membrane; GO:0031224 intrinsic component of membrane; GO:0031227 intrinsic component of endoplasmic reticu…	GO:0003824 catalytic activity; GO:0004312 fatty acid synthase activity; GO:0009922 fatty acid elongase activity; GO:0016740 transferase activity; GO:0016746 transferase activity, transferring acyl groups; GO:0016747 transferase activity, transferring acyl groups other than amino-acyl groups;			I	KOG3071	Fatty acyl-CoA elongase/Polyunsaturated fatty acid specific elongation enzyme
U3ID77	Glucosamine (UDP-N-acetyl)-2-epimerase/N-acetylmannosamine kinase OS=Anas platyrhynchos platyrhynchos OX=8840 GN=GNE PE=4 SV=2	GNE	1.556	0.0169941	Up	82.675	13.2	8	8	13	0.838	0.9	0.841	1.068	1.458	1.486	0.83	0.886	0.854		extracellular	K12409	GNE; bifunctional UDP-N-acetylglucosamine 2-epimerase / N-acetylmannosamine kinase [EC:3.2.1.183 2.7.1.60]	map00520 Amino sugar and nucleotide sugar metabolism; map01100 Metabolic pathways	GO:0005975 carbohydrate metabolic process; GO:0006040 amino sugar metabolic process; GO:0006054 N-acetylneuraminate metabolic process; GO:0006082 organic acid metabolic process; GO:0006793 phosphorus metabolic process; GO:0006796 phosphate-containing compound metabolic process; GO:0007155 cell adhesion; GO:0008152 metabolic process; GO:0009058 biosynthetic process; GO:0009987 cellular process; GO…	GO:0005622 intracellular; GO:0005623 cell; GO:0005737 cytoplasm; GO:0005829 cytosol;	GO:0003824 catalytic activity; GO:0008761 UDP-N-acetylglucosamine 2-epimerase activity; GO:0009384 N-acylmannosamine kinase activity; GO:0016301 kinase activity; GO:0016740 transferase activity; GO:0016772 transferase activity, transferring phosphorus-containing groups; GO:0016773 phosphotransferase activity, alcohol group as acceptor; GO:0016853 isomerase activity; GO:0016854 racemase and epimer…
A0A493TVR1	MG2 domain-containing protein OS=Anas platyrhynchos platyrhynchos OX=8840 PE=4 SV=1	--	1.567	0.0204238	Up	22.432	22	4	1	9	0.914	0.711	0.858	1.068	1.429	1.394	0.893	0.739	1.042		extracellular	K03910	A2M; alpha-2-macroglobulin	map04610 Complement and coagulation cascades	GO:0000003 reproduction; GO:0001101 response to acid chemical; GO:0001553 luteinization; GO:0001868 regulation of complement activation, lectin pathway; GO:0001869 negative regulation of complement activation, lectin pathway; GO:0002376 immune system process; GO:0002437 inflammatory response to antigenic stimulus; GO:0002438 acute inflammatory response to antigenic stimulus; GO:0002526 acute infl…	GO:0005576 extracellular region; GO:0005615 extracellular space; GO:0005622 intracellular; GO:0005623 cell; GO:0005737 cytoplasm; GO:0005829 cytosol; GO:0012505 endomembrane system; GO:0030141 secretory granule; GO:0031091 platelet alpha granule; GO:0031093 platelet alpha granule lumen; GO:0031410 cytoplasmic vesicle; GO:0031974 membrane-enclosed lumen; GO:0031982 vesicle; GO:0031983 vesicle lume…	GO:0002020 protease binding; GO:0004857 enzyme inhibitor activity; GO:0004866 endopeptidase inhibitor activity; GO:0004867 serine-type endopeptidase inhibitor activity; GO:0005096 GTPase activator activity; GO:0005102 signaling receptor binding; GO:0005488 binding; GO:0005515 protein binding; GO:0008047 enzyme activator activity; GO:0019838 growth factor binding; GO:0019899 enzyme binding; GO:001…	PF01835	MG2 domain	O	KOG1366	Alpha-macroglobulin
U3IE90	Interleukin-18 OS=Anas platyrhynchos platyrhynchos OX=8840 GN=IL18 PE=3 SV=2	IL18	1.58	0.0121587	Up	22.753	10.2	2	2	3	0.956	0.856	0.674	1.384	1.293	1.251	0.953	0.782	0.894		cytoplasm	K05482	IL18, IL1F4; interleukin 18	map04060 Cytokine-cytokine receptor interaction; map04061 Viral protein interaction with cytokine and cytokine receptor; map04621 NOD-like receptor signaling pathway; map04623 Cytosolic DNA-sensing pathway; map05130 Pathogenic Escherichia coli infection; map05131 Shigellosis; map05132 Salmonella infection; map05134 Legionellosis; map05135 Yersinia infection; map05143 African trypanosomiasis; map0…	GO:0000165 MAPK cascade; GO:0000302 response to reactive oxygen species; GO:0001503 ossification; GO:0001525 angiogenesis; GO:0001568 blood vessel development; GO:0001649 osteoblast differentiation; GO:0001666 response to hypoxia; GO:0001775 cell activation; GO:0001816 cytokine production; GO:0001817 regulation of cytokine production; GO:0001819 positive regulation of cytokine production; GO:0001…	GO:0005576 extracellular region; GO:0005615 extracellular space; GO:0005622 intracellular; GO:0005623 cell; GO:0005737 cytoplasm; GO:0005829 cytosol; GO:0005886 plasma membrane; GO:0016020 membrane; GO:0016324 apical plasma membrane; GO:0045177 apical part of cell; GO:0071944 cell periphery; GO:0098590 plasma membrane region;	GO:0005102 signaling receptor binding; GO:0005125 cytokine activity; GO:0005126 cytokine receptor binding; GO:0005488 binding; GO:0005515 protein binding; GO:0030545 receptor regulator activity; GO:0045515 interleukin-18 receptor binding; GO:0048018 receptor ligand activity; GO:0098772 molecular function regulator;	PF00340	Interleukin-1 / 18
R0JIF4	Complement C5 (Fragment) OS=Anas platyrhynchos OX=8839 GN=Anapl_15071 PE=4 SV=1	Anapl_15071	1.582	0.00133227	Up	168.3	10.6	16	16	17	0.835	0.852	0.75	1.254	1.211	1.391	0.932	0.924	0.858		cytoplasm	K03994	C5; complement component 5	map04080 Neuroactive ligand-receptor interaction; map04610 Complement and coagulation cascades; map05020 Prion diseases; map05133 Pertussis; map05150 Staphylococcus aureus infection; map05168 Herpes simplex virus 1 infection; map05322 Systemic lupus erythematosus				PF07703; PF01821; PF07678; PF07677; PF01759	Alpha-2-macroglobulin family N-terminal region; Anaphylotoxin-like domain; A-macroglobulin complement component; A-macroglobulin receptor; UNC-6/NTR/C345C module	O	KOG1366	Alpha-macroglobulin
A0A493T0U7	Poly [ADP-ribose] polymerase OS=Anas platyrhynchos platyrhynchos OX=8840 PE=4 SV=1	--	1.589	0.00650396	Up	205.54	15.8	24	24	33	0.72	0.896	0.844	1.223	1.22	1.465	0.817	0.952	0.861		cytoplasm	K15261	PARP10_14_15; poly [ADP-ribose] polymerase 10/14/15 [EC:2.4.2.30]		GO:0001932 regulation of protein phosphorylation; GO:0001933 negative regulation of protein phosphorylation; GO:0001934 positive regulation of protein phosphorylation; GO:0001959 regulation of cytokine-mediated signaling pathway; GO:0001960 negative regulation of cytokine-mediated signaling pathway; GO:0001961 positive regulation of cytokine-mediated signaling pathway; GO:0002682 regulation of im…	GO:0005622 intracellular; GO:0005623 cell; GO:0005737 cytoplasm; GO:0005829 cytosol;	GO:0000166 nucleotide binding; GO:0003824 catalytic activity; GO:0003950 NAD+ ADP-ribosyltransferase activity; GO:0005488 binding; GO:0005515 protein binding; GO:0016740 transferase activity; GO:0016757 transferase activity, transferring glycosyl groups; GO:0016763 transferase activity, transferring pentosyl groups; GO:0019899 enzyme binding; GO:0036094 small molecule binding; GO:0043167 ion bind…	PF01661	Macro domain	BK	KOG2633	Hismacro and SEC14 domain-containing proteins
P33238	Interferon-induced GTP-binding protein Mx OS=Anas platyrhynchos OX=8839 GN=MX PE=2 SV=1	MX	1.617	0.0414854	Up	81.952	18.4	12	12	18	0.832	0.96	0.787	1.08	1.776	1.314	0.654	0.866	0.65		cytoplasm	K14754	MX1; interferon-induced GTP-binding protein Mx1	map05160 Hepatitis C; map05162 Measles; map05164 Influenza A; map05165 Human papillomavirus infection	GO:0000266 mitochondrial fission; GO:0002252 immune effector process; GO:0002376 immune system process; GO:0003373 dynamin family protein polymerization involved in membrane fission; GO:0003374 dynamin family protein polymerization involved in mitochondrial fission; GO:0006810 transport; GO:0006915 apoptotic process; GO:0006950 response to stress; GO:0006952 defense response; GO:0006955 immune re…	GO:0005622 intracellular; GO:0005623 cell; GO:0005634 nucleus; GO:0005635 nuclear envelope; GO:0005643 nuclear pore; GO:0005737 cytoplasm; GO:0005739 mitochondrion; GO:0005740 mitochondrial envelope; GO:0005829 cytosol; GO:0012505 endomembrane system; GO:0016020 membrane; GO:0030133 transport vesicle; GO:0031090 organelle membrane; GO:0031410 cytoplasmic vesicle; GO:0031965 nuclear membrane; GO:0…	GO:0000166 nucleotide binding; GO:0001882 nucleoside binding; GO:0001883 purine nucleoside binding; GO:0003824 catalytic activity; GO:0003924 GTPase activity; GO:0005488 binding; GO:0005515 protein binding; GO:0005525 GTP binding; GO:0008017 microtubule binding; GO:0008092 cytoskeletal protein binding; GO:0015631 tubulin binding; GO:0016462 pyrophosphatase activity; GO:0016787 hydrolase activity;…	PF00350	Dynamin family	U	KOG0446	Vacuolar sorting protein VPS1, dynamin, and related proteins
R0KSB1	Interferon-induced helicase C domain-containing protein 1 (Fragment) OS=Anas platyrhynchos OX=8839 GN=Anapl_07611 PE=4 SV=1	Anapl_07611	1.632	0.037301	Up	113.62	21.4	20	20	24	0.788	0.854	0.85	0.985	1.599	1.484	0.766	0.822	0.751		cytoplasm	K12647	IFIH1, MDA5; interferon-induced helicase C domain-containing protein 1 [EC:3.6.4.13]	map04622 RIG-I-like receptor signaling pathway; map05161 Hepatitis B; map05162 Measles; map05164 Influenza A; map05168 Herpes simplex virus 1 infection	GO:0000003 reproduction; GO:0000578 embryonic axis specification; GO:0001817 regulation of cytokine production; GO:0001818 negative regulation of cytokine production; GO:0001819 positive regulation of cytokine production; GO:0002218 activation of innate immune response; GO:0002221 pattern recognition receptor signaling pathway; GO:0002252 immune effector process; GO:0002253 activation of immune r…	GO:0000228 nuclear chromosome; GO:0000793 condensed chromosome; GO:0000794 condensed nuclear chromosome; GO:0005622 intracellular; GO:0005623 cell; GO:0005634 nucleus; GO:0005694 chromosome; GO:0005737 cytoplasm; GO:0005829 cytosol; GO:0031974 membrane-enclosed lumen; GO:0031981 nuclear lumen; GO:0032991 protein-containing complex; GO:0035770 ribonucleoprotein granule; GO:0036464 cytoplasmic ribo…	GO:0003676 nucleic acid binding; GO:0003723 RNA binding; GO:0003725 double-stranded RNA binding; GO:0003727 single-stranded RNA binding; GO:0003824 catalytic activity; GO:0005488 binding; GO:0005515 protein binding; GO:0008186 RNA-dependent ATPase activity; GO:0008270 zinc ion binding; GO:0016462 pyrophosphatase activity; GO:0016787 hydrolase activity; GO:0016817 hydrolase activity, acting on aci…	PF11648	C-terminal domain of RIG-I	A	KOG0354	DEAD-box like helicase
R0LKW3	UTP--glucose-1-phosphate uridylyltransferase (Fragment) OS=Anas platyrhynchos OX=8839 GN=Anapl_07713 PE=4 SV=1	Anapl_07713	1.639	0.00246622	Up	56.206	44	21	21	50	0.788	0.835	0.831	1.164	1.464	1.395	0.825	0.856	0.843		cytoplasm	K00963	UGP2, galU, galF; UTP--glucose-1-phosphate uridylyltransferase [EC:2.7.7.9]	map00040 Pentose and glucuronate interconversions; map00052 Galactose metabolism; map00500 Starch and sucrose metabolism; map00520 Amino sugar and nucleotide sugar metabolism; map01100 Metabolic pathways	GO:0000271 polysaccharide biosynthetic process; GO:0005975 carbohydrate metabolic process; GO:0005976 polysaccharide metabolic process; GO:0005977 glycogen metabolic process; GO:0005978 glycogen biosynthetic process; GO:0006011 UDP-glucose metabolic process; GO:0006065 UDP-glucuronate biosynthetic process; GO:0006073 cellular glucan metabolic process; GO:0006082 organic acid metabolic process; GO…	GO:0005622 intracellular; GO:0005623 cell; GO:0005737 cytoplasm; GO:0005829 cytosol;	GO:0000166 nucleotide binding; GO:0003824 catalytic activity; GO:0003983 UTP:glucose-1-phosphate uridylyltransferase activity; GO:0005488 binding; GO:0005515 protein binding; GO:0005536 glucose binding; GO:0016740 transferase activity; GO:0016772 transferase activity, transferring phosphorus-containing groups; GO:0016779 nucleotidyltransferase activity; GO:0019103 pyrimidine nucleotide binding; G…			G	KOG2638	UDP-glucose pyrophosphorylase
A0A1S7BHL6	Interferon-inducible transmembrane protein 3 OS=Anas platyrhynchos OX=8839 PE=2 SV=1	--	1.641	0.013666	Up	15.499	39.7	4	4	12	0.937	0.739	0.738	1.115	1.501	1.345	0.686	0.773	0.832		plasma membrane	K06566	IFITM; interferon induced transmembrane protein
Q2VQZ1	Transporter of antigen processing 1 (Fragment) OS=Anas platyrhynchos OX=8839 GN=TAP1 PE=4 SV=1	TAP1	1.645	0.0121332	Up	44.219	30.8	11	2	14	0.798	0.757	0.876	1.098	1.573	1.327	0.828	0.935	0.852		mitochondria	K05653	ABCB2, TAP1; ATP-binding cassette, subfamily B (MDR/TAP), member 2	map02010 ABC transporters; map04145 Phagosome; map04612 Antigen processing and presentation; map05163 Human cytomegalovirus infection; map05168 Herpes simplex virus 1 infection; map05169 Epstein-Barr virus infection; map05170 Human immunodeficiency virus 1 infection; map05340 Primary immunodeficiency	GO:0001910 regulation of leukocyte mediated cytotoxicity; GO:0001911 negative regulation of leukocyte mediated cytotoxicity; GO:0002376 immune system process; GO:0002474 antigen processing and presentation of peptide antigen via MHC class I; GO:0002478 antigen processing and presentation of exogenous peptide antigen; GO:0002479 antigen processing and presentation of exogenous peptide antigen via …	GO:0005622 intracellular; GO:0005623 cell; GO:0005737 cytoplasm; GO:0005783 endoplasmic reticulum; GO:0005789 endoplasmic reticulum membrane; GO:0005793 endoplasmic reticulum-Golgi intermediate compartment; GO:0005815 microtubule organizing center; GO:0005856 cytoskeleton; GO:0012505 endomembrane system; GO:0012506 vesicle membrane; GO:0015630 microtubule cytoskeleton; GO:0016020 membrane; GO:001…	GO:0000166 nucleotide binding; GO:0003823 antigen binding; GO:0003824 catalytic activity; GO:0005102 signaling receptor binding; GO:0005215 transporter activity; GO:0005488 binding; GO:0005515 protein binding; GO:0005524 ATP binding; GO:0008144 drug binding; GO:0015399 primary active transmembrane transporter activity; GO:0015433 ATPase-coupled peptide antigen transmembrane transporter activity; …	PF00005	ABC transporter	U	KOG0058	Peptide exporter, ABC superfamily
A0A4Y5R8A0	Signal transducer and activator of transcription OS=Anas platyrhynchos OX=8839 GN=STAT2 PE=2 SV=1	STAT2	1.648	0.00144143	Up	117.2	14.6	13	13	18	0.839	0.815	0.781	1.185	1.443	1.384	0.804	0.85	0.85		cytoplasm,nucleus	K11221	STAT2; signal transducer and activator of transcription 2	map04062 Chemokine signaling pathway; map04217 Necroptosis; map04380 Osteoclast differentiation; map04621 NOD-like receptor signaling pathway; map04625 C-type lectin receptor signaling pathway; map04630 JAK-STAT signaling pathway; map05160 Hepatitis C; map05161 Hepatitis B; map05162 Measles; map05164 Influenza A; map05165 Human papillomavirus infection; map05167 Kaposi sarcoma-associated herpesvi…	GO:0001932 regulation of protein phosphorylation; GO:0002252 immune effector process; GO:0002376 immune system process; GO:0006355 regulation of transcription, DNA-templated; GO:0006357 regulation of transcription by RNA polymerase II; GO:0006950 response to stress; GO:0006952 defense response; GO:0006955 immune response; GO:0007154 cell communication; GO:0007165 signal transduction; GO:0007166 c…	GO:0005622 intracellular; GO:0005623 cell; GO:0005634 nucleus; GO:0005654 nucleoplasm; GO:0005737 cytoplasm; GO:0005829 cytosol; GO:0005886 plasma membrane; GO:0016020 membrane; GO:0031974 membrane-enclosed lumen; GO:0031981 nuclear lumen; GO:0043226 organelle; GO:0043227 membrane-bounded organelle; GO:0043229 intracellular organelle; GO:0043231 intracellular membrane-bounded organelle; GO:004323…	GO:0000981 DNA-binding transcription factor activity, RNA polymerase II-specific; GO:0003700 DNA-binding transcription factor activity; GO:0005488 binding; GO:0005515 protein binding; GO:0019899 enzyme binding; GO:0042802 identical protein binding; GO:0044389 ubiquitin-like protein ligase binding; GO:0140110 transcription regulator activity;	PF02865; PF02864; PF00017	STAT protein, protein interaction domain; STAT protein, DNA binding domain; SH2 domain	KT	KOG3667	STAT protein
A0A493SW22	GB1/RHD3-type G domain-containing protein OS=Anas platyrhynchos platyrhynchos OX=8840 PE=4 SV=1	--	1.65	0.0186712	Up	45.964	8.9	4	4	5	0.901	0.853	0.815	1.087	1.586	1.567	0.784	0.777	0.707		cytoplasm	K20899	GBP1_3_4_7; guanylate-binding protein 1/3/4/7	map04621 NOD-like receptor signaling pathway				PF02263; PF02841	Guanylate-binding protein, N-terminal domain; Guanylate-binding protein, C-terminal domain	S	KOG2037	Guanylate-binding protein
R0K0N0	Rap guanine nucleotide exchange factor 2 (Fragment) OS=Anas platyrhynchos OX=8839 GN=Anapl_04158 PE=4 SV=1	Anapl_04158	1.651	0.0438812	Up	163.36	6.5	7	6	8	0.609	0.63	1.077	1.265	1.26	1.299	0.999	0.769	1.09		cytoplasm	K08018	RAPGEF2, PDZGEF1; Rap guanine nucleotide exchange factor 2	map04010 MAPK signaling pathway; map04015 Rap1 signaling pathway; map04530 Tight junction	GO:0000003 reproduction; GO:0000165 MAPK cascade; GO:0001568 blood vessel development; GO:0001654 eye development; GO:0001700 embryonic development via the syncytial blastoderm; GO:0001764 neuron migration; GO:0001885 endothelial cell development; GO:0001932 regulation of protein phosphorylation; GO:0001934 positive regulation of protein phosphorylation; GO:0001944 vasculature development; GO:000…	GO:0005622 intracellular; GO:0005623 cell; GO:0005737 cytoplasm; GO:0005768 endosome; GO:0005770 late endosome; GO:0005829 cytosol; GO:0005886 plasma membrane; GO:0005887 integral component of plasma membrane; GO:0005911 cell-cell junction; GO:0005923 bicellular tight junction; GO:0012505 endomembrane system; GO:0016020 membrane; GO:0016021 integral component of membrane; GO:0016324 apical plasma…	GO:0000166 nucleotide binding; GO:0001664 G protein-coupled receptor binding; GO:0005085 guanyl-nucleotide exchange factor activity; GO:0005088 Ras guanyl-nucleotide exchange factor activity; GO:0005096 GTPase activator activity; GO:0005102 signaling receptor binding; GO:0005488 binding; GO:0005509 calcium ion binding; GO:0005515 protein binding; GO:0005543 phospholipid binding; GO:0008047 enzyme…	PF00618; PF00595; PF00788	RasGEF N-terminal motif; PDZ domain (Also known as DHR or GLGF); Ras association (RalGDS/AF-6) domain	T	KOG3629	Guanine-nucleotide releasing factor
A0A493TMA2	Opioid growth factor receptor OS=Anas platyrhynchos platyrhynchos OX=8840 GN=OGFR PE=4 SV=1	OGFR	1.662	8.70316e-05	Up	76.393	14.6	7	7	9	0.757	0.803	0.737	1.269	1.316	1.233	0.792	0.849	1.015		nucleus				GO:0001558 regulation of cell growth; GO:0007154 cell communication; GO:0007165 signal transduction; GO:0007186 G protein-coupled receptor signaling pathway; GO:0009987 cellular process; GO:0023052 signaling; GO:0038003 opioid receptor signaling pathway; GO:0040008 regulation of growth; GO:0050789 regulation of biological process; GO:0050794 regulation of cellular process; GO:0050896 response to …		GO:0001653 peptide receptor activity; GO:0004888 transmembrane signaling receptor activity; GO:0004930 G protein-coupled receptor activity; GO:0004985 opioid receptor activity; GO:0008528 G protein-coupled peptide receptor activity; GO:0038023 signaling receptor activity; GO:0060089 molecular transducer activity;
A0A493T3G1	AIG1-type G domain-containing protein OS=Anas platyrhynchos platyrhynchos OX=8840 PE=4 SV=1	--	1.667	0.00300092	Up	22.495	12.6	3	2	6	0.786	0.813	0.849	1.177	1.378	1.525	0.818	0.893	0.814		cytoplasm							PF04548	AIG1 family
A0A493TDS4	Uncharacterized protein OS=Anas platyrhynchos platyrhynchos OX=8840 PE=4 SV=1	--	1.669	0.024575	Up	6.8503	11.7	1	1	5	0.883	0.816	0.74	1.162	1.734	1.174	0.842	0.896	0.824		extracellular	K21100	DEFB4; beta-defensin 4	map04621 NOD-like receptor signaling pathway; map04657 IL-17 signaling pathway; map05150 Staphylococcus aureus infection	GO:0006950 response to stress; GO:0006952 defense response; GO:0050896 response to stimulus;	GO:0005576 extracellular region; GO:0005622 intracellular; GO:0005623 cell; GO:0005737 cytoplasm; GO:0012505 endomembrane system; GO:0030141 secretory granule; GO:0031410 cytoplasmic vesicle; GO:0031982 vesicle; GO:0043226 organelle; GO:0043227 membrane-bounded organelle; GO:0043229 intracellular organelle; GO:0097708 intracellular vesicle; GO:0099503 secretory vesicle;		PF00711	Beta defensin
A0A493TV65	Uncharacterized protein OS=Anas platyrhynchos platyrhynchos OX=8840 PE=4 SV=1	--	1.678	0.000159125	Up	152.62	5.8	8	8	9	0.808	0.836	0.81	1.298	1.466	1.353	0.76	0.845	0.805		nucleus	K06058	DTX; deltex [EC:2.3.2.27]	map04330 Notch signaling pathway				PF07292	Nmi/IFP 35 domain (NID)
A0A493TSB0	SAM and HD domain containing deoxynucleoside triphosphate triphosphohydrolase 1 OS=Anas platyrhynchos platyrhynchos OX=8840 GN=SAMHD1 PE=4 SV=1	SAMHD1	1.679	0.0161259	Up	59.225	29.7	13	13	23	0.833	0.814	0.805	1.057	1.464	1.595	0.774	0.91	0.773		cytoskeleton	K22544	SAMHD1; deoxynucleoside triphosphate triphosphohydrolase SAMHD1 [EC:3.1.5.-]	map05170 Human immunodeficiency virus 1 infection	GO:0002252 immune effector process; GO:0002376 immune system process; GO:0002682 regulation of immune system process; GO:0006139 nucleobase-containing compound metabolic process; GO:0006163 purine nucleotide metabolic process; GO:0006195 purine nucleotide catabolic process; GO:0006203 dGTP catabolic process; GO:0006725 cellular aromatic compound metabolic process; GO:0006753 nucleoside phosphate …	GO:0005622 intracellular; GO:0005623 cell; GO:0005634 nucleus; GO:0005654 nucleoplasm; GO:0005886 plasma membrane; GO:0016020 membrane; GO:0031974 membrane-enclosed lumen; GO:0031981 nuclear lumen; GO:0043226 organelle; GO:0043227 membrane-bounded organelle; GO:0043229 intracellular organelle; GO:0043231 intracellular membrane-bounded organelle; GO:0043233 organelle lumen; GO:0070013 intracellula…	GO:0000166 nucleotide binding; GO:0003676 nucleic acid binding; GO:0003723 RNA binding; GO:0003824 catalytic activity; GO:0004518 nuclease activity; GO:0004540 ribonuclease activity; GO:0005488 binding; GO:0005515 protein binding; GO:0008270 zinc ion binding; GO:0008832 dGTPase activity; GO:0016787 hydrolase activity; GO:0016788 hydrolase activity, acting on ester bonds; GO:0016793 triphosphoric …			S	KOG2681	Metal-dependent phosphohydrolase
U3I742	Uncharacterized protein OS=Anas platyrhynchos platyrhynchos OX=8840 PE=4 SV=2	--	1.686	0.00236113	Up	138.38	21.9	19	10	33	0.823	0.778	0.762	1.187	1.282	1.514	0.893	0.94	0.808		nucleus	K03910	A2M; alpha-2-macroglobulin	map04610 Complement and coagulation cascades	GO:0000003 reproduction; GO:0001101 response to acid chemical; GO:0001553 luteinization; GO:0001868 regulation of complement activation, lectin pathway; GO:0001869 negative regulation of complement activation, lectin pathway; GO:0002376 immune system process; GO:0002437 inflammatory response to antigenic stimulus; GO:0002438 acute inflammatory response to antigenic stimulus; GO:0002526 acute infl…	GO:0005576 extracellular region; GO:0005615 extracellular space; GO:0005622 intracellular; GO:0005623 cell; GO:0005737 cytoplasm; GO:0005829 cytosol; GO:0012505 endomembrane system; GO:0030141 secretory granule; GO:0031091 platelet alpha granule; GO:0031093 platelet alpha granule lumen; GO:0031410 cytoplasmic vesicle; GO:0031974 membrane-enclosed lumen; GO:0031982 vesicle; GO:0031983 vesicle lume…	GO:0002020 protease binding; GO:0004857 enzyme inhibitor activity; GO:0004866 endopeptidase inhibitor activity; GO:0004867 serine-type endopeptidase inhibitor activity; GO:0005096 GTPase activator activity; GO:0005102 signaling receptor binding; GO:0005488 binding; GO:0005515 protein binding; GO:0008047 enzyme activator activity; GO:0019838 growth factor binding; GO:0019899 enzyme binding; GO:001…	PF07703; PF07678; PF07677	Alpha-2-macroglobulin family N-terminal region; A-macroglobulin complement component; A-macroglobulin receptor	O	KOG1366	Alpha-macroglobulin
A0A481MT55	TAP2 OS=Anas platyrhynchos OX=8839 GN=TAP2 PE=4 SV=1	TAP2	1.7	0.0128085	Up	74.497	10.1	6	6	8	0.661	0.891	0.872	1.178	1.399	1.545	0.76	0.954	0.69		plasma membrane	K05654	ABCB3, TAP2; ATP-binding cassette, subfamily B (MDR/TAP), member 3	map02010 ABC transporters; map04145 Phagosome; map04612 Antigen processing and presentation; map05163 Human cytomegalovirus infection; map05168 Herpes simplex virus 1 infection; map05169 Epstein-Barr virus infection; map05170 Human immunodeficiency virus 1 infection; map05340 Primary immunodeficiency	GO:0001910 regulation of leukocyte mediated cytotoxicity; GO:0001911 negative regulation of leukocyte mediated cytotoxicity; GO:0001912 positive regulation of leukocyte mediated cytotoxicity; GO:0001914 regulation of T cell mediated cytotoxicity; GO:0001916 positive regulation of T cell mediated cytotoxicity; GO:0002237 response to molecule of bacterial origin; GO:0002376 immune system process; G…	GO:0005622 intracellular; GO:0005623 cell; GO:0005634 nucleus; GO:0005654 nucleoplasm; GO:0005737 cytoplasm; GO:0005783 endoplasmic reticulum; GO:0005789 endoplasmic reticulum membrane; GO:0005793 endoplasmic reticulum-Golgi intermediate compartment; GO:0012505 endomembrane system; GO:0012506 vesicle membrane; GO:0016020 membrane; GO:0016021 integral component of membrane; GO:0016604 nuclear body…	GO:0000166 nucleotide binding; GO:0003824 catalytic activity; GO:0005102 signaling receptor binding; GO:0005215 transporter activity; GO:0005488 binding; GO:0005515 protein binding; GO:0005524 ATP binding; GO:0008144 drug binding; GO:0015399 primary active transmembrane transporter activity; GO:0015433 ATPase-coupled peptide antigen transmembrane transporter activity; GO:0015440 ATPase-coupled pe…	PF00005	ABC transporter	U	KOG0058	Peptide exporter, ABC superfamily
U3J2Y7	Hexosyltransferase OS=Anas platyrhynchos platyrhynchos OX=8840 PE=3 SV=2	--	1.744	0.00407799	Up	22.967	4.9	1	1	1	0.955	0.77	0.836	1.599	1.289	1.578	0.723	0.669	0.635		cytoplasm	K07820	B3GALT2; beta-1,3-galactosyltransferase 2 [EC:2.4.1.86]	map00601 Glycosphingolipid biosynthesis - lacto and neolacto series; map01100 Metabolic pathways						G	KOG2287	Galactosyltransferases
A0A493T5W1	Uncharacterized protein OS=Anas platyrhynchos platyrhynchos OX=8840 PE=4 SV=1	--	1.744	0.000332086	Up	69.472	3.4	1	1	2	0.755	0.804	0.689	1.31	1.348	1.262	0.842	0.968	1.054		cytoplasm	K04011	CR1, CD35; complement component (3b/4b) receptor 1	map04610 Complement and coagulation cascades; map04640 Hematopoietic cell lineage; map05134 Legionellosis; map05140 Leishmaniasis; map05144 Malaria; map05152 Tuberculosis	GO:0000003 reproduction; GO:0002376 immune system process; GO:0002673 regulation of acute inflammatory response; GO:0002682 regulation of immune system process; GO:0002683 negative regulation of immune system process; GO:0002697 regulation of immune effector process; GO:0002698 negative regulation of immune effector process; GO:0002703 regulation of leukocyte mediated immunity; GO:0002704 negativ…	GO:0001669 acrosomal vesicle; GO:0002080 acrosomal membrane; GO:0002081 outer acrosomal membrane; GO:0002199 zona pellucida receptor complex; GO:0005576 extracellular region; GO:0005615 extracellular space; GO:0005622 intracellular; GO:0005623 cell; GO:0005737 cytoplasm; GO:0005773 vacuole; GO:0005886 plasma membrane; GO:0012505 endomembrane system; GO:0012506 vesicle membrane; GO:0016020 membran…	GO:0001848 complement binding; GO:0005198 structural molecule activity; GO:0005488 binding; GO:0005515 protein binding;	PF00084	Sushi domain (SCR repeat)
R0LNY8	Amine oxidase (Fragment) OS=Anas platyrhynchos OX=8839 GN=Anapl_13517 PE=3 SV=1	Anapl_13517	1.758	0.0400812	Up	54.098	3.4	2	2	2	0.792	0.859	0.74	0.988	1.796	1.419	0.848	0.881	0.748		cytoplasm	K03334	IL4I1; L-amino-acid oxidase [EC:1.4.3.2]	map00250 Alanine, aspartate and glutamate metabolism; map00270 Cysteine and methionine metabolism; map00280 Valine, leucine and isoleucine degradation; map00350 Tyrosine metabolism; map00360 Phenylalanine metabolism; map00380 Tryptophan metabolism; map00400 Phenylalanine, tyrosine and tryptophan biosynthesis; map01100 Metabolic pathways				PF01593	Flavin containing amine oxidoreductase	Q	KOG0029	Amine oxidase
U3IYN2	Mitofusin 1 OS=Anas platyrhynchos platyrhynchos OX=8840 GN=MFN1 PE=3 SV=2	MFN1	1.782	0.00566369	Up	84.605	6.9	6	6	6	0.724	0.696	0.9	1.19	1.453	1.492	0.816	1.044	0.728		cytoplasm,nucleus	K21356	MFN1; mitofusin 1 [EC:3.6.5.-]	map04137 Mitophagy - animal; map04621 NOD-like receptor signaling pathway	GO:0000003 reproduction; GO:0001101 response to acid chemical; GO:0001666 response to hypoxia; GO:0001678 cellular glucose homeostasis; GO:0002165 instar larval or pupal development; GO:0003006 developmental process involved in reproduction; GO:0006066 alcohol metabolic process; GO:0006139 nucleobase-containing compound metabolic process; GO:0006163 purine nucleotide metabolic process; GO:0006629…	GO:0005622 intracellular; GO:0005623 cell; GO:0005737 cytoplasm; GO:0005739 mitochondrion; GO:0005740 mitochondrial envelope; GO:0005741 mitochondrial outer membrane; GO:0005743 mitochondrial inner membrane; GO:0016020 membrane; GO:0016021 integral component of membrane; GO:0019866 organelle inner membrane; GO:0019867 outer membrane; GO:0031090 organelle membrane; GO:0031224 intrinsic component o…	GO:0003824 catalytic activity; GO:0003924 GTPase activity; GO:0005488 binding; GO:0005515 protein binding; GO:0016462 pyrophosphatase activity; GO:0016787 hydrolase activity; GO:0016817 hydrolase activity, acting on acid anhydrides; GO:0016818 hydrolase activity, acting on acid anhydrides, in phosphorus-containing anhydrides; GO:0017111 nucleoside-triphosphatase activity; GO:0042802 identical pro…	PF00350	Dynamin family	O	KOG0448	Mitofusin 1 GTPase, involved in mitochondrila biogenesis
A0A493TZU9	Serpin family G member 1 OS=Anas platyrhynchos platyrhynchos OX=8840 GN=SERPING1 PE=3 SV=1	SERPING1	1.789	0.0193784	Up	43.746	13.9	4	4	5	0.74	0.713	0.916	1.192	1.251	1.794	0.828	0.777	0.848		cytoplasm	K04001	SERPING1, C1INH; C1 inhibitor	map04610 Complement and coagulation cascades; map05133 Pertussis	GO:0001868 regulation of complement activation, lectin pathway; GO:0001869 negative regulation of complement activation, lectin pathway; GO:0002576 platelet degranulation; GO:0002673 regulation of acute inflammatory response; GO:0002682 regulation of immune system process; GO:0002683 negative regulation of immune system process; GO:0002697 regulation of immune effector process; GO:0002698 negativ…	GO:0005576 extracellular region; GO:0005615 extracellular space; GO:0005622 intracellular; GO:0005623 cell; GO:0005737 cytoplasm; GO:0012505 endomembrane system; GO:0030141 secretory granule; GO:0031091 platelet alpha granule; GO:0031093 platelet alpha granule lumen; GO:0031410 cytoplasmic vesicle; GO:0031974 membrane-enclosed lumen; GO:0031982 vesicle; GO:0031983 vesicle lumen; GO:0034774 secret…	GO:0004857 enzyme inhibitor activity; GO:0004866 endopeptidase inhibitor activity; GO:0004867 serine-type endopeptidase inhibitor activity; GO:0030234 enzyme regulator activity; GO:0030414 peptidase inhibitor activity; GO:0061134 peptidase regulator activity; GO:0061135 endopeptidase regulator activity; GO:0098772 molecular function regulator;	PF00079	Serpin (serine protease inhibitor)	V	KOG2392	Serpin
A0A493T2J7	Galectin OS=Anas platyrhynchos platyrhynchos OX=8840 GN=LGALSL PE=4 SV=1	LGALSL	1.803	0.00128681	Up	19.047	24.6	3	3	4	0.75	0.816	0.696	1.236	1.34	1.503	0.634	1.04	1.034		cytoplasm,nucleus					GO:0005622 intracellular; GO:0005623 cell; GO:0005737 cytoplasm;		PF00337	Galactoside-binding lectin	W	KOG3587	Galectin, galactose-binding lectin
R0M150	Lymphocyte antigen 86 (Fragment) OS=Anas platyrhynchos OX=8839 GN=Anapl_03795 PE=4 SV=1	Anapl_03795	1.808	0.0254778	Up	17.875	43.1	4	4	6	0.775	0.818	0.801	1.075	1.882	1.371	0.783	0.838	0.805		extracellular				GO:0002376 immune system process; GO:0002831 regulation of response to biotic stimulus; GO:0002833 positive regulation of response to biotic stimulus; GO:0006915 apoptotic process; GO:0006955 immune response; GO:0006959 humoral immune response; GO:0008219 cell death; GO:0008283 cell population proliferation; GO:0009966 regulation of signal transduction; GO:0009967 positive regulation of signal tr…	GO:0005576 extracellular region; GO:0005615 extracellular space; GO:0005623 cell; GO:0005886 plasma membrane; GO:0016020 membrane; GO:0071944 cell periphery;		PF02221	ML domain
A0A493T559	Hemopexin OS=Anas platyrhynchos platyrhynchos OX=8840 GN=HPX PE=4 SV=1	HPX	1.825	0.00110768	Up	51.186	25.9	9	9	15	0.795	0.72	0.635	1.269	1.264	1.391	0.919	0.825	0.971		extracellular	K18977	HPX; hemopexin		GO:0001932 regulation of protein phosphorylation; GO:0001934 positive regulation of protein phosphorylation; GO:0001959 regulation of cytokine-mediated signaling pathway; GO:0001961 positive regulation of cytokine-mediated signaling pathway; GO:0002637 regulation of immunoglobulin production; GO:0002639 positive regulation of immunoglobulin production; GO:0002682 regulation of immune system proce…	GO:0005576 extracellular region; GO:0005615 extracellular space; GO:0005622 intracellular; GO:0005623 cell; GO:0005737 cytoplasm; GO:0030139 endocytic vesicle; GO:0031410 cytoplasmic vesicle; GO:0031974 membrane-enclosed lumen; GO:0031982 vesicle; GO:0031983 vesicle lumen; GO:0043226 organelle; GO:0043227 membrane-bounded organelle; GO:0043229 intracellular organelle; GO:0043233 organelle lumen; …	GO:0005215 transporter activity; GO:0005488 binding; GO:0015232 heme transporter activity; GO:0020037 heme binding; GO:0022857 transmembrane transporter activity; GO:0046906 tetrapyrrole binding; GO:0048037 cofactor binding; GO:0051184 cofactor transmembrane transporter activity; GO:0097159 organic cyclic compound binding; GO:1901363 heterocyclic compound binding;			OW	KOG1565	Gelatinase A and related matrix metalloproteases
A0A493TD36	RRM domain-containing protein OS=Anas platyrhynchos platyrhynchos OX=8840 PE=4 SV=1	--	1.826	0.00973829	Up	60.36	15.6	7	7	11	0.781	0.795	0.759	1.09	1.548	1.625	0.742	0.745	0.831		nucleus							PF07292	Nmi/IFP 35 domain (NID)
U3IZD2	URB1 ribosome biogenesis homolog OS=Anas platyrhynchos platyrhynchos OX=8840 GN=URB1 PE=4 SV=2	URB1	1.84	0.0106994	Up	259.19	3.4	8	8	8	0.664	0.612	0.622	1.163	0.909	1.421	1.128	1.289	1.21		cytoplasm	K14861	URB1; nucleolar pre-ribosomal-associated protein 1			GO:0001650 fibrillar center; GO:0005622 intracellular; GO:0005623 cell; GO:0005634 nucleus; GO:0005730 nucleolus; GO:0031974 membrane-enclosed lumen; GO:0031981 nuclear lumen; GO:0043226 organelle; GO:0043227 membrane-bounded organelle; GO:0043228 non-membrane-bounded organelle; GO:0043229 intracellular organelle; GO:0043231 intracellular membrane-bounded organelle; GO:0043232 intracellular non-m…				S	KOG1791	Uncharacterized conserved protein
U3I9E6	Fibrinogen beta chain OS=Anas platyrhynchos platyrhynchos OX=8840 GN=FGB PE=4 SV=2	FGB	1.884	0.000238981	Up	49.896	44.1	15	15	30	0.761	0.692	0.754	1.298	1.368	1.493	0.901	0.82	0.889		extracellular	K03904	FGB; fibrinogen beta chain	map04610 Complement and coagulation cascades; map04611 Platelet activation	GO:0001775 cell activation; GO:0001932 regulation of protein phosphorylation; GO:0001934 positive regulation of protein phosphorylation; GO:0002218 activation of innate immune response; GO:0002221 pattern recognition receptor signaling pathway; GO:0002224 toll-like receptor signaling pathway; GO:0002253 activation of immune response; GO:0002376 immune system process; GO:0002576 platelet degranula…	GO:0005576 extracellular region; GO:0005577 fibrinogen complex; GO:0005615 extracellular space; GO:0005622 intracellular; GO:0005623 cell; GO:0005737 cytoplasm; GO:0005783 endoplasmic reticulum; GO:0005886 plasma membrane; GO:0005938 cell cortex; GO:0009897 external side of plasma membrane; GO:0009986 cell surface; GO:0012505 endomembrane system; GO:0016020 membrane; GO:0030141 secretory granule;…	GO:0005198 structural molecule activity; GO:0005488 binding; GO:0005515 protein binding; GO:0030674 protein-macromolecule adaptor activity; GO:0051087 chaperone binding; GO:0060090 molecular adaptor activity;	PF00147	Fibrinogen beta and gamma chains, C-terminal globular domain	S	KOG2579	Ficolin and related extracellular proteins
U3IM46	Anterior gradient 2, protein disulphide isomerase family member OS=Anas platyrhynchos platyrhynchos OX=8840 GN=AGR2 PE=4 SV=2	AGR2	1.899	0.0165499	Up	19.859	27.3	4	4	17	0.736	0.823	0.695	1.05	1.733	1.497	0.712	0.742	0.857		extracellular	K20356	AGR2; anterior gradient protein 2		GO:0002065 columnar/cuboidal epithelial cell differentiation; GO:0002067 glandular epithelial cell differentiation; GO:0006810 transport; GO:0007275 multicellular organism development; GO:0007589 body fluid secretion; GO:0009653 anatomical structure morphogenesis; GO:0009888 tissue development; GO:0009893 positive regulation of metabolic process; GO:0009966 regulation of signal transduction; GO:0…	GO:0005576 extracellular region; GO:0005615 extracellular space; GO:0005622 intracellular; GO:0005623 cell; GO:0005737 cytoplasm; GO:0005783 endoplasmic reticulum; GO:0012505 endomembrane system; GO:0043226 organelle; GO:0043227 membrane-bounded organelle; GO:0043229 intracellular organelle; GO:0043231 intracellular membrane-bounded organelle;	GO:0002162 dystroglycan binding; GO:0005102 signaling receptor binding; GO:0005154 epidermal growth factor receptor binding; GO:0005488 binding; GO:0005515 protein binding; GO:0042802 identical protein binding; GO:0042803 protein homodimerization activity; GO:0046983 protein dimerization activity; GO:0070851 growth factor receptor binding;	PF13899	Thioredoxin-like
U3IV20	Uncharacterized protein OS=Anas platyrhynchos platyrhynchos OX=8840 PE=4 SV=2	--	1.904	0.0211745	Up	209.89	8.6	12	2	12	0.822	0.725	0.758	1.048	1.836	1.504	0.764	0.762	0.846		extracellular	K21125	MUC5AC; mucin-5AC	map04657 IL-17 signaling pathway	GO:0001775 cell activation; GO:0002252 immune effector process; GO:0002263 cell activation involved in immune response; GO:0002274 myeloid leukocyte activation; GO:0002275 myeloid cell activation involved in immune response; GO:0002281 macrophage activation involved in immune response; GO:0002366 leukocyte activation involved in immune response; GO:0002376 immune system process; GO:0003008 system…	GO:0005576 extracellular region; GO:0005615 extracellular space; GO:0005622 intracellular; GO:0005623 cell; GO:0043226 organelle; GO:0043227 membrane-bounded organelle; GO:0043229 intracellular organelle; GO:0043231 intracellular membrane-bounded organelle;	GO:0005488 binding; GO:0046790 virion binding;	PF08742; PF01826	C8 domain; Trypsin Inhibitor like cysteine rich domain	VW	KOG1216	von Willebrand factor and related coagulation proteins
R0LNF1	Myeloid protein 1 (Fragment) OS=Anas platyrhynchos OX=8839 GN=Anapl_09959 PE=4 SV=1	Anapl_09959	1.961	0.0101264	Up	32.23	26.5	7	7	30	0.766	0.786	0.704	1.249	1.908	1.268	0.81	0.867	0.726		extracellular				GO:0002376 immune system process; GO:0002520 immune system development; GO:0002521 leukocyte differentiation; GO:0002573 myeloid leukocyte differentiation; GO:0007275 multicellular organism development; GO:0009987 cellular process; GO:0030097 hemopoiesis; GO:0030099 myeloid cell differentiation; GO:0030154 cell differentiation; GO:0030851 granulocyte differentiation; GO:0032501 multicellular orga…	GO:0000323 lytic vacuole; GO:0005576 extracellular region; GO:0005615 extracellular space; GO:0005622 intracellular; GO:0005623 cell; GO:0005737 cytoplasm; GO:0005764 lysosome; GO:0005773 vacuole; GO:0043226 organelle; GO:0043227 membrane-bounded organelle; GO:0043229 intracellular organelle; GO:0043231 intracellular membrane-bounded organelle; GO:0044194 cytolytic granule;
R0JXF2	Putative ATP-dependent RNA helicase DDX60 (Fragment) OS=Anas platyrhynchos OX=8839 GN=Anapl_12150 PE=4 SV=1	Anapl_12150	2	0.00111841	Up	188.04	1.3	2	2	2	0.719	0.805	0.842	1.395	1.571	1.765	0.654	0.544	0.767		nucleus	K20103	DDX60; ATP-dependent RNA helicase DDX60 [EC:3.6.4.13]					PF00270	DEAD/DEAH box helicase	A	KOG0950	DNA polymerase theta/eta, DEAD-box superfamily
R0LPK6	Sterile alpha motif domain-containing protein 9-like (Fragment) OS=Anas platyrhynchos OX=8839 GN=Anapl_02580 PE=4 SV=1	Anapl_02580	2.006	0.00120124	Up	183.66	11.4	14	14	17	0.722	0.757	0.776	1.308	1.483	1.733	0.744	0.79	0.782		nucleus				GO:0002244 hematopoietic progenitor cell differentiation; GO:0002376 immune system process; GO:0002520 immune system development; GO:0006810 transport; GO:0006906 vesicle fusion; GO:0006996 organelle organization; GO:0007275 multicellular organism development; GO:0008283 cell population proliferation; GO:0009894 regulation of catabolic process; GO:0009987 cellular process; GO:0016043 cellular com…	GO:0005622 intracellular; GO:0005623 cell; GO:0005737 cytoplasm; GO:0005768 endosome; GO:0005769 early endosome; GO:0005829 cytosol; GO:0012505 endomembrane system; GO:0031410 cytoplasmic vesicle; GO:0031982 vesicle; GO:0043226 organelle; GO:0043227 membrane-bounded organelle; GO:0043229 intracellular organelle; GO:0043231 intracellular membrane-bounded organelle; GO:0097708 intracellular vesicle;		PF00536	SAM domain (Sterile alpha motif)
R0KC82	Uncharacterized protein OS=Anas platyrhynchos OX=8839 GN=Anapl_02023 PE=4 SV=1	Anapl_02023	2.041	0.00167203	Up	70.195	4.1	1	1	1	0.789	0.814	0.618	1.434	1.63	1.468	0.768	0.76	0.773		endoplasmic reticulum,mitochondria
U3IA23	Fibrinogen gamma chain OS=Anas platyrhynchos platyrhynchos OX=8840 GN=FGG PE=4 SV=2	FGG	2.063	0.00069129	Up	50.146	34.1	14	14	25	0.735	0.682	0.614	1.284	1.356	1.549	0.973	0.868	0.892		mitochondria	K03905	FGG; fibrinogen gamma chain	map04610 Complement and coagulation cascades; map04611 Platelet activation; map05150 Staphylococcus aureus infection	GO:0001775 cell activation; GO:0001932 regulation of protein phosphorylation; GO:0001934 positive regulation of protein phosphorylation; GO:0002218 activation of innate immune response; GO:0002221 pattern recognition receptor signaling pathway; GO:0002224 toll-like receptor signaling pathway; GO:0002253 activation of immune response; GO:0002376 immune system process; GO:0002576 platelet degranula…	GO:0005576 extracellular region; GO:0005577 fibrinogen complex; GO:0005615 extracellular space; GO:0005622 intracellular; GO:0005623 cell; GO:0005737 cytoplasm; GO:0005783 endoplasmic reticulum; GO:0005788 endoplasmic reticulum lumen; GO:0005886 plasma membrane; GO:0005938 cell cortex; GO:0009897 external side of plasma membrane; GO:0009986 cell surface; GO:0012505 endomembrane system; GO:0016020…	GO:0005102 signaling receptor binding; GO:0005198 structural molecule activity; GO:0005488 binding; GO:0005515 protein binding; GO:0042802 identical protein binding; GO:0042803 protein homodimerization activity; GO:0046983 protein dimerization activity; GO:0050839 cell adhesion molecule binding;	PF00147	Fibrinogen beta and gamma chains, C-terminal globular domain	S	KOG2579	Ficolin and related extracellular proteins
R0K8T8	Sterile alpha motif domain-containing protein 9-like (Fragment) OS=Anas platyrhynchos OX=8839 GN=Anapl_03170 PE=4 SV=1	Anapl_03170	2.076	0.00042091	Up	177.55	14.1	18	18	23	0.743	0.765	0.729	1.367	1.562	1.716	0.713	0.731	0.785		cytoplasm
A0A0M3STY0	Cathelicidin OS=Anas platyrhynchos OX=8839 PE=2 SV=1	--	2.104	0.0119909	Up	16.111	17.1	2	2	4	0.816	0.732	0.677	1.332	2.076	1.273	0.625	0.758	0.763		extracellular	K13916	CAMP, LL37; cathelicidin antimicrobial peptide	map04621 NOD-like receptor signaling pathway; map04970 Salivary secretion; map05150 Staphylococcus aureus infection; map05152 Tuberculosis	GO:0001775 cell activation; GO:0002250 adaptive immune response; GO:0002252 immune effector process; GO:0002274 myeloid leukocyte activation; GO:0002376 immune system process; GO:0002377 immunoglobulin production; GO:0002381 immunoglobulin production involved in immunoglobulin mediated immune response; GO:0002440 production of molecular mediator of immune response; GO:0002443 leukocyte mediated i…		GO:0001530 lipopolysaccharide binding; GO:0005488 binding; GO:0008289 lipid binding; GO:0097367 carbohydrate derivative binding;	PF00666	Cathelicidin
R0L360	Putative transcription factor PML OS=Anas platyrhynchos OX=8839 GN=Anapl_10900 PE=4 SV=1	Anapl_10900	2.137	0.00179305	Up	22.381	8.3	1	1	2	0.784	0.751	0.693	1.334	1.855	1.573	0.717	0.612	0.747		nucleus	K10054	PML, TRIM19; probable transcription factor PML	map04120 Ubiquitin mediated proteolysis; map04144 Endocytosis; map05164 Influenza A; map05168 Herpes simplex virus 1 infection; map05200 Pathways in cancer; map05202 Transcriptional misregulation in cancer; map05221 Acute myeloid leukemia	GO:0000075 cell cycle checkpoint; GO:0000077 DNA damage checkpoint; GO:0000278 mitotic cell cycle; GO:0001558 regulation of cell growth; GO:0001666 response to hypoxia; GO:0001667 ameboidal-type cell migration; GO:0001763 morphogenesis of a branching structure; GO:0001817 regulation of cytokine production; GO:0001818 negative regulation of cytokine production; GO:0001932 regulation of protein pho…	GO:0000228 nuclear chromosome; GO:0000781 chromosome, telomeric region; GO:0000784 nuclear chromosome, telomeric region; GO:0005622 intracellular; GO:0005623 cell; GO:0005634 nucleus; GO:0005635 nuclear envelope; GO:0005654 nucleoplasm; GO:0005694 chromosome; GO:0005730 nucleolus; GO:0005737 cytoplasm; GO:0005768 endosome; GO:0005769 early endosome; GO:0005783 endoplasmic reticulum; GO:0005789 en…	GO:0003712 transcription coregulator activity; GO:0003713 transcription coactivator activity; GO:0005488 binding; GO:0005515 protein binding; GO:0008270 zinc ion binding; GO:0019899 enzyme binding; GO:0031625 ubiquitin protein ligase binding; GO:0032182 ubiquitin-like protein binding; GO:0032183 SUMO binding; GO:0042802 identical protein binding; GO:0042803 protein homodimerization activity; GO:0…			O	KOG2177	Predicted E3 ubiquitin ligase
R0LDN0	Deleted in malignant brain tumors 1 protein OS=Anas platyrhynchos OX=8839 GN=Anapl_13855 PE=4 SV=1	Anapl_13855	2.158	0.00134058	Up	52.168	43.3	15	15	35	0.734	0.753	0.653	1.307	1.752	1.559	0.74	0.699	0.755		extracellular	K13912	DMBT1; deleted in malignant brain tumors 1 protein	map04970 Salivary secretion				PF00530	Scavenger receptor cysteine-rich domain
A0A0M4S8A2	Double-stranded RNA-dependent protein kinase OS=Anas platyrhynchos OX=8839 GN=PKR PE=2 SV=1	PKR	2.341	0.00102229	Up	57.85	15.3	7	7	11	0.651	0.656	0.704	1.309	1.58	1.818	0.703	0.754	0.821		cytoplasm	K16195	EIF2AK2; eukaryotic translation initiation factor 2-alpha kinase 2 [EC:2.7.11.1]	map04141 Protein processing in endoplasmic reticulum; map04217 Necroptosis; map05160 Hepatitis C; map05162 Measles; map05164 Influenza A; map05165 Human papillomavirus infection; map05167 Kaposi sarcoma-associated herpesvirus infection; map05168 Herpes simplex virus 1 infection; map05169 Epstein-Barr virus infection; map05203 Viral carcinogenesis	GO:0000186 activation of MAPKK activity; GO:0001817 regulation of cytokine production; GO:0001819 positive regulation of cytokine production; GO:0001932 regulation of protein phosphorylation; GO:0001934 positive regulation of protein phosphorylation; GO:0002237 response to molecule of bacterial origin; GO:0002682 regulation of immune system process; GO:0006355 regulation of transcription, DNA-tem…	GO:0005622 intracellular; GO:0005623 cell; GO:0005634 nucleus; GO:0005737 cytoplasm; GO:0005829 cytosol; GO:0005840 ribosome; GO:0032991 protein-containing complex; GO:0043226 organelle; GO:0043227 membrane-bounded organelle; GO:0043228 non-membrane-bounded organelle; GO:0043229 intracellular organelle; GO:0043231 intracellular membrane-bounded organelle; GO:0043232 intracellular non-membrane-bou…	GO:0003676 nucleic acid binding; GO:0003723 RNA binding; GO:0003725 double-stranded RNA binding; GO:0003824 catalytic activity; GO:0004672 protein kinase activity; GO:0004674 protein serine/threonine kinase activity; GO:0004694 eukaryotic translation initiation factor 2alpha kinase activity; GO:0005488 binding; GO:0005515 protein binding; GO:0016301 kinase activity; GO:0016740 transferase activit…	PF00035; PF00069	Double-stranded RNA binding motif; Protein kinase domain	T	KOG1033	eIF-2alpha kinase PEK/EIF2AK3
A0A493T6X1	Ring finger protein 213 OS=Anas platyrhynchos platyrhynchos OX=8840 GN=RNF213 PE=4 SV=1	RNF213	2.355	0.0174946	Up	484.71	15.2	52	4	65	0.813	0.445	0.837	1.347	1.758	1.828	0.442	0.903	0.686		plasma membrane	K22754	RNF213; E3 ubiquitin-protein ligase RNF213 [EC:2.3.2.27]		GO:0000209 protein polyubiquitination; GO:0001525 angiogenesis; GO:0001568 blood vessel development; GO:0001944 vasculature development; GO:0002040 sprouting angiogenesis; GO:0006464 cellular protein modification process; GO:0006508 proteolysis; GO:0006511 ubiquitin-dependent protein catabolic process; GO:0006807 nitrogen compound metabolic process; GO:0007275 multicellular organism development; …	GO:0005622 intracellular; GO:0005623 cell; GO:0005634 nucleus; GO:0005730 nucleolus; GO:0005737 cytoplasm; GO:0005829 cytosol; GO:0031974 membrane-enclosed lumen; GO:0031981 nuclear lumen; GO:0043226 organelle; GO:0043227 membrane-bounded organelle; GO:0043228 non-membrane-bounded organelle; GO:0043229 intracellular organelle; GO:0043231 intracellular membrane-bounded organelle; GO:0043232 intrac…	GO:0003824 catalytic activity; GO:0004842 ubiquitin-protein transferase activity; GO:0016462 pyrophosphatase activity; GO:0016740 transferase activity; GO:0016787 hydrolase activity; GO:0016817 hydrolase activity, acting on acid anhydrides; GO:0016818 hydrolase activity, acting on acid anhydrides, in phosphorus-containing anhydrides; GO:0016887 ATPase activity; GO:0017111 nucleoside-triphosphatas…	PF00004; PF13920	ATPase family associated with various cellular activities (AAA); Zinc finger, C3HC4 type (RING finger)
R0JS12	Serine protease inhibitor A3M (Fragment) OS=Anas platyrhynchos OX=8839 GN=Anapl_03307 PE=3 SV=1	Anapl_03307	2.357	0.000248587	Up	46.848	21.3	7	7	11	0.67	0.65	0.636	1.507	1.372	1.731	0.842	0.818	0.854		plasma membrane	K04525	SERPINA; serpin A					PF00079	Serpin (serine protease inhibitor)	V	KOG2392	Serpin
A0A4Y5R7R9	Interferon induced protein 35 OS=Anas platyrhynchos OX=8839 GN=IFI35 PE=2 SV=1	IFI35	2.362	0.00170019	Up	42.617	19	6	6	15	0.68	0.747	0.653	1.314	1.741	1.858	0.677	0.72	0.749		cytoplasm				GO:0002376 immune system process; GO:0006950 response to stress; GO:0006952 defense response; GO:0006955 immune response; GO:0007154 cell communication; GO:0007165 signal transduction; GO:0007166 cell surface receptor signaling pathway; GO:0009987 cellular process; GO:0010033 response to organic substance; GO:0019221 cytokine-mediated signaling pathway; GO:0023052 signaling; GO:0034097 response t…	GO:0005622 intracellular; GO:0005623 cell; GO:0005634 nucleus; GO:0005737 cytoplasm; GO:0005829 cytosol; GO:0043226 organelle; GO:0043227 membrane-bounded organelle; GO:0043229 intracellular organelle; GO:0043231 intracellular membrane-bounded organelle;		PF07292	Nmi/IFP 35 domain (NID)
A0A493SS61	SERPIN domain-containing protein OS=Anas platyrhynchos platyrhynchos OX=8840 PE=3 SV=1	--	2.369	0.00860339	Up	44.77	8.4	4	4	4	0.668	0.694	0.694	1.289	2.219	1.363	0.732	0.73	0.66		cytoplasm	K13963	SERPINB; serpin B	map05146 Amoebiasis	GO:0001775 cell activation; GO:0002252 immune effector process; GO:0002263 cell activation involved in immune response; GO:0002274 myeloid leukocyte activation; GO:0002275 myeloid cell activation involved in immune response; GO:0002283 neutrophil activation involved in immune response; GO:0002366 leukocyte activation involved in immune response; GO:0002376 immune system process; GO:0002443 leukoc…	GO:0005576 extracellular region; GO:0005615 extracellular space; GO:0005622 intracellular; GO:0005623 cell; GO:0005634 nucleus; GO:0005737 cytoplasm; GO:0005886 plasma membrane; GO:0012505 endomembrane system; GO:0012506 vesicle membrane; GO:0016020 membrane; GO:0030141 secretory granule; GO:0030659 cytoplasmic vesicle membrane; GO:0030667 secretory granule membrane; GO:0031090 organelle membrane…	GO:0004857 enzyme inhibitor activity; GO:0004866 endopeptidase inhibitor activity; GO:0004867 serine-type endopeptidase inhibitor activity; GO:0030234 enzyme regulator activity; GO:0030414 peptidase inhibitor activity; GO:0061134 peptidase regulator activity; GO:0061135 endopeptidase regulator activity; GO:0098772 molecular function regulator;	PF00079	Serpin (serine protease inhibitor)	V	KOG2392	Serpin
A0A4Y5R830	Signal transducer and activator of transcription OS=Anas platyrhynchos OX=8839 GN=STAT1 PE=2 SV=1	STAT1	2.384	0.00113757	Up	86.245	39.9	25	1	62	0.71	0.619	0.743	1.377	1.716	1.846	0.666	0.727	0.663		nucleus	K11220	STAT1; signal transducer and activator of transcription 1	map04062 Chemokine signaling pathway; map04217 Necroptosis; map04380 Osteoclast differentiation; map04620 Toll-like receptor signaling pathway; map04621 NOD-like receptor signaling pathway; map04625 C-type lectin receptor signaling pathway; map04630 JAK-STAT signaling pathway; map04658 Th1 and Th2 cell differentiation; map04659 Th17 cell differentiation; map04917 Prolactin signaling pathway; map0…	GO:0000122 negative regulation of transcription by RNA polymerase II; GO:0001655 urogenital system development; GO:0001656 metanephros development; GO:0001817 regulation of cytokine production; GO:0001819 positive regulation of cytokine production; GO:0001822 kidney development; GO:0001936 regulation of endothelial cell proliferation; GO:0001937 negative regulation of endothelial cell proliferati…	GO:0000228 nuclear chromosome; GO:0000785 chromatin; GO:0000790 nuclear chromatin; GO:0005622 intracellular; GO:0005623 cell; GO:0005634 nucleus; GO:0005654 nucleoplasm; GO:0005694 chromosome; GO:0005730 nucleolus; GO:0005737 cytoplasm; GO:0005829 cytosol; GO:0030424 axon; GO:0030425 dendrite; GO:0031974 membrane-enclosed lumen; GO:0031981 nuclear lumen; GO:0032991 protein-containing complex; GO:…	GO:0000976 transcription regulatory region sequence-specific DNA binding; GO:0000977 RNA polymerase II transcription regulatory region sequence-specific DNA binding; GO:0000978 RNA polymerase II cis-regulatory region sequence-specific DNA binding; GO:0000979 RNA polymerase II core promoter sequence-specific DNA binding; GO:0000981 DNA-binding transcription factor activity, RNA polymerase II-speci…	PF02865; PF02864; PF00017; PF12162	STAT protein, protein interaction domain; STAT protein, DNA binding domain; SH2 domain; STAT1 TAZ2 binding domain	KT	KOG3667	STAT protein
R0JNI0	Serpin B10 (Fragment) OS=Anas platyrhynchos OX=8839 GN=Anapl_04176 PE=3 SV=1	Anapl_04176	2.39	0.0125557	Up	45.969	10.6	5	5	8	0.632	0.762	0.607	1.249	2.214	1.32	0.767	0.804	0.764		nucleus	K13963	SERPINB; serpin B	map05146 Amoebiasis	GO:0001775 cell activation; GO:0002252 immune effector process; GO:0002262 myeloid cell homeostasis; GO:0002263 cell activation involved in immune response; GO:0002274 myeloid leukocyte activation; GO:0002275 myeloid cell activation involved in immune response; GO:0002283 neutrophil activation involved in immune response; GO:0002366 leukocyte activation involved in immune response; GO:0002376 imm…	GO:0000228 nuclear chromosome; GO:0000785 chromatin; GO:0000790 nuclear chromatin; GO:0005576 extracellular region; GO:0005615 extracellular space; GO:0005622 intracellular; GO:0005623 cell; GO:0005634 nucleus; GO:0005654 nucleoplasm; GO:0005694 chromosome; GO:0005737 cytoplasm; GO:0005886 plasma membrane; GO:0012505 endomembrane system; GO:0012506 vesicle membrane; GO:0016020 membrane; GO:003014…	GO:0003676 nucleic acid binding; GO:0003677 DNA binding; GO:0003682 chromatin binding; GO:0004857 enzyme inhibitor activity; GO:0004866 endopeptidase inhibitor activity; GO:0004867 serine-type endopeptidase inhibitor activity; GO:0005488 binding; GO:0030234 enzyme regulator activity; GO:0030414 peptidase inhibitor activity; GO:0031490 chromatin DNA binding; GO:0061134 peptidase regulator activity…	PF00079	Serpin (serine protease inhibitor)	V	KOG2392	Serpin
R0JSX9	Fibrinogen alpha chain (Fragment) OS=Anas platyrhynchos OX=8839 GN=Anapl_07733 PE=4 SV=1	Anapl_07733	2.43	0.000293366	Up	82.432	16.7	10	10	24	0.632	0.583	0.637	1.342	1.459	1.7	0.945	0.803	0.922		cytoplasm,nucleus	K03903	FGA; fibrinogen alpha chain	map04610 Complement and coagulation cascades; map04611 Platelet activation		GO:0005576 extracellular region; GO:0005577 fibrinogen complex; GO:0005615 extracellular space; GO:0032991 protein-containing complex;	GO:0005488 binding; GO:0005515 protein binding; GO:0030674 protein-macromolecule adaptor activity; GO:0060090 molecular adaptor activity;	PF12160; PF00147	Fibrinogen alpha C domain; Fibrinogen beta and gamma chains, C-terminal globular domain	S	KOG2579	Ficolin and related extracellular proteins
U3ITB1	Uncharacterized protein OS=Anas platyrhynchos platyrhynchos OX=8840 PE=4 SV=2	--	2.434	0.000624525	Up	162.86	19	23	14	38	0.605	0.626	0.636	1.294	1.488	1.763	0.876	0.888	0.826		extracellular	K23593	A2ML; alpha-2-macroglobulin-like protein			GO:0005576 extracellular region;		PF01835; PF07703; PF07678; PF07677	MG2 domain; Alpha-2-macroglobulin family N-terminal region; A-macroglobulin complement component; A-macroglobulin receptor	O	KOG1366	Alpha-macroglobulin
R0KUN6	Protein-glutamine gamma-glutamyltransferase E (Fragment) OS=Anas platyrhynchos OX=8839 GN=Anapl_11301 PE=4 SV=1	Anapl_11301	2.49	0.00512006	Up	76.554	24.2	14	14	21	0.662	0.707	0.595	1.332	2.154	1.405	0.714	0.79	0.728		cytoplasm	K05620	TGM3; transglutaminase 3 [EC:2.3.2.13]		GO:0001942 hair follicle development; GO:0002009 morphogenesis of an epithelium; GO:0006464 cellular protein modification process; GO:0006807 nitrogen compound metabolic process; GO:0007275 multicellular organism development; GO:0007399 nervous system development; GO:0008152 metabolic process; GO:0008544 epidermis development; GO:0009653 anatomical structure morphogenesis; GO:0009888 tissue devel…	GO:0001533 cornified envelope; GO:0005622 intracellular; GO:0005623 cell; GO:0005737 cytoplasm; GO:0005886 plasma membrane; GO:0009898 cytoplasmic side of plasma membrane; GO:0016020 membrane; GO:0019897 extrinsic component of plasma membrane; GO:0019898 extrinsic component of membrane; GO:0031234 extrinsic component of cytoplasmic side of plasma membrane; GO:0071944 cell periphery; GO:0098552 si…	GO:0003810 protein-glutamine gamma-glutamyltransferase activity; GO:0003824 catalytic activity; GO:0005488 binding; GO:0005509 calcium ion binding; GO:0016740 transferase activity; GO:0016746 transferase activity, transferring acyl groups; GO:0016755 transferase activity, transferring amino-acyl groups; GO:0043167 ion binding; GO:0043169 cation binding; GO:0046872 metal ion binding; GO:0140096 ca…	PF00868; PF00927	Transglutaminase family; Transglutaminase family, C-terminal ig like domain
U3IXS4	Uncharacterized protein OS=Anas platyrhynchos platyrhynchos OX=8840 PE=4 SV=2	--	2.515	0.00328554	Up	5.3693	39.6	2	2	2	0.605	0.664	0.662	2.018	1.598	1.24	0.642	0.778	0.79		extracellular							PF00711	Beta defensin
A0A493TPZ8	Uncharacterized protein OS=Anas platyrhynchos platyrhynchos OX=8840 PE=4 SV=1	--	2.517	0.000482597	Up	75.424	1.7	1	1	2	0.716	0.701	0.636	1.458	1.836	1.873	0.557	0.754	0.549		nucleus	K22754	RNF213; E3 ubiquitin-protein ligase RNF213 [EC:2.3.2.27]		GO:0000209 protein polyubiquitination; GO:0001525 angiogenesis; GO:0001568 blood vessel development; GO:0001944 vasculature development; GO:0002040 sprouting angiogenesis; GO:0006464 cellular protein modification process; GO:0006508 proteolysis; GO:0006511 ubiquitin-dependent protein catabolic process; GO:0006807 nitrogen compound metabolic process; GO:0007275 multicellular organism development; …	GO:0005622 intracellular; GO:0005623 cell; GO:0005634 nucleus; GO:0005730 nucleolus; GO:0005737 cytoplasm; GO:0005829 cytosol; GO:0031974 membrane-enclosed lumen; GO:0031981 nuclear lumen; GO:0043226 organelle; GO:0043227 membrane-bounded organelle; GO:0043228 non-membrane-bounded organelle; GO:0043229 intracellular organelle; GO:0043231 intracellular membrane-bounded organelle; GO:0043232 intrac…	GO:0003824 catalytic activity; GO:0004842 ubiquitin-protein transferase activity; GO:0016462 pyrophosphatase activity; GO:0016740 transferase activity; GO:0016787 hydrolase activity; GO:0016817 hydrolase activity, acting on acid anhydrides; GO:0016818 hydrolase activity, acting on acid anhydrides, in phosphorus-containing anhydrides; GO:0016887 ATPase activity; GO:0017111 nucleoside-triphosphatas…
A0A493U427	WAP domain-containing protein OS=Anas platyrhynchos platyrhynchos OX=8840 PE=4 SV=1	--	2.686	0.0221148	Up	13.989	12.7	2	2	2	0.642	0.757	0.522	1.196	2.58	1.384	0.691	0.744	0.554		extracellular	K23642	PI3, WFDC14; elafin		GO:0002376 immune system process; GO:0006464 cellular protein modification process; GO:0006807 nitrogen compound metabolic process; GO:0006955 immune response; GO:0006959 humoral immune response; GO:0007275 multicellular organism development; GO:0008152 metabolic process; GO:0008219 cell death; GO:0008544 epidermis development; GO:0009605 response to external stimulus; GO:0009607 response to biot…	GO:0001533 cornified envelope; GO:0005576 extracellular region; GO:0005622 intracellular; GO:0005623 cell; GO:0005737 cytoplasm; GO:0005829 cytosol; GO:0005886 plasma membrane; GO:0016020 membrane; GO:0031012 extracellular matrix; GO:0071944 cell periphery;	GO:0004857 enzyme inhibitor activity; GO:0004866 endopeptidase inhibitor activity; GO:0004867 serine-type endopeptidase inhibitor activity; GO:0005198 structural molecule activity; GO:0030234 enzyme regulator activity; GO:0030280 structural constituent of skin epidermis; GO:0030414 peptidase inhibitor activity; GO:0061134 peptidase regulator activity; GO:0061135 endopeptidase regulator activity; …	PF00095	WAP-type (Whey Acidic Protein) 'four-disulfide core'
A0A493T4T5	Ceruloplasmin OS=Anas platyrhynchos platyrhynchos OX=8840 GN=CP PE=3 SV=1	CP	2.854	0.0195018	Up	119.87	9.1	7	7	7	0.792	0.472	0.637	1.1	2.229	2.097	0.576	0.666	0.535		extracellular	K13624	CP; ceruloplasmin [EC:1.16.3.1]	map00860 Porphyrin and chlorophyll metabolism; map04216 Ferroptosis	GO:0000041 transition metal ion transport; GO:0001889 liver development; GO:0006464 cellular protein modification process; GO:0006807 nitrogen compound metabolic process; GO:0006810 transport; GO:0006811 ion transport; GO:0006812 cation transport; GO:0006825 copper ion transport; GO:0006873 cellular ion homeostasis; GO:0006875 cellular metal ion homeostasis; GO:0006879 cellular iron ion homeostas…	GO:0005576 extracellular region; GO:0005615 extracellular space; GO:0005622 intracellular; GO:0005623 cell; GO:0005737 cytoplasm; GO:0005783 endoplasmic reticulum; GO:0005788 endoplasmic reticulum lumen; GO:0005886 plasma membrane; GO:0012505 endomembrane system; GO:0016020 membrane; GO:0031224 intrinsic component of membrane; GO:0031225 anchored component of membrane; GO:0031226 intrinsic compon…	GO:0003824 catalytic activity; GO:0004322 ferroxidase activity; GO:0005488 binding; GO:0005507 copper ion binding; GO:0005515 protein binding; GO:0016491 oxidoreductase activity; GO:0016722 oxidoreductase activity, oxidizing metal ions; GO:0016724 oxidoreductase activity, oxidizing metal ions, oxygen as acceptor; GO:0043167 ion binding; GO:0043169 cation binding; GO:0046872 metal ion binding; GO:…	PF07732	Multicopper oxidase	Q	KOG1263	Multicopper oxidases
R0L6N3	Mucin-5AC (Fragment) OS=Anas platyrhynchos OX=8839 GN=Anapl_04097 PE=4 SV=1	Anapl_04097	2.891	0.0157997	Up	80.547	10.4	7	1	9	0.618	0.572	0.62	1.024	2.366	1.842	0.66	0.706	0.678		cytoplasm	K21125	MUC5AC; mucin-5AC	map04657 IL-17 signaling pathway				PF08742; PF01826	C8 domain; Trypsin Inhibitor like cysteine rich domain	VW	KOG1216	von Willebrand factor and related coagulation proteins
R0JBT4	RING finger protein 213 (Fragment) OS=Anas platyrhynchos OX=8839 GN=Anapl_14508 PE=4 SV=1	Anapl_14508	2.917	0.00628869	Up	476.95	14.9	50	2	63		0.584	0.477	1.357	1.401	1.885	0.796	0.455	1.067		plasma membrane	K22754	RNF213; E3 ubiquitin-protein ligase RNF213 [EC:2.3.2.27]		GO:0000209 protein polyubiquitination; GO:0001525 angiogenesis; GO:0001568 blood vessel development; GO:0001944 vasculature development; GO:0002040 sprouting angiogenesis; GO:0006464 cellular protein modification process; GO:0006508 proteolysis; GO:0006511 ubiquitin-dependent protein catabolic process; GO:0006807 nitrogen compound metabolic process; GO:0007275 multicellular organism development; …	GO:0005622 intracellular; GO:0005623 cell; GO:0005634 nucleus; GO:0005730 nucleolus; GO:0005737 cytoplasm; GO:0005829 cytosol; GO:0031974 membrane-enclosed lumen; GO:0031981 nuclear lumen; GO:0043226 organelle; GO:0043227 membrane-bounded organelle; GO:0043228 non-membrane-bounded organelle; GO:0043229 intracellular organelle; GO:0043231 intracellular membrane-bounded organelle; GO:0043232 intrac…	GO:0003824 catalytic activity; GO:0004842 ubiquitin-protein transferase activity; GO:0016462 pyrophosphatase activity; GO:0016740 transferase activity; GO:0016787 hydrolase activity; GO:0016817 hydrolase activity, acting on acid anhydrides; GO:0016818 hydrolase activity, acting on acid anhydrides, in phosphorus-containing anhydrides; GO:0016887 ATPase activity; GO:0017111 nucleoside-triphosphatas…	PF00004; PF13920	ATPase family associated with various cellular activities (AAA); Zinc finger, C3HC4 type (RING finger)
R0LQ42	Uncharacterized protein (Fragment) OS=Anas platyrhynchos OX=8839 GN=Anapl_13032 PE=4 SV=1	Anapl_13032	3.043	0.00360933	Up	10.278	24.2	2	2	3	0.467	0.514	0.586	1.25	1.379	2.14	0.674	1.269	0.788		extracellular	K17308	ORM1, AGP1; alpha-1-acid glycoprotein 1		GO:0001101 response to acid chemical; GO:0001775 cell activation; GO:0001817 regulation of cytokine production; GO:0001818 negative regulation of cytokine production; GO:0001819 positive regulation of cytokine production; GO:0002237 response to molecule of bacterial origin; GO:0002252 immune effector process; GO:0002263 cell activation involved in immune response; GO:0002274 myeloid leukocyte act…	GO:0000323 lytic vacuole; GO:0005576 extracellular region; GO:0005615 extracellular space; GO:0005622 intracellular; GO:0005623 cell; GO:0005737 cytoplasm; GO:0005764 lysosome; GO:0005766 primary lysosome; GO:0005773 vacuole; GO:0005775 vacuolar lumen; GO:0012505 endomembrane system; GO:0030141 secretory granule; GO:0031091 platelet alpha granule; GO:0031093 platelet alpha granule lumen; GO:00314…	GO:0005488 binding; GO:0008144 drug binding;	PF11032	Apolipoprotein M (ApoM)
A0A493SUY9	EF-hand domain-containing protein OS=Anas platyrhynchos platyrhynchos OX=8840 PE=3 SV=1	--	3.477	0.00767998	Up	15.082	31.5	5	5	11	0.526	0.554	0.411	1.249	2.555	1.38	0.704	0.804	0.702		cytoplasm	K21128	S100A9; protein S100-A9	map04657 IL-17 signaling pathway				PF01023	S-100/ICaBP type calcium binding domain
U3ID07	Complement C1s OS=Anas platyrhynchos platyrhynchos OX=8840 GN=C1S PE=3 SV=2	C1S	3.61	0.0002652	Up	77.692	9	4	4	4	0.556	0.523	0.489	1.541	2.128	1.992	0.506	0.628	0.704		cytoplasm,nucleus	K01331	C1S; complement component 1, s subcomponent [EC:3.4.21.42]	map04610 Complement and coagulation cascades; map05133 Pertussis; map05150 Staphylococcus aureus infection; map05322 Systemic lupus erythematosus	GO:0001867 complement activation, lectin pathway; GO:0002250 adaptive immune response; GO:0002252 immune effector process; GO:0002253 activation of immune response; GO:0002376 immune system process; GO:0002443 leukocyte mediated immunity; GO:0002449 lymphocyte mediated immunity; GO:0002455 humoral immune response mediated by circulating immunoglobulin; GO:0002460 adaptive immune response based on…	GO:0005576 extracellular region; GO:0005615 extracellular space;	GO:0003824 catalytic activity; GO:0004175 endopeptidase activity; GO:0004252 serine-type endopeptidase activity; GO:0005488 binding; GO:0005515 protein binding; GO:0008233 peptidase activity; GO:0008236 serine-type peptidase activity; GO:0016787 hydrolase activity; GO:0017171 serine hydrolase activity; GO:0042802 identical protein binding; GO:0070011 peptidase activity, acting on L-amino acid pep…	PF00431; PF00084; PF00089	CUB domain; Sushi domain (SCR repeat); Trypsin	T	KOG3627	Trypsin
A0A1P8LK38	2',5'-oligoadenylate synthetase-like protein OS=Anas platyrhynchos OX=8839 GN=OASL PE=2 SV=1	OASL	3.802	0.00134692	Up	57.29	6.6	2	1	7	0.575	0.499	0.5	1.462	1.999	2.523	0.462	0.546	0.541		cytoplasm	K14608	OASL; 2'-5'-oligoadenylate synthase-like protein	map05165 Human papillomavirus infection	GO:0002252 immune effector process; GO:0002376 immune system process; GO:0006139 nucleobase-containing compound metabolic process; GO:0006163 purine nucleotide metabolic process; GO:0006164 purine nucleotide biosynthetic process; GO:0006725 cellular aromatic compound metabolic process; GO:0006753 nucleoside phosphate metabolic process; GO:0006793 phosphorus metabolic process; GO:0006796 phosphate…	GO:0005622 intracellular; GO:0005623 cell; GO:0005634 nucleus; GO:0005654 nucleoplasm; GO:0005730 nucleolus; GO:0005737 cytoplasm; GO:0005829 cytosol; GO:0031974 membrane-enclosed lumen; GO:0031981 nuclear lumen; GO:0043226 organelle; GO:0043227 membrane-bounded organelle; GO:0043228 non-membrane-bounded organelle; GO:0043229 intracellular organelle; GO:0043231 intracellular membrane-bounded orga…	GO:0001730 2'-5'-oligoadenylate synthetase activity; GO:0003676 nucleic acid binding; GO:0003677 DNA binding; GO:0003723 RNA binding; GO:0003725 double-stranded RNA binding; GO:0003824 catalytic activity; GO:0005102 signaling receptor binding; GO:0005488 binding; GO:0005515 protein binding; GO:0008134 transcription factor binding; GO:0016740 transferase activity; GO:0016772 transferase activity, …	PF10421; PF00240	2'-5'-oligoadenylate synthetase 1, domain 2, C-terminus ; Ubiquitin family	O	KOG0001	Ubiquitin and ubiquitin-like proteins
R0LBT0	Mucin-5AC (Fragment) OS=Anas platyrhynchos OX=8839 GN=Anapl_17007 PE=4 SV=1	Anapl_17007	4.085	0.00860623	Up	163.07	10.2	12	2	12	0.589	0.571	0.387	1.249	2.943	2.128	0.498	0.395	0.357		nucleus	K21125	MUC5AC; mucin-5AC	map04657 IL-17 signaling pathway	GO:0001775 cell activation; GO:0002252 immune effector process; GO:0002263 cell activation involved in immune response; GO:0002274 myeloid leukocyte activation; GO:0002275 myeloid cell activation involved in immune response; GO:0002281 macrophage activation involved in immune response; GO:0002366 leukocyte activation involved in immune response; GO:0002376 immune system process; GO:0003008 system…	GO:0005576 extracellular region; GO:0005615 extracellular space; GO:0005622 intracellular; GO:0005623 cell; GO:0043226 organelle; GO:0043227 membrane-bounded organelle; GO:0043229 intracellular organelle; GO:0043231 intracellular membrane-bounded organelle;	GO:0005488 binding; GO:0046790 virion binding;	PF08742; PF01826	C8 domain; Trypsin Inhibitor like cysteine rich domain	VW	KOG1216	von Willebrand factor and related coagulation proteins
R0LJZ9	UMP-CMP kinase 2, mitochondrial (Fragment) OS=Anas platyrhynchos OX=8839 GN=Anapl_14385 PE=4 SV=1	Anapl_14385	4.157	0.00461983	Up	16.432	16.1	2	2	2	0.496	0.412	0.572	1.265	2.636	2.252	0.481	0.529	0.455		extracellular	K13809	CMPK2; UMP-CMP kinase 2, mitochondrial [EC:2.7.4.14]	map00240 Pyrimidine metabolism; map01100 Metabolic pathways	GO:0002237 response to molecule of bacterial origin; GO:0006139 nucleobase-containing compound metabolic process; GO:0006165 nucleoside diphosphate phosphorylation; GO:0006220 pyrimidine nucleotide metabolic process; GO:0006221 pyrimidine nucleotide biosynthetic process; GO:0006227 dUDP biosynthetic process; GO:0006233 dTDP biosynthetic process; GO:0006235 dTTP biosynthetic process; GO:0006725 ce…	GO:0005622 intracellular; GO:0005623 cell; GO:0005737 cytoplasm; GO:0005739 mitochondrion; GO:0043226 organelle; GO:0043227 membrane-bounded organelle; GO:0043229 intracellular organelle; GO:0043231 intracellular membrane-bounded organelle;	GO:0003824 catalytic activity; GO:0004127 cytidylate kinase activity; GO:0004550 nucleoside diphosphate kinase activity; GO:0004798 thymidylate kinase activity; GO:0009041 uridylate kinase activity; GO:0016301 kinase activity; GO:0016740 transferase activity; GO:0016772 transferase activity, transferring phosphorus-containing groups; GO:0016776 phosphotransferase activity, phosphate group as acce…	PF02223	Thymidylate kinase	F	KOG3327	Thymidylate kinase/adenylate kinase
R0JE94	Uncharacterized protein (Fragment) OS=Anas platyrhynchos OX=8839 GN=Anapl_12933 PE=4 SV=1	Anapl_12933	4.223	0.00508099	Up	10.331	42.5	3	2	6	0.528	0.53	0.41	1.265	2.834	2.1	0.43	0.444	0.62		mitochondria
W8GPS8	Interferon-induced protein with tetratricopeptide repeats 5 OS=Anas platyrhynchos OX=8839 GN=LOC101797569 PE=2 SV=1	LOC101797569	4.419	0.00114347	Up	55.78	14.4	7	7	9	0.439	0.423	0.526	1.44	2.315	2.378	0.487	0.546	0.452		cytoplasm				GO:0002252 immune effector process; GO:0002376 immune system process; GO:0002682 regulation of immune system process; GO:0002683 negative regulation of immune system process; GO:0002697 regulation of immune effector process; GO:0002698 negative regulation of immune effector process; GO:0002831 regulation of response to biotic stimulus; GO:0002832 negative regulation of response to biotic stimulus…	GO:0001726 ruffle; GO:0005622 intracellular; GO:0005623 cell; GO:0005737 cytoplasm; GO:0005829 cytosol; GO:0005856 cytoskeleton; GO:0005886 plasma membrane; GO:0015629 actin cytoskeleton; GO:0016020 membrane; GO:0031252 cell leading edge; GO:0031253 cell projection membrane; GO:0031256 leading edge membrane; GO:0032587 ruffle membrane; GO:0042995 cell projection; GO:0043226 organelle; GO:0043227 …	GO:0000049 tRNA binding; GO:0000339 RNA cap binding; GO:0003676 nucleic acid binding; GO:0003677 DNA binding; GO:0003690 double-stranded DNA binding; GO:0003723 RNA binding; GO:0003727 single-stranded RNA binding; GO:0005488 binding; GO:0008187 poly-pyrimidine tract binding; GO:0008266 poly(U) RNA binding; GO:0097159 organic cyclic compound binding; GO:1901363 heterocyclic compound binding;			S	KOG1124	FOG: TPR repeat
A0A493TM41	VWFD domain-containing protein OS=Anas platyrhynchos platyrhynchos OX=8840 PE=4 SV=1	--	5.69	0.0325652	Up	24.234	4.1	1	1	1	0.422	0.314	0.445	0.758	3.786	2.176	0.364	0.338	0.521		extracellular	K13908	MUC5B, MG1; mucin-5B	map04657 IL-17 signaling pathway; map04970 Salivary secretion				PF08742	C8 domain	VW	KOG1216	von Willebrand factor and related coagulation proteins
