# Supplementary material for: Intergrated Transcriptomic and Proteomic Analysis Revealed the Differential Responses to Novel Duck Reovirus Infection in the Bursa of Fabricius of Cairna moschata
Source: Viruses. 2022 Jul 25;14(8):1615. doi: 10.3390/v14081615 (PMC9332436; doi:10.3390/v14081615)
Supplement: Supplementary file 1 [file viruses-14-01615-s001.zip › Table S4.xlsx]

## Sheet: Sheet1
Table S4 The detail information of the DAPs under the JDm10 infection.
Protein accession	Protein description	Gene name	JDm10/Con Ratio	JDm10/Con P value	Regulated Type	MW [kDa]	Coverage [%]	Peptides	Unique peptides	PSMs	Con_1	Con_2	Con_3	HN10_1	HN10_2	HN10_3	JDm10_1	JDm10_2	JDm10_3	Unnamed: 23	Subcellular localization	KEGG KO No.	KEGG Gene	KEGG pathway	Biological Process	Cellular Component	Molecular Function	Pfam ID	Domain description	KOG category	KOG NO.	KOG description
U3J8Q2	Component of oligomeric golgi complex 2 OS=Anas platyrhynchos platyrhynchos OX=8840 GN=COG2 PE=4 SV=1	COG2	0.239	7.97947e-05	Down	84.238	23.7	13	1	17	1.546	1.41	1.207	1.3	1.238	1.428	0.319	0.364	0.312		nucleus	K20289	COG2; conserved oligomeric Golgi complex subunit 2		GO:0000003 reproduction; GO:0003006 developmental process involved in reproduction; GO:0006403 RNA localization; GO:0006810 transport; GO:0006888 endoplasmic reticulum to Golgi vesicle-mediated transport; GO:0006891 intra-Golgi vesicle-mediated transport; GO:0006996 organelle organization; GO:0007030 Golgi organization; GO:0007275 multicellular organism development; GO:0007548 sex differentiation…	GO:0000139 Golgi membrane; GO:0005622 intracellular; GO:0005623 cell; GO:0005737 cytoplasm; GO:0005794 Golgi apparatus; GO:0005795 Golgi stack; GO:0005802 trans-Golgi network; GO:0005829 cytosol; GO:0012505 endomembrane system; GO:0016020 membrane; GO:0017119 Golgi transport complex; GO:0031090 organelle membrane; GO:0031984 organelle subcompartment; GO:0032588 trans-Golgi network membrane; GO:00…	GO:0005215 transporter activity; GO:0005488 binding; GO:0044877 protein-containing complex binding;			U	KOG2307	Low density lipoprotein receptor
U3IGX0	Uncharacterized protein OS=Anas platyrhynchos platyrhynchos OX=8840 PE=4 SV=2	--	0.261	0.000193888	Down	54.728	13.6	4	1	5	1.301	1.77	1.482	1.256	0.984	1.111	0.413	0.418	0.359		cytoplasm,nucleus	K02649	PIK3R1_2_3; phosphoinositide-3-kinase regulatory subunit alpha/beta/delta	map01521 EGFR tyrosine kinase inhibitor resistance; map01522 Endocrine resistance; map01524 Platinum drug resistance; map04012 ErbB signaling pathway; map04014 Ras signaling pathway; map04015 Rap1 signaling pathway; map04024 cAMP signaling pathway; map04062 Chemokine signaling pathway; map04066 HIF-1 signaling pathway; map04068 FoxO signaling pathway; map04070 Phosphatidylinositol signaling syste…	GO:0002119 nematode larval development; GO:0002164 larval development; GO:0006629 lipid metabolic process; GO:0006644 phospholipid metabolic process; GO:0006650 glycerophospholipid metabolic process; GO:0006661 phosphatidylinositol biosynthetic process; GO:0006793 phosphorus metabolic process; GO:0006796 phosphate-containing compound metabolic process; GO:0007154 cell communication; GO:0007165 si…	GO:0005622 intracellular; GO:0005623 cell; GO:0005737 cytoplasm; GO:0005829 cytosol; GO:0005942 phosphatidylinositol 3-kinase complex; GO:0005943 phosphatidylinositol 3-kinase complex, class IA; GO:0016020 membrane; GO:0019898 extrinsic component of membrane; GO:0032991 protein-containing complex; GO:0061695 transferase complex, transferring phosphorus-containing groups; GO:0097651 phosphatidylin…	GO:0001784 phosphotyrosine residue binding; GO:0003824 catalytic activity; GO:0005488 binding; GO:0005515 protein binding; GO:0016301 kinase activity; GO:0016303 1-phosphatidylinositol-3-kinase activity; GO:0016740 transferase activity; GO:0016772 transferase activity, transferring phosphorus-containing groups; GO:0016773 phosphotransferase activity, alcohol group as acceptor; GO:0019207 kinase r…	PF00017	SH2 domain	T	KOG4637	Adaptor for phosphoinositide 3-kinase
R0L0W2	Mastermind-like protein 3 (Fragment) OS=Anas platyrhynchos OX=8839 GN=Anapl_09124 PE=4 SV=1	Anapl_09124	0.354	7.21587e-05	Down	101.68	0.9	1	1	2	1.456	1.314	1.281	1.305	1.172	1.122	0.524	0.45	0.46		nucleus	K06061	MAML; mastermind	map04330 Notch signaling pathway; map04658 Th1 and Th2 cell differentiation; map05165 Human papillomavirus infection	GO:0006139 nucleobase-containing compound metabolic process; GO:0006351 transcription, DNA-templated; GO:0006352 DNA-templated transcription, initiation; GO:0006355 regulation of transcription, DNA-templated; GO:0006357 regulation of transcription by RNA polymerase II; GO:0006366 transcription by RNA polymerase II; GO:0006367 transcription initiation from RNA polymerase II promoter; GO:0006725 ce…	GO:0005622 intracellular; GO:0005623 cell; GO:0005634 nucleus; GO:0005654 nucleoplasm; GO:0016604 nuclear body; GO:0016607 nuclear speck; GO:0031974 membrane-enclosed lumen; GO:0031981 nuclear lumen; GO:0043226 organelle; GO:0043227 membrane-bounded organelle; GO:0043229 intracellular organelle; GO:0043231 intracellular membrane-bounded organelle; GO:0043233 organelle lumen; GO:0070013 intracellu…	GO:0003712 transcription coregulator activity; GO:0003713 transcription coactivator activity; GO:0140110 transcription regulator activity;
R0JGS0	Leiomodin-1 (Fragment) OS=Anas platyrhynchos OX=8839 GN=Anapl_10538 PE=4 SV=1	Anapl_10538	0.555	0.0179667	Down	66.985	18.9	10	1	13	1.018	1.541	1.326	0.625	1.206	1.226	0.85	0.636	0.669		nucleus	K22030	LMOD; leiomodin		GO:0003008 system process; GO:0003012 muscle system process; GO:0006936 muscle contraction; GO:0006996 organelle organization; GO:0007010 cytoskeleton organization; GO:0007015 actin filament organization; GO:0008064 regulation of actin polymerization or depolymerization; GO:0009653 anatomical structure morphogenesis; GO:0009987 cellular process; GO:0010638 positive regulation of organelle organiz…	GO:0005622 intracellular; GO:0005623 cell; GO:0005737 cytoplasm; GO:0005829 cytosol; GO:0005856 cytoskeleton; GO:0005865 striated muscle thin filament; GO:0005884 actin filament; GO:0015629 actin cytoskeleton; GO:0016020 membrane; GO:0030016 myofibril; GO:0030017 sarcomere; GO:0036379 myofilament; GO:0043226 organelle; GO:0043228 non-membrane-bounded organelle; GO:0043229 intracellular organelle;…	GO:0005488 binding; GO:0005515 protein binding; GO:0005523 tropomyosin binding; GO:0008092 cytoskeletal protein binding;			Z	KOG3735	Tropomodulin and leiomodulin
R0LIA3	Cysteine-rich secretory protein 3 (Fragment) OS=Anas platyrhynchos OX=8839 GN=Anapl_09908 PE=4 SV=1	Anapl_09908	0.613	0.0181845	Down	24.436	4.5	1	1	1	1.867	1.46	1.224	0.285	0.625	0.869	0.945	0.916	0.931		extracellular	K19919	CRISP; cysteine-rich secretory protein					PF00188; PF08562	Cysteine-rich secretory protein family; Crisp	S	KOG3017	Defense-related protein containing SCP domain
A0A493SUX3	Rho-GAP domain-containing protein OS=Anas platyrhynchos platyrhynchos OX=8840 PE=4 SV=1	--	0.649	0.0162688	Down	176.31	1.9	3	2	4	1.344	1.336	0.999	1.011	1.075	0.928	0.771	0.863	0.753		nucleus	K20647	ARHGAP32; Rho GTPase-activating protein 32		GO:0007154 cell communication; GO:0007165 signal transduction; GO:0007264 small GTPase mediated signal transduction; GO:0007265 Ras protein signal transduction; GO:0007266 Rho protein signal transduction; GO:0009966 regulation of signal transduction; GO:0009987 cellular process; GO:0010646 regulation of cell communication; GO:0023051 regulation of signaling; GO:0023052 signaling; GO:0035556 intra…	GO:0001650 fibrillar center; GO:0005622 intracellular; GO:0005623 cell; GO:0005634 nucleus; GO:0005654 nucleoplasm; GO:0005730 nucleolus; GO:0005737 cytoplasm; GO:0005794 Golgi apparatus; GO:0005829 cytosol; GO:0005856 cytoskeleton; GO:0005938 cell cortex; GO:0012505 endomembrane system; GO:0015629 actin cytoskeleton; GO:0031974 membrane-enclosed lumen; GO:0031981 nuclear lumen; GO:0043226 organe…	GO:0005096 GTPase activator activity; GO:0005488 binding; GO:0005515 protein binding; GO:0008047 enzyme activator activity; GO:0030234 enzyme regulator activity; GO:0030695 GTPase regulator activity; GO:0060589 nucleoside-triphosphatase regulator activity; GO:0098772 molecular function regulator;	PF00620	RhoGAP domain	T	KOG3564	GTPase-activating protein
U3I469	Carboxypeptidase B2 OS=Anas platyrhynchos platyrhynchos OX=8840 GN=CPB2 PE=4 SV=2	CPB2	0.666	0.0462757	Down	42.261	7.1	1	1	1	1.069	1.048	0.888	1.115	1.227	1.749	0.593	0.552	0.856		cytoplasm,nucleus	K01300	CPB2; carboxypeptidase B2 [EC:3.4.17.20]	map04610 Complement and coagulation cascades; map04972 Pancreatic secretion; map04974 Protein digestion and absorption	GO:0001678 cellular glucose homeostasis; GO:0001889 liver development; GO:0002673 regulation of acute inflammatory response; GO:0002682 regulation of immune system process; GO:0002697 regulation of immune effector process; GO:0002920 regulation of humoral immune response; GO:0003330 regulation of extracellular matrix constituent secretion; GO:0003331 positive regulation of extracellular matrix co…	GO:0005576 extracellular region; GO:0005615 extracellular space;	GO:0003824 catalytic activity; GO:0004180 carboxypeptidase activity; GO:0004181 metallocarboxypeptidase activity; GO:0008233 peptidase activity; GO:0008235 metalloexopeptidase activity; GO:0008237 metallopeptidase activity; GO:0008238 exopeptidase activity; GO:0016787 hydrolase activity; GO:0070011 peptidase activity, acting on L-amino acid peptides; GO:0140096 catalytic activity, acting on a pro…	PF00246	Zinc carboxypeptidase	O	KOG2650	Zinc carboxypeptidase
R0M1W1	Connector enhancer of kinase suppressor of ras 3 (Fragment) OS=Anas platyrhynchos OX=8839 GN=Anapl_17933 PE=4 SV=1	Anapl_17933	0.669	0.0236669	Down	48.784	4.8	1	1	1	1.044	1.109	1.22	1.23	1.116		0.835	0.602	0.82		nucleus	K23784			GO:0001932 regulation of protein phosphorylation; GO:0001933 negative regulation of protein phosphorylation; GO:0002028 regulation of sodium ion transport; GO:0009892 negative regulation of metabolic process; GO:0009966 regulation of signal transduction; GO:0009968 negative regulation of signal transduction; GO:0010563 negative regulation of phosphorus metabolic process; GO:0010605 negative regul…			PF00536; PF10534; PF00595	SAM domain (Sterile alpha motif); Connector enhancer of kinase suppressor of ras; PDZ domain (Also known as DHR or GLGF)	F	KOG1738	Membrane-associated guanylate kinase-interacting protein/connector enhancer of KSR-like
R0KGL4	von Willebrand factor A domain-containing protein 1 (Fragment) OS=Anas platyrhynchos OX=8839 GN=Anapl_04505 PE=4 SV=1	Anapl_04505	0.672	0.0251388	Down	45.104	10.5	3	3	5	1.228	1.351	0.992	1.185	1.129	0.767	0.709	0.891	0.801		nucleus				GO:0006464 cellular protein modification process; GO:0006807 nitrogen compound metabolic process; GO:0006950 response to stress; GO:0007610 behavior; GO:0008152 metabolic process; GO:0009987 cellular process; GO:0016043 cellular component organization; GO:0019538 protein metabolic process; GO:0030198 extracellular matrix organization; GO:0032501 multicellular organismal process; GO:0033555 multic…	GO:0005576 extracellular region; GO:0005604 basement membrane; GO:0005614 interstitial matrix; GO:0005622 intracellular; GO:0005623 cell; GO:0005737 cytoplasm; GO:0005783 endoplasmic reticulum; GO:0005788 endoplasmic reticulum lumen; GO:0012505 endomembrane system; GO:0031012 extracellular matrix; GO:0031974 membrane-enclosed lumen; GO:0043226 organelle; GO:0043227 membrane-bounded organelle; GO:…	GO:0005488 binding; GO:0005515 protein binding; GO:0042802 identical protein binding;	PF00092; PF00041	von Willebrand factor type A domain; Fibronectin type III domain	W	KOG3544	Collagens (type IV and type XIII), and related proteins
R0M621	Uncharacterized protein KIAA0226 (Fragment) OS=Anas platyrhynchos OX=8839 GN=Anapl_07575 PE=4 SV=1	Anapl_07575	0.685	0.000230698	Down	104.93	4.7	2	2	2	1.113	1.168	1.226	0.901	1.084	1.173	0.796	0.818	0.788		cytoplasm,nucleus	K19330	RUBCN; run domain Beclin-1 interacting and cysteine-rich containing protein	map04140 Autophagy - animal	GO:0006810 transport; GO:0009892 negative regulation of metabolic process; GO:0009894 regulation of catabolic process; GO:0009895 negative regulation of catabolic process; GO:0010506 regulation of autophagy; GO:0010507 negative regulation of autophagy; GO:0010563 negative regulation of phosphorus metabolic process; GO:0016192 vesicle-mediated transport; GO:0016241 regulation of macroautophagy; GO…	GO:0005622 intracellular; GO:0005623 cell; GO:0005634 nucleus; GO:0005654 nucleoplasm; GO:0005737 cytoplasm; GO:0005768 endosome; GO:0005769 early endosome; GO:0005770 late endosome; GO:0005829 cytosol; GO:0012505 endomembrane system; GO:0031410 cytoplasmic vesicle; GO:0031974 membrane-enclosed lumen; GO:0031981 nuclear lumen; GO:0031982 vesicle; GO:0043226 organelle; GO:0043227 membrane-bounded …		PF13901	Domain of unknown function (DUF4206)	T	KOG4381	RUN domain-containing protein
R0L2Z6	Alpha-1-antitrypsin-like protein GS55-MS (Fragment) OS=Anas platyrhynchos OX=8839 GN=Anapl_03304 PE=3 SV=1	Anapl_03304	0.688	0.00363133	Down	47.864	19.2	6	6	9	1.182	1.324	1.114	0.883	1.187	1.002	0.827	0.782	0.88		extracellular	K04525	SERPINA; serpin A					PF00079	Serpin (serine protease inhibitor)	V	KOG2392	Serpin
U3IHR1	Papilin, proteoglycan like sulfated glycoprotein OS=Anas platyrhynchos platyrhynchos OX=8840 GN=PAPLN PE=4 SV=2	PAPLN	0.695	0.0198429	Down	122.73	2	2	2	2	1.139	1.453	1.473	0.913	0.641	0.582	1.031	0.89	0.904		nucleus	K23624	PAPLN; papilin		GO:0009987 cellular process; GO:0016043 cellular component organization; GO:0030198 extracellular matrix organization; GO:0043062 extracellular structure organization; GO:0071840 cellular component organization or biogenesis;	GO:0005576 extracellular region; GO:0005604 basement membrane; GO:0031012 extracellular matrix; GO:0062023 collagen-containing extracellular matrix;	GO:0005198 structural molecule activity; GO:0005201 extracellular matrix structural constituent;	PF00090; PF00014; PF13927; PF07679; PF08686	Thrombospondin type 1 domain; Kunitz/Bovine pancreatic trypsin inhibitor domain; Immunoglobulin domain; Immunoglobulin I-set domain; PLAC (protease and lacunin) domain	T	KOG4597	Serine proteinase inhibitor (KU family) with thrombospondin repeats
A0A493TNS1	Dishevelled associated activator of morphogenesis 2 OS=Anas platyrhynchos platyrhynchos OX=8840 GN=DAAM2 PE=4 SV=1	DAAM2	0.696	0.0239985	Down	125.4	3.3	3	3	3	1.443	1.335	1.127	0.688	0.889	0.886	0.786	1.004	0.926		cytoplasm	K04512	DAAM; dishevelled associated activator of morphogenesis	map04310 Wnt signaling pathway	GO:0000902 cell morphogenesis; GO:0000904 cell morphogenesis involved in differentiation; GO:0006928 movement of cell or subcellular component; GO:0006935 chemotaxis; GO:0006996 organelle organization; GO:0007010 cytoskeleton organization; GO:0007015 actin filament organization; GO:0007275 multicellular organism development; GO:0007399 nervous system development; GO:0007409 axonogenesis; GO:00074…	GO:0005622 intracellular; GO:0005623 cell; GO:0005737 cytoplasm; GO:0005856 cytoskeleton; GO:0005865 striated muscle thin filament; GO:0015629 actin cytoskeleton; GO:0016528 sarcoplasm; GO:0030016 myofibril; GO:0030017 sarcomere; GO:0030018 Z disc; GO:0030424 axon; GO:0030426 growth cone; GO:0030427 site of polarized growth; GO:0031674 I band; GO:0036379 myofilament; GO:0042995 cell projection; G…	GO:0003779 actin binding; GO:0005488 binding; GO:0005515 protein binding; GO:0008092 cytoskeletal protein binding;			TZ	KOG1922	Rho GTPase effector BNI1 and related formins
A0A493SUE8	Aminoadipate-semialdehyde dehydrogenase OS=Anas platyrhynchos platyrhynchos OX=8840 GN=AASDH PE=4 SV=1	AASDH	0.698	0.0163316	Down	121.3	1.6	1	1	1	1.412	1.411	1.244	0.575	0.696	0.905	1.07	0.81	0.96		cytoplasm	K00142	AASDH; acyl-CoA synthetase [EC:6.2.1.-]		GO:0001505 regulation of neurotransmitter levels; GO:0006082 organic acid metabolic process; GO:0006518 peptide metabolic process; GO:0006520 cellular amino acid metabolic process; GO:0006629 lipid metabolic process; GO:0006631 fatty acid metabolic process; GO:0006807 nitrogen compound metabolic process; GO:0008152 metabolic process; GO:0009058 biosynthetic process; GO:0009987 cellular process; G…		GO:0003824 catalytic activity; GO:0016874 ligase activity; GO:0016877 ligase activity, forming carbon-sulfur bonds; GO:0016878 acid-thiol ligase activity;	PF13193; PF13360	Domain of unknown function (DUF4009); PQQ-like domain	Q	KOG4649	PQQ (pyrrolo-quinoline quinone) repeat protein
R0J8U9	Ectonucleotide pyrophosphatase/phosphodiesterase family member 6 (Fragment) OS=Anas platyrhynchos OX=8839 GN=Anapl_09741 PE=4 SV=1	Anapl_09741	0.699	0.0171729	Down	49.625	16.7	7	7	9	1.321	1.269	1.186	0.956	1.007	0.667	0.78	0.821	1.037		endoplasmic reticulum	K08743	ENPP6; ectonucleotide pyrophosphatase/phosphodiesterase family member 6 [EC:3.1.4.-]	map00565 Ether lipid metabolism	GO:0001505 regulation of neurotransmitter levels; GO:0006629 lipid metabolic process; GO:0006644 phospholipid metabolic process; GO:0006650 glycerophospholipid metabolic process; GO:0006793 phosphorus metabolic process; GO:0006796 phosphate-containing compound metabolic process; GO:0006807 nitrogen compound metabolic process; GO:0008152 metabolic process; GO:0009056 catabolic process; GO:0009395 …	GO:0005576 extracellular region; GO:0005622 intracellular; GO:0005623 cell; GO:0005737 cytoplasm; GO:0005886 plasma membrane; GO:0016020 membrane; GO:0030016 myofibril; GO:0030017 sarcomere; GO:0031674 I band; GO:0043226 organelle; GO:0043228 non-membrane-bounded organelle; GO:0043229 intracellular organelle; GO:0043232 intracellular non-membrane-bounded organelle; GO:0043292 contractile fiber; G…	GO:0003824 catalytic activity; GO:0008081 phosphoric diester hydrolase activity; GO:0008889 glycerophosphodiester phosphodiesterase activity; GO:0016787 hydrolase activity; GO:0016788 hydrolase activity, acting on ester bonds; GO:0042578 phosphoric ester hydrolase activity; GO:0047390 glycerophosphocholine cholinephosphodiesterase activity;			S	KOG2645	Type I phosphodiesterase/nucleotide pyrophosphatase
R0JQJ2	Deleted in malignant brain tumors 1 protein (Fragment) OS=Anas platyrhynchos OX=8839 GN=Anapl_13856 PE=4 SV=1	Anapl_13856	0.71	0.0468926	Down	103	11.5	6	6	8	1.252	1.137	0.882	0.905	1.215	1.451	0.776	0.699	0.846		cytoplasm	K13912	DMBT1; deleted in malignant brain tumors 1 protein	map04970 Salivary secretion				PF00530	Scavenger receptor cysteine-rich domain
U3IY64	Progesterone receptor membrane component 1 OS=Anas platyrhynchos platyrhynchos OX=8840 GN=PGRMC1 PE=3 SV=2	PGRMC1	0.72	0.00445727	Down	21.914	38.2	6	4	11	1.068	1.104	1.202	1.14	1.115	0.982	0.758	0.881	0.79		extracellular	K17278	PGRMC1_2; membrane-associated progesterone receptor component		GO:0000003 reproduction; GO:0000902 cell morphogenesis; GO:0000904 cell morphogenesis involved in differentiation; GO:0001556 oocyte maturation; GO:0001775 cell activation; GO:0002252 immune effector process; GO:0002263 cell activation involved in immune response; GO:0002274 myeloid leukocyte activation; GO:0002275 myeloid cell activation involved in immune response; GO:0002283 neutrophil activat…	GO:0000775 chromosome, centromeric region; GO:0001674 female germ cell nucleus; GO:0005576 extracellular region; GO:0005615 extracellular space; GO:0005622 intracellular; GO:0005623 cell; GO:0005634 nucleus; GO:0005694 chromosome; GO:0005737 cytoplasm; GO:0005768 endosome; GO:0005783 endoplasmic reticulum; GO:0005819 spindle; GO:0005856 cytoskeleton; GO:0005886 plasma membrane; GO:0005887 integra…	GO:0005488 binding; GO:0005496 steroid binding; GO:0008289 lipid binding; GO:0020037 heme binding; GO:0032934 sterol binding; GO:0035100 ecdysone binding; GO:0036094 small molecule binding; GO:0042562 hormone binding; GO:0043178 alcohol binding; GO:0046906 tetrapyrrole binding; GO:0048037 cofactor binding; GO:0097159 organic cyclic compound binding; GO:1901363 heterocyclic compound binding;	PF00173	Cytochrome b5-like Heme/Steroid binding domain	S	KOG1110	Putative steroid membrane receptor Hpr6.6/25-Dx
R0K9P5	Sulfotransferase (Fragment) OS=Anas platyrhynchos OX=8839 GN=Anapl_10494 PE=3 SV=1	Anapl_10494	0.732	0.0386835	Down	34.664	18.2	6	2	8	1.248	1.201	1.18	0.968	0.879	0.921	0.714	1.008	0.936		cytoplasm	K01025	SULT1; sulfotransferase [EC:2.8.2.-]		GO:0006066 alcohol metabolic process; GO:0006067 ethanol metabolic process; GO:0006068 ethanol catabolic process; GO:0006082 organic acid metabolic process; GO:0006139 nucleobase-containing compound metabolic process; GO:0006163 purine nucleotide metabolic process; GO:0006575 cellular modified amino acid metabolic process; GO:0006576 cellular biogenic amine metabolic process; GO:0006725 cellular …	GO:0005622 intracellular; GO:0005623 cell; GO:0005737 cytoplasm; GO:0005829 cytosol;	GO:0003824 catalytic activity; GO:0004062 aryl sulfotransferase activity; GO:0008146 sulfotransferase activity; GO:0016740 transferase activity; GO:0016782 transferase activity, transferring sulfur-containing groups;	PF00685	Sulfotransferase domain	S	KOG1584	Sulfotransferase
R0JQJ9	Beta-microseminoprotein J1 (Fragment) OS=Anas platyrhynchos OX=8839 GN=Anapl_09181 PE=4 SV=1	Anapl_09181	0.738	0.0127326	Down	12.775	25.4	3	3	5	1.345	1.228	1.239	0.715	0.728	0.998	1.058	0.848	0.909		extracellular					GO:0005576 extracellular region; GO:0005615 extracellular space; GO:0005622 intracellular; GO:0005623 cell; GO:0005634 nucleus; GO:0043226 organelle; GO:0043227 membrane-bounded organelle; GO:0043229 intracellular organelle; GO:0043231 intracellular membrane-bounded organelle;		PF05825	Beta-microseminoprotein (PSP-94)
A0A493U228	Synaptotagmin like 2 OS=Anas platyrhynchos platyrhynchos OX=8840 GN=SYTL2 PE=4 SV=1	SYTL2	0.74	0.0223807	Down	103.77	5.4	4	4	4	0.976	1.053	1.088	0.982	1.421	1.234	0.671	0.879	0.758		nucleus	K17598	SYTL; synaptotagmin-like protein		GO:0006810 transport; GO:0006887 exocytosis; GO:0006904 vesicle docking involved in exocytosis; GO:0006906 vesicle fusion; GO:0006996 organelle organization; GO:0008104 protein localization; GO:0009892 negative regulation of metabolic process; GO:0009987 cellular process; GO:0010563 negative regulation of phosphorus metabolic process; GO:0010921 regulation of phosphatase activity; GO:0010923 nega…	GO:0005622 intracellular; GO:0005623 cell; GO:0005737 cytoplasm; GO:0005886 plasma membrane; GO:0012505 endomembrane system; GO:0016020 membrane; GO:0019897 extrinsic component of plasma membrane; GO:0019898 extrinsic component of membrane; GO:0030133 transport vesicle; GO:0031410 cytoplasmic vesicle; GO:0031982 vesicle; GO:0042470 melanosome; GO:0043226 organelle; GO:0043227 membrane-bounded org…	GO:0000149 SNARE binding; GO:0001786 phosphatidylserine binding; GO:0005102 signaling receptor binding; GO:0005488 binding; GO:0005509 calcium ion binding; GO:0005515 protein binding; GO:0005543 phospholipid binding; GO:0005544 calcium-dependent phospholipid binding; GO:0005546 phosphatidylinositol-4,5-bisphosphate binding; GO:0008289 lipid binding; GO:0019899 enzyme binding; GO:0019902 phosphata…	PF00168	C2 domain	TU	KOG1028	Ca2+-dependent phospholipid-binding protein Synaptotagmin, required for synaptic vesicle and secretory granule exocytosis
U3J780	NADH:ubiquinone oxidoreductase subunit B3 OS=Anas platyrhynchos platyrhynchos OX=8840 GN=NDUFB3 PE=4 SV=2	NDUFB3	0.74	0.00448413	Down	11.052	10.3	1	1	1	1.062	1.23	1.064	1.043	1.189	0.982	0.829	0.802	0.853		cytoplasm	K03959	NDUFB3; NADH dehydrogenase (ubiquinone) 1 beta subcomplex subunit 3	map00190 Oxidative phosphorylation; map01100 Metabolic pathways; map04714 Thermogenesis; map04723 Retrograde endocannabinoid signaling; map04932 Non-alcoholic fatty liver disease (NAFLD); map05010 Alzheimer disease; map05012 Parkinson disease; map05016 Huntington disease	GO:0006091 generation of precursor metabolites and energy; GO:0006119 oxidative phosphorylation; GO:0006120 mitochondrial electron transport, NADH to ubiquinone; GO:0006139 nucleobase-containing compound metabolic process; GO:0006163 purine nucleotide metabolic process; GO:0006725 cellular aromatic compound metabolic process; GO:0006753 nucleoside phosphate metabolic process; GO:0006793 phosphoru…	GO:0005622 intracellular; GO:0005623 cell; GO:0005737 cytoplasm; GO:0005739 mitochondrion; GO:0005740 mitochondrial envelope; GO:0005743 mitochondrial inner membrane; GO:0005746 mitochondrial respirasome; GO:0005747 mitochondrial respiratory chain complex I; GO:0016020 membrane; GO:0019866 organelle inner membrane; GO:0030964 NADH dehydrogenase complex; GO:0031090 organelle membrane; GO:0031966 m…	GO:0003824 catalytic activity; GO:0003954 NADH dehydrogenase activity; GO:0008137 NADH dehydrogenase (ubiquinone) activity; GO:0016491 oxidoreductase activity; GO:0016651 oxidoreductase activity, acting on NAD(P)H; GO:0016655 oxidoreductase activity, acting on NAD(P)H, quinone or similar compound as acceptor; GO:0050136 NADH dehydrogenase (quinone) activity;			C	KOG4631	NADH:ubiquinone oxidoreductase, NDUFB3/B12 subunit
A0A493TW14	Annexin OS=Anas platyrhynchos platyrhynchos OX=8840 GN=ANXA6 PE=3 SV=1	ANXA6	0.748	0.00346062	Down	89.382	35.3	28	2	52	1.169	1.144	1.183	0.902	1.176	0.862	0.848	0.951	0.815		cytoplasm	K17094	ANXA6; annexin A6		GO:0001501 skeletal system development; GO:0001667 ameboidal-type cell migration; GO:0001755 neural crest cell migration; GO:0002062 chondrocyte differentiation; GO:0003413 chondrocyte differentiation involved in endochondral bone morphogenesis; GO:0003416 endochondral bone growth; GO:0003417 growth plate cartilage development; GO:0003418 growth plate cartilage chondrocyte differentiation; GO:000…	GO:0000323 lytic vacuole; GO:0001725 stress fiber; GO:0005622 intracellular; GO:0005623 cell; GO:0005634 nucleus; GO:0005737 cytoplasm; GO:0005739 mitochondrion; GO:0005740 mitochondrial envelope; GO:0005743 mitochondrial inner membrane; GO:0005764 lysosome; GO:0005765 lysosomal membrane; GO:0005768 endosome; GO:0005770 late endosome; GO:0005773 vacuole; GO:0005774 vacuolar membrane; GO:0005829 c…	GO:0000166 nucleotide binding; GO:0001786 phosphatidylserine binding; GO:0001882 nucleoside binding; GO:0001883 purine nucleoside binding; GO:0003779 actin binding; GO:0005215 transporter activity; GO:0005216 ion channel activity; GO:0005261 cation channel activity; GO:0005262 calcium channel activity; GO:0005488 binding; GO:0005496 steroid binding; GO:0005515 protein binding; GO:0005525 GTP bind…			U	KOG0819	Annexin
A0A493TT97	Sp8 transcription factor OS=Anas platyrhynchos platyrhynchos OX=8840 GN=SP8 PE=4 SV=1	SP8	0.751	0.0429812	Down	49.978	4.5	1	1	2	1.381	1.21	1.179	0.929	0.743	0.778	1.114	0.861	0.856		nucleus	K09198	SP8; transcription factor Sp8					PF00096; PF13894	Zinc finger, C2H2 type; C2H2-type zinc finger	K	KOG1721	FOG: Zn-finger
R0J8S2	Ig lambda chain V-1 region (Fragment) OS=Anas platyrhynchos OX=8839 GN=Anapl_18389 PE=4 SV=1	Anapl_18389	0.758	0.0250996	Down	10.149	23.5	3	3	10	1.14	1.262	1.235	0.955	0.874	0.787	1.019	0.946	0.793		cytoplasm,nucleus				GO:0002250 adaptive immune response; GO:0002252 immune effector process; GO:0002253 activation of immune response; GO:0002376 immune system process; GO:0002443 leukocyte mediated immunity; GO:0002449 lymphocyte mediated immunity; GO:0002455 humoral immune response mediated by circulating immunoglobulin; GO:0002460 adaptive immune response based on somatic recombination of immune receptors built f…	GO:0005576 extracellular region;		PF07686	Immunoglobulin V-set domain
R0L3J1	G protein-coupled receptor kinase (Fragment) OS=Anas platyrhynchos OX=8839 GN=Anapl_03464 PE=3 SV=1	Anapl_03464	0.761	0.00071689	Down	62.228	14.2	5	3	5	1.054	1.09	1.16	0.937	1.168	1.135	0.829	0.834	0.85		cytoplasm	K08291	GRK4_5_6; G protein-coupled receptor kinase [EC:2.7.11.16]	map04062 Chemokine signaling pathway; map04144 Endocytosis; map04341 Hedgehog signaling pathway - fly; map05032 Morphine addiction	GO:0000003 reproduction; GO:0000902 cell morphogenesis; GO:0000904 cell morphogenesis involved in differentiation; GO:0002009 morphogenesis of an epithelium; GO:0002029 desensitization of G protein-coupled receptor signaling pathway; GO:0002064 epithelial cell development; GO:0002165 instar larval or pupal development; GO:0002682 regulation of immune system process; GO:0002697 regulation of immun…	GO:0005622 intracellular; GO:0005623 cell; GO:0005634 nucleus; GO:0005635 nuclear envelope; GO:0005654 nucleoplasm; GO:0005737 cytoplasm; GO:0005829 cytosol; GO:0005886 plasma membrane; GO:0012505 endomembrane system; GO:0016020 membrane; GO:0016604 nuclear body; GO:0016607 nuclear speck; GO:0031090 organelle membrane; GO:0031965 nuclear membrane; GO:0031967 organelle envelope; GO:0031974 membran…	GO:0003824 catalytic activity; GO:0004672 protein kinase activity; GO:0004674 protein serine/threonine kinase activity; GO:0004703 G protein-coupled receptor kinase activity; GO:0005080 protein kinase C binding; GO:0005488 binding; GO:0005515 protein binding; GO:0005543 phospholipid binding; GO:0008289 lipid binding; GO:0016301 kinase activity; GO:0016740 transferase activity; GO:0016772 transfer…	PF00615; PF00069	Regulator of G protein signaling domain; Protein kinase domain	T	KOG0986	G protein-coupled receptor kinase
U3IVW7	Transporter OS=Anas platyrhynchos platyrhynchos OX=8840 GN=SLC6A6 PE=3 SV=2	SLC6A6	0.765	0.0314065	Down	69.387	2.7	1	1	1	1.308	1.155	1.129	0.788	1.008	0.929	0.817	1.037	0.895		plasma membrane	K05039	SLC6A6, TAUT; solute carrier family 6 (neurotransmitter transporter, taurine) member 6		GO:0003333 amino acid transmembrane transport; GO:0006082 organic acid metabolic process; GO:0006520 cellular amino acid metabolic process; GO:0006807 nitrogen compound metabolic process; GO:0006810 transport; GO:0006811 ion transport; GO:0006812 cation transport; GO:0006814 sodium ion transport; GO:0006820 anion transport; GO:0006865 amino acid transport; GO:0008152 metabolic process; GO:0009987…	GO:0005623 cell; GO:0005886 plasma membrane; GO:0005887 integral component of plasma membrane; GO:0016020 membrane; GO:0016021 integral component of membrane; GO:0031224 intrinsic component of membrane; GO:0031226 intrinsic component of plasma membrane; GO:0071944 cell periphery;	GO:0005215 transporter activity; GO:0005342 organic acid transmembrane transporter activity; GO:0005343 organic acid:sodium symporter activity; GO:0005368 taurine transmembrane transporter activity; GO:0005369 taurine:sodium symporter activity; GO:0005488 binding; GO:0008324 cation transmembrane transporter activity; GO:0008509 anion transmembrane transporter activity; GO:0008514 organic anion tr…			T	KOG3660	Sodium-neurotransmitter symporter
A0A493TNQ6	Leucine rich repeats and calponin homology domain containing 3 OS=Anas platyrhynchos platyrhynchos OX=8840 GN=LRCH3 PE=4 SV=1	LRCH3	1.304	0.0327196	Up	92.828	11.7	7	7	8	0.942	0.779	0.821	0.999	0.945	0.894	1.031	1.241	1.042		nucleus				GO:0007154 cell communication; GO:0007165 signal transduction; GO:0009987 cellular process; GO:0023052 signaling; GO:0050789 regulation of biological process; GO:0050794 regulation of cellular process; GO:0050896 response to stimulus; GO:0051716 cellular response to stimulus; GO:0065007 biological regulation;	GO:0005622 intracellular; GO:0005623 cell; GO:0005737 cytoplasm; GO:0005829 cytosol; GO:0005886 plasma membrane; GO:0005938 cell cortex; GO:0016020 membrane; GO:0032153 cell division site; GO:0032154 cleavage furrow; GO:0071944 cell periphery; GO:0098590 plasma membrane region; GO:0099568 cytoplasmic region;		PF00307	Calponin homology (CH) domain	Z	KOG0532	Leucine-rich repeat (LRR) protein, contains calponin homology domain
R0M216	Histone H2A (Fragment) OS=Anas platyrhynchos OX=8839 GN=Anapl_01028 PE=3 SV=1	Anapl_01028	1.305	0.00794306	Up	13.353	34.1	4	1	15	0.885	0.852	0.936	0.953	0.935	0.996	1.272	1.119	1.097		nucleus	K11251	H2A; histone H2A	map04217 Necroptosis; map05034 Alcoholism; map05322 Systemic lupus erythematosus				PF00125	Core histone H2A/H2B/H3/H4	B	KOG1756	Histone 2A
R0M486	Selenoprotein S (Fragment) OS=Anas platyrhynchos OX=8839 GN=Anapl_01990 PE=4 SV=1	Anapl_01990	1.313	0.0276918	Up	15.387	18	2	2	2	0.946	0.927	0.812	0.993	1.033	0.785	1.176	1.304	1.045		extracellular	K14025	SELS, VIMP; selenoprotein S	map04141 Protein processing in endoplasmic reticulum	GO:0001505 regulation of neurotransmitter levels; GO:0001817 regulation of cytokine production; GO:0001818 negative regulation of cytokine production; GO:0002237 response to molecule of bacterial origin; GO:0002673 regulation of acute inflammatory response; GO:0002674 negative regulation of acute inflammatory response; GO:0002682 regulation of immune system process; GO:0002683 negative regulation…	GO:0005576 extracellular region; GO:0005615 extracellular space; GO:0005622 intracellular; GO:0005623 cell; GO:0005737 cytoplasm; GO:0005783 endoplasmic reticulum; GO:0005789 endoplasmic reticulum membrane; GO:0005856 cytoskeleton; GO:0005874 microtubule; GO:0005881 cytoplasmic microtubule; GO:0005886 plasma membrane; GO:0012505 endomembrane system; GO:0015630 microtubule cytoskeleton; GO:0016020…	GO:0002020 protease binding; GO:0005488 binding; GO:0005515 protein binding; GO:0016209 antioxidant activity; GO:0019899 enzyme binding; GO:0038023 signaling receptor activity; GO:0051117 ATPase binding; GO:0060089 molecular transducer activity; GO:1990381 ubiquitin-specific protease binding;
R0LY36	Histone H3 (Fragment) OS=Anas platyrhynchos OX=8839 GN=Anapl_01038 PE=3 SV=1	Anapl_01038	1.316	0.00222751	Up	15.388	17.6	4	2	10	0.94	0.872	0.918	0.828	0.988	0.882	1.273	1.14	1.181		nucleus							PF00125	Core histone H2A/H2B/H3/H4	B	KOG1745	Histones H3 and H4
U3IJM3	Importin subunit alpha OS=Anas platyrhynchos platyrhynchos OX=8840 GN=KPNA4 PE=3 SV=2	KPNA4	1.325	0.0368633	Up	57.896	20.3	6	3	12	0.936	0.698	0.796	1.194	1.011	1.103	1.019	1.045	1.156		cytoplasm	K23583			GO:0000003 reproduction; GO:0000280 nuclear division; GO:0000302 response to reactive oxygen species; GO:0002119 nematode larval development; GO:0002164 larval development; GO:0003006 developmental process involved in reproduction; GO:0006606 protein import into nucleus; GO:0006607 NLS-bearing protein import into nucleus; GO:0006810 transport; GO:0006886 intracellular protein transport; GO:000691…	GO:0005622 intracellular; GO:0005623 cell; GO:0005634 nucleus; GO:0005635 nuclear envelope; GO:0005643 nuclear pore; GO:0005654 nucleoplasm; GO:0005737 cytoplasm; GO:0005829 cytosol; GO:0012505 endomembrane system; GO:0016020 membrane; GO:0031090 organelle membrane; GO:0031965 nuclear membrane; GO:0031967 organelle envelope; GO:0031974 membrane-enclosed lumen; GO:0031975 envelope; GO:0031981 nucl…	GO:0005048 signal sequence binding; GO:0005102 signaling receptor binding; GO:0005112 Notch binding; GO:0005215 transporter activity; GO:0005488 binding; GO:0005515 protein binding; GO:0008092 cytoskeletal protein binding; GO:0008139 nuclear localization sequence binding; GO:0017022 myosin binding; GO:0033218 amide binding; GO:0042277 peptide binding;			U	KOG0166	Karyopherin (importin) alpha
A0A493SXD3	Chromosome 19 open reading frame 12 OS=Anas platyrhynchos platyrhynchos OX=8840 GN=C19orf12 PE=4 SV=1	C19orf12	1.331	0.0090876	Up	15.071	29.1	3	3	4	0.871	0.771	0.87	1.328	0.885	0.929	1.09	1.212	1.042		cytoplasm	K23168	MPAN; protein MPAN		GO:0003008 system process; GO:0006873 cellular ion homeostasis; GO:0006874 cellular calcium ion homeostasis; GO:0006875 cellular metal ion homeostasis; GO:0006914 autophagy; GO:0006915 apoptotic process; GO:0006950 response to stress; GO:0006979 response to oxidative stress; GO:0008152 metabolic process; GO:0008219 cell death; GO:0009056 catabolic process; GO:0009987 cellular process; GO:0012501 …	GO:0005622 intracellular; GO:0005623 cell; GO:0005737 cytoplasm; GO:0005739 mitochondrion; GO:0005740 mitochondrial envelope; GO:0005783 endoplasmic reticulum; GO:0012505 endomembrane system; GO:0016020 membrane; GO:0031090 organelle membrane; GO:0031966 mitochondrial membrane; GO:0031967 organelle envelope; GO:0031975 envelope; GO:0043226 organelle; GO:0043227 membrane-bounded organelle; GO:0043…
R0KX42	Maltase-glucoamylase, intestinal (Fragment) OS=Anas platyrhynchos OX=8839 GN=Anapl_18817 PE=3 SV=1	Anapl_18817	1.34	0.0437436	Up	90.887	1.1	1	1	1	1.003	1.104	0.83	0.851	0.656	0.632	1.27	1.204	1.462		cytoplasm	K12047	MGAM; maltase-glucoamylase [EC:3.2.1.20 3.2.1.3]	map00052 Galactose metabolism; map00500 Starch and sucrose metabolism; map01100 Metabolic pathways; map04973 Carbohydrate digestion and absorption	GO:0006950 response to stress; GO:0007568 aging; GO:0007584 response to nutrient; GO:0007586 digestion; GO:0009605 response to external stimulus; GO:0009719 response to endogenous stimulus; GO:0009725 response to hormone; GO:0009743 response to carbohydrate; GO:0009744 response to sucrose; GO:0009746 response to hexose; GO:0009750 response to fructose; GO:0009991 response to extracellular stimulu…	GO:0005622 intracellular; GO:0005623 cell; GO:0005737 cytoplasm; GO:0005794 Golgi apparatus; GO:0005886 plasma membrane; GO:0005903 brush border; GO:0012505 endomembrane system; GO:0016020 membrane; GO:0016324 apical plasma membrane; GO:0043226 organelle; GO:0043227 membrane-bounded organelle; GO:0043229 intracellular organelle; GO:0043231 intracellular membrane-bounded organelle; GO:0045121 memb…	GO:0003824 catalytic activity; GO:0004553 hydrolase activity, hydrolyzing O-glycosyl compounds; GO:0004558 alpha-1,4-glucosidase activity; GO:0004564 beta-fructofuranosidase activity; GO:0004574 oligo-1,6-glucosidase activity; GO:0004575 sucrose alpha-glucosidase activity; GO:0015926 glucosidase activity; GO:0016787 hydrolase activity; GO:0016798 hydrolase activity, acting on glycosyl bonds; GO:0…	PF00088	Trefoil (P-type) domain	G	KOG1065	Maltase glucoamylase and related hydrolases, glycosyl hydrolase family 31
U3IA23	Fibrinogen gamma chain OS=Anas platyrhynchos platyrhynchos OX=8840 GN=FGG PE=4 SV=2	FGG	1.346	0.00881666	Up	50.146	34.1	14	14	25	0.735	0.682	0.614	1.284	1.356	1.549	0.973	0.868	0.892		mitochondria	K03905	FGG; fibrinogen gamma chain	map04610 Complement and coagulation cascades; map04611 Platelet activation; map05150 Staphylococcus aureus infection	GO:0001775 cell activation; GO:0001932 regulation of protein phosphorylation; GO:0001934 positive regulation of protein phosphorylation; GO:0002218 activation of innate immune response; GO:0002221 pattern recognition receptor signaling pathway; GO:0002224 toll-like receptor signaling pathway; GO:0002253 activation of immune response; GO:0002376 immune system process; GO:0002576 platelet degranula…	GO:0005576 extracellular region; GO:0005577 fibrinogen complex; GO:0005615 extracellular space; GO:0005622 intracellular; GO:0005623 cell; GO:0005737 cytoplasm; GO:0005783 endoplasmic reticulum; GO:0005788 endoplasmic reticulum lumen; GO:0005886 plasma membrane; GO:0005938 cell cortex; GO:0009897 external side of plasma membrane; GO:0009986 cell surface; GO:0012505 endomembrane system; GO:0016020…	GO:0005102 signaling receptor binding; GO:0005198 structural molecule activity; GO:0005488 binding; GO:0005515 protein binding; GO:0042802 identical protein binding; GO:0042803 protein homodimerization activity; GO:0046983 protein dimerization activity; GO:0050839 cell adhesion molecule binding;	PF00147	Fibrinogen beta and gamma chains, C-terminal globular domain	S	KOG2579	Ficolin and related extracellular proteins
A0A493TH34	Hcy-binding domain-containing protein OS=Anas platyrhynchos platyrhynchos OX=8840 PE=4 SV=1	--	1.357	0.021251	Up	56.482	19.6	8	8	11	0.897	0.683	0.86	1.012	1.014	1.207	1.113	1.106	1.092		mitochondria	K00544	BHMT; betaine-homocysteine S-methyltransferase [EC:2.1.1.5]	map00260 Glycine, serine and threonine metabolism; map00270 Cysteine and methionine metabolism; map01100 Metabolic pathways	GO:0000096 sulfur amino acid metabolic process; GO:0000097 sulfur amino acid biosynthetic process; GO:0001505 regulation of neurotransmitter levels; GO:0002064 epithelial cell development; GO:0002065 columnar/cuboidal epithelial cell differentiation; GO:0002066 columnar/cuboidal epithelial cell development; GO:0002067 glandular epithelial cell differentiation; GO:0002068 glandular epithelial cell…	GO:0005576 extracellular region; GO:0005615 extracellular space; GO:0005622 intracellular; GO:0005623 cell; GO:0005737 cytoplasm; GO:0005829 cytosol; GO:0031982 vesicle; GO:0032991 protein-containing complex; GO:0043226 organelle; GO:0043227 membrane-bounded organelle; GO:0043230 extracellular organelle; GO:0070062 extracellular exosome; GO:1903561 extracellular vesicle;	GO:0003824 catalytic activity; GO:0005488 binding; GO:0008168 methyltransferase activity; GO:0008172 S-methyltransferase activity; GO:0008270 zinc ion binding; GO:0016740 transferase activity; GO:0016741 transferase activity, transferring one-carbon groups; GO:0043167 ion binding; GO:0043169 cation binding; GO:0044877 protein-containing complex binding; GO:0046872 metal ion binding; GO:0046914 tr…			E	KOG1579	Homocysteine S-methyltransferase
P68494	Metallothionein OS=Anas platyrhynchos OX=8839 PE=1 SV=1	--	1.363	0.0167513	Up	6.4616	25.4	2	2	7	0.903	0.732	0.883	1.13	0.899	1.038	1.236	1.129	1.068		extracellular	K14739	MT1_2; metallothionein 1/2	map04212 Longevity regulating pathway - worm; map04978 Mineral absorption				PF00131	Metallothionein
P01988	Hemoglobin subunit alpha-A OS=Anas platyrhynchos platyrhynchos OX=8840 GN=HBAA PE=1 SV=2	HBAA	1.385	0.0457405	Up	15.379	51.4	8	5	22	0.913	0.707	0.845	1.048	1.047	1.065	1.324	0.995	1.094		cytoplasm	K13822	HBA; hemoglobin subunit alpha	map05143 African trypanosomiasis; map05144 Malaria	GO:0000302 response to reactive oxygen species; GO:0001701 in utero embryonic development; GO:0002262 myeloid cell homeostasis; GO:0002376 immune system process; GO:0002520 immune system development; GO:0003008 system process; GO:0003013 circulatory system process; GO:0006810 transport; GO:0006811 ion transport; GO:0006820 anion transport; GO:0006897 endocytosis; GO:0006898 receptor-mediated endo…	GO:0005576 extracellular region; GO:0005615 extracellular space; GO:0005622 intracellular; GO:0005623 cell; GO:0005737 cytoplasm; GO:0005829 cytosol; GO:0005833 hemoglobin complex; GO:0005840 ribosome; GO:0015935 small ribosomal subunit; GO:0022626 cytosolic ribosome; GO:0022627 cytosolic small ribosomal subunit; GO:0030139 endocytic vesicle; GO:0031410 cytoplasmic vesicle; GO:0031838 haptoglobin…	GO:0001540 amyloid-beta binding; GO:0005488 binding; GO:0020037 heme binding; GO:0033218 amide binding; GO:0036094 small molecule binding; GO:0042277 peptide binding; GO:0043177 organic acid binding; GO:0046906 tetrapyrrole binding; GO:0048037 cofactor binding; GO:0097159 organic cyclic compound binding; GO:1901363 heterocyclic compound binding;	PF00042	Globin	C	KOG3378	Globins and related hemoproteins
U3ITB1	Uncharacterized protein OS=Anas platyrhynchos platyrhynchos OX=8840 PE=4 SV=2	--	1.387	0.000253451	Up	162.86	19	23	14	38	0.605	0.626	0.636	1.294	1.488	1.763	0.876	0.888	0.826		extracellular	K23593	A2ML; alpha-2-macroglobulin-like protein			GO:0005576 extracellular region;		PF01835; PF07703; PF07678; PF07677	MG2 domain; Alpha-2-macroglobulin family N-terminal region; A-macroglobulin complement component; A-macroglobulin receptor	O	KOG1366	Alpha-macroglobulin
A0A493TXP9	Cyclin B2 OS=Anas platyrhynchos platyrhynchos OX=8840 GN=CCNB2 PE=3 SV=1	CCNB2	1.399	0.0103938	Up	43.291	5.7	2	2	3	0.857	0.796	0.946	1.107	0.78	0.876	1.343	1.125	1.167		mitochondria	K21770	CCNB2; G2/mitotic-specific cyclin-B2	map04068 FoxO signaling pathway; map04110 Cell cycle; map04114 Oocyte meiosis; map04115 p53 signaling pathway; map04218 Cellular senescence; map04914 Progesterone-mediated oocyte maturation; map05166 Human T-cell leukemia virus 1 infection; map05170 Human immunodeficiency virus 1 infection	GO:0000003 reproduction; GO:0000070 mitotic sister chromatid segregation; GO:0000086 G2/M transition of mitotic cell cycle; GO:0000278 mitotic cell cycle; GO:0000280 nuclear division; GO:0000281 mitotic cytokinesis; GO:0000819 sister chromatid segregation; GO:0000910 cytokinesis; GO:0000920 septum digestion after cytokinesis; GO:0001700 embryonic development via the syncytial blastoderm; GO:00017…	GO:0000775 chromosome, centromeric region; GO:0005622 intracellular; GO:0005623 cell; GO:0005634 nucleus; GO:0005694 chromosome; GO:0005737 cytoplasm; GO:0005813 centrosome; GO:0005815 microtubule organizing center; GO:0005819 spindle; GO:0005829 cytosol; GO:0005856 cytoskeleton; GO:0015630 microtubule cytoskeleton; GO:0016020 membrane; GO:0043226 organelle; GO:0043227 membrane-bounded organelle;…	GO:0003824 catalytic activity; GO:0004672 protein kinase activity; GO:0004674 protein serine/threonine kinase activity; GO:0004693 cyclin-dependent protein serine/threonine kinase activity; GO:0005488 binding; GO:0005515 protein binding; GO:0016301 kinase activity; GO:0016538 cyclin-dependent protein serine/threonine kinase regulator activity; GO:0016740 transferase activity; GO:0016772 transfera…	PF00134; PF02984	Cyclin, N-terminal domain; Cyclin, C-terminal domain	D	KOG0653	Cyclin B and related kinase-activating proteins
R0L181	Putative U3 small nucleolar RNA-associated protein 11 (Fragment) OS=Anas platyrhynchos OX=8839 GN=Anapl_13790 PE=4 SV=1	Anapl_13790	1.407	0.0431258	Up	25.328	16.4	4	4	4	0.86	0.66	0.871	1.049	0.969	1.251	0.96	1.187	1.216		nucleus	K14769	UTP11; U3 small nucleolar RNA-associated protein 11		GO:0006139 nucleobase-containing compound metabolic process; GO:0006364 rRNA processing; GO:0006396 RNA processing; GO:0006412 translation; GO:0006518 peptide metabolic process; GO:0006725 cellular aromatic compound metabolic process; GO:0006807 nitrogen compound metabolic process; GO:0007275 multicellular organism development; GO:0007399 nervous system development; GO:0008152 metabolic process; …	GO:0005576 extracellular region; GO:0005615 extracellular space; GO:0005622 intracellular; GO:0005623 cell; GO:0005634 nucleus; GO:0005654 nucleoplasm; GO:0005730 nucleolus; GO:0005737 cytoplasm; GO:0030684 preribosome; GO:0031974 membrane-enclosed lumen; GO:0031981 nuclear lumen; GO:0032040 small-subunit processome; GO:0032991 protein-containing complex; GO:0043226 organelle; GO:0043227 membrane…				S	KOG3237	Uncharacterized conserved protein
U3ISD7	Uncharacterized protein OS=Anas platyrhynchos platyrhynchos OX=8840 PE=4 SV=2	--	1.412	0.0289209	Up	147.18	0.8	1	1	1	0.777	0.855	0.936	1.195	0.728	0.869	1.112	1.088	1.425		nucleus							PF00595; PF00169	PDZ domain (Also known as DHR or GLGF); PH domain	T	KOG3528	FOG: PDZ domain
A0A493TMU3	DZF domain-containing protein OS=Anas platyrhynchos platyrhynchos OX=8840 PE=4 SV=1	--	1.416	0.00200804	Up	8.7125	44.2	2	2	3	0.881	0.957	0.821	0.762	0.877	0.967	1.304	1.244	1.217		cytoplasm,nucleus	K13090	ILF3; interleukin enhancer-binding factor 3		GO:0006355 regulation of transcription, DNA-templated; GO:0006417 regulation of translation; GO:0006464 cellular protein modification process; GO:0006468 protein phosphorylation; GO:0006479 protein methylation; GO:0006793 phosphorus metabolic process; GO:0006796 phosphate-containing compound metabolic process; GO:0006807 nitrogen compound metabolic process; GO:0008152 metabolic process; GO:000821…	GO:0005622 intracellular; GO:0005623 cell; GO:0005634 nucleus; GO:0005654 nucleoplasm; GO:0005730 nucleolus; GO:0005737 cytoplasm; GO:0005739 mitochondrion; GO:0031974 membrane-enclosed lumen; GO:0031981 nuclear lumen; GO:0032991 protein-containing complex; GO:0043226 organelle; GO:0043227 membrane-bounded organelle; GO:0043228 non-membrane-bounded organelle; GO:0043229 intracellular organelle; G…	GO:0003676 nucleic acid binding; GO:0003677 DNA binding; GO:0003700 DNA-binding transcription factor activity; GO:0003723 RNA binding; GO:0003725 double-stranded RNA binding; GO:0005488 binding; GO:0005515 protein binding; GO:0019899 enzyme binding; GO:0097159 organic cyclic compound binding; GO:0140110 transcription regulator activity; GO:1901363 heterocyclic compound binding;			A	KOG3792	Transcription factor NFAT, subunit NF90
U3IWA4	Apolipoprotein B OS=Anas platyrhynchos platyrhynchos OX=8840 GN=APOB PE=4 SV=2	APOB	1.439	0.0410387	Up	515.78	9.9	41	2	47	0.587	0.856	0.853	0.829	1.32	1.288	1.138	1.054	1.111		extracellular	K14462	APOB; apolipoprotein B	map04975 Fat digestion and absorption; map04977 Vitamin digestion and absorption; map04979 Cholesterol metabolism	GO:0000003 reproduction; GO:0001101 response to acid chemical; GO:0001523 retinoid metabolic process; GO:0001568 blood vessel development; GO:0001701 in utero embryonic development; GO:0001944 vasculature development; GO:0002218 activation of innate immune response; GO:0002221 pattern recognition receptor signaling pathway; GO:0002224 toll-like receptor signaling pathway; GO:0002237 response to m…	GO:0000323 lytic vacuole; GO:0005576 extracellular region; GO:0005615 extracellular space; GO:0005622 intracellular; GO:0005623 cell; GO:0005737 cytoplasm; GO:0005764 lysosome; GO:0005768 endosome; GO:0005769 early endosome; GO:0005773 vacuole; GO:0005775 vacuolar lumen; GO:0005783 endoplasmic reticulum; GO:0005788 endoplasmic reticulum lumen; GO:0005789 endoplasmic reticulum membrane; GO:0005790…	GO:0005102 signaling receptor binding; GO:0005215 transporter activity; GO:0005319 lipid transporter activity; GO:0005488 binding; GO:0005515 protein binding; GO:0005539 glycosaminoglycan binding; GO:0005543 phospholipid binding; GO:0008201 heparin binding; GO:0008289 lipid binding; GO:0015248 sterol transporter activity; GO:0019899 enzyme binding; GO:0035473 lipase binding; GO:0043167 ion bindin…	PF09172	Domain of unknown function (DUF1943)	I	KOG4338	Predicted lipoprotein
R0JSX9	Fibrinogen alpha chain (Fragment) OS=Anas platyrhynchos OX=8839 GN=Anapl_07733 PE=4 SV=1	Anapl_07733	1.442	0.00329691	Up	82.432	16.7	10	10	24	0.632	0.583	0.637	1.342	1.459	1.7	0.945	0.803	0.922		cytoplasm,nucleus	K03903	FGA; fibrinogen alpha chain	map04610 Complement and coagulation cascades; map04611 Platelet activation		GO:0005576 extracellular region; GO:0005577 fibrinogen complex; GO:0005615 extracellular space; GO:0032991 protein-containing complex;	GO:0005488 binding; GO:0005515 protein binding; GO:0030674 protein-macromolecule adaptor activity; GO:0060090 molecular adaptor activity;	PF12160; PF00147	Fibrinogen alpha C domain; Fibrinogen beta and gamma chains, C-terminal globular domain	S	KOG2579	Ficolin and related extracellular proteins
R0JQH1	Fasciculation and elongation protein zeta-2 (Fragment) OS=Anas platyrhynchos OX=8839 GN=Anapl_13388 PE=4 SV=1	Anapl_13388	1.442	0.023561	Up	27.717	10	2	2	2	0.949	0.748	0.963	0.804	0.977	0.728	1.289	1.412	1.135		nucleus				GO:0000902 cell morphogenesis; GO:0000904 cell morphogenesis involved in differentiation; GO:0001558 regulation of cell growth; GO:0006810 transport; GO:0006928 movement of cell or subcellular component; GO:0006935 chemotaxis; GO:0007017 microtubule-based process; GO:0007018 microtubule-based movement; GO:0007154 cell communication; GO:0007165 signal transduction; GO:0007275 multicellular organis…	GO:0005622 intracellular; GO:0005623 cell; GO:0005737 cytoplasm; GO:0030424 axon; GO:0036477 somatodendritic compartment; GO:0042995 cell projection; GO:0043005 neuron projection; GO:0043025 neuronal cell body; GO:0044297 cell body; GO:0048471 perinuclear region of cytoplasm; GO:0120025 plasma membrane bounded cell projection;	GO:0000149 SNARE binding; GO:0005198 structural molecule activity; GO:0005488 binding; GO:0005515 protein binding; GO:0008092 cytoskeletal protein binding; GO:0019894 kinesin binding; GO:0019905 syntaxin binding; GO:0030674 protein-macromolecule adaptor activity; GO:0060090 molecular adaptor activity;			U	KOG3919	Kinesin-associated fasciculation and elongation protein involved in axonal transport
A4PBS9	Metallothionein OS=Anas platyrhynchos OX=8839 GN=MT1 PE=2 SV=1	MT1	1.45	0.0263187	Up	6.2775	33.3	3	3	5	0.877	0.826	0.832	1.027	0.726	1.056	1.384	1.304	0.989		extracellular	K14739	MT1_2; metallothionein 1/2	map04212 Longevity regulating pathway - worm; map04978 Mineral absorption				PF00131	Metallothionein
A0A493STN5	Cytochrome b5 heme-binding domain-containing protein OS=Anas platyrhynchos platyrhynchos OX=8840 PE=3 SV=1	--	1.469	0.0174634	Up	14.937	31.8	3	3	4	0.899	0.708	0.733	0.932	1.191	1.129	1.026	1.128	1.284		cytoplasm				GO:0001932 regulation of protein phosphorylation; GO:0001934 positive regulation of protein phosphorylation; GO:0009605 response to external stimulus; GO:0009893 positive regulation of metabolic process; GO:0009966 regulation of signal transduction; GO:0009967 positive regulation of signal transduction; GO:0009991 response to extracellular stimulus; GO:0010469 regulation of signaling receptor act…	GO:0005576 extracellular region; GO:0005615 extracellular space; GO:0005622 intracellular; GO:0005623 cell; GO:0005634 nucleus; GO:0005654 nucleoplasm; GO:0012505 endomembrane system; GO:0016020 membrane; GO:0031974 membrane-enclosed lumen; GO:0031981 nuclear lumen; GO:0043226 organelle; GO:0043227 membrane-bounded organelle; GO:0043229 intracellular organelle; GO:0043231 intracellular membrane-b…	GO:0005102 signaling receptor binding; GO:0005488 binding; GO:0005515 protein binding; GO:0008083 growth factor activity; GO:0030545 receptor regulator activity; GO:0048018 receptor ligand activity; GO:0098772 molecular function regulator;	PF00173	Cytochrome b5-like Heme/Steroid binding domain	S	KOG1110	Putative steroid membrane receptor Hpr6.6/25-Dx
A0A493SUY9	EF-hand domain-containing protein OS=Anas platyrhynchos platyrhynchos OX=8840 PE=3 SV=1	--	1.482	0.0174866	Up	15.082	31.5	5	5	11	0.526	0.554	0.411	1.249	2.555	1.38	0.704	0.804	0.702		cytoplasm	K21128	S100A9; protein S100-A9	map04657 IL-17 signaling pathway				PF01023	S-100/ICaBP type calcium binding domain
R0K449	CDK-activating kinase assembly factor MAT1 (Fragment) OS=Anas platyrhynchos OX=8839 GN=Anapl_01398 PE=4 SV=1	Anapl_01398	1.487	0.0242174	Up	32.33	8.6	2	2	2	0.788	0.927	0.922	0.791	0.894	0.768	1.304	1.525	1.091		cytoplasm	K10842	MNAT1; CDK-activating kinase assembly factor MAT1	map03022 Basal transcription factors; map03420 Nucleotide excision repair	GO:0000079 regulation of cyclin-dependent protein serine/threonine kinase activity; GO:0000082 G1/S transition of mitotic cell cycle; GO:0000278 mitotic cell cycle; GO:0001932 regulation of protein phosphorylation; GO:0006139 nucleobase-containing compound metabolic process; GO:0006259 DNA metabolic process; GO:0006281 DNA repair; GO:0006283 transcription-coupled nucleotide-excision repair; GO:00…	GO:0000428 DNA-directed RNA polymerase complex; GO:0005622 intracellular; GO:0005623 cell; GO:0005634 nucleus; GO:0005654 nucleoplasm; GO:0005667 transcription regulator complex; GO:0005675 transcription factor TFIIH holo complex; GO:0005737 cytoplasm; GO:0005829 cytosol; GO:0016591 RNA polymerase II, holoenzyme; GO:0030880 RNA polymerase complex; GO:0031974 membrane-enclosed lumen; GO:0031981 nu…	GO:0005488 binding; GO:0005515 protein binding; GO:0008270 zinc ion binding; GO:0043167 ion binding; GO:0043169 cation binding; GO:0046872 metal ion binding; GO:0046914 transition metal ion binding; GO:0047485 protein N-terminus binding;			O	KOG3800	Predicted E3 ubiquitin ligase containing RING finger, subunit of transcription/repair factor TFIIH and CDK-activating kinase assembly factor
U3IHM5	HMG-box transcription factor 1 OS=Anas platyrhynchos platyrhynchos OX=8840 GN=HBP1 PE=4 SV=2	HBP1	1.52	0.0113591	Up	58.847	3.2	1	1	1	0.925	0.699	0.83	0.987	1.116	0.714	1.339	1.261	1.131		nucleus	K21644	HBP1; HMG box transcription factor 1		GO:0000122 negative regulation of transcription by RNA polymerase II; GO:0006355 regulation of transcription, DNA-templated; GO:0006357 regulation of transcription by RNA polymerase II; GO:0007049 cell cycle; GO:0007050 cell cycle arrest; GO:0009889 regulation of biosynthetic process; GO:0009890 negative regulation of biosynthetic process; GO:0009892 negative regulation of metabolic process; GO:0…	GO:0005622 intracellular; GO:0005623 cell; GO:0005634 nucleus; GO:0005654 nucleoplasm; GO:0016604 nuclear body; GO:0016607 nuclear speck; GO:0031974 membrane-enclosed lumen; GO:0031981 nuclear lumen; GO:0043226 organelle; GO:0043227 membrane-bounded organelle; GO:0043229 intracellular organelle; GO:0043231 intracellular membrane-bounded organelle; GO:0043233 organelle lumen; GO:0070013 intracellu…	GO:0000976 transcription regulatory region sequence-specific DNA binding; GO:0000977 RNA polymerase II transcription regulatory region sequence-specific DNA binding; GO:0000978 RNA polymerase II cis-regulatory region sequence-specific DNA binding; GO:0000981 DNA-binding transcription factor activity, RNA polymerase II-specific; GO:0000987 cis-regulatory region sequence-specific DNA binding; GO:00…	PF00505	HMG (high mobility group) box	K	KOG2746	HMG-box transcription factor Capicua and related proteins
U3I635	CWC15 spliceosome associated protein homolog OS=Anas platyrhynchos platyrhynchos OX=8840 GN=CWC15 PE=4 SV=1	CWC15	1.534	0.0360843	Up	26.676	24.3	4	3	3	0.923	0.879	0.761	0.821	0.81	0.895	1.019	1.518	1.395		nucleus	K12863	CWC15; protein CWC15	map03040 Spliceosome	GO:0000375 RNA splicing, via transesterification reactions; GO:0000377 RNA splicing, via transesterification reactions with bulged adenosine as nucleophile; GO:0000398 mRNA splicing, via spliceosome; GO:0006139 nucleobase-containing compound metabolic process; GO:0006396 RNA processing; GO:0006397 mRNA processing; GO:0006725 cellular aromatic compound metabolic process; GO:0006807 nitrogen compou…	GO:0005622 intracellular; GO:0005623 cell; GO:0005634 nucleus; GO:0005681 spliceosomal complex; GO:0005684 U2-type spliceosomal complex; GO:0032991 protein-containing complex; GO:0043226 organelle; GO:0043227 membrane-bounded organelle; GO:0043229 intracellular organelle; GO:0043231 intracellular membrane-bounded organelle; GO:0071007 U2-type catalytic step 2 spliceosome; GO:0071013 catalytic ste…	GO:0003676 nucleic acid binding; GO:0003723 RNA binding; GO:0005488 binding; GO:0097159 organic cyclic compound binding; GO:1901363 heterocyclic compound binding;			A	KOG3228	Uncharacterized conserved protein
R0LYT6	Histone demethylase JARID1B (Fragment) OS=Anas platyrhynchos OX=8839 GN=Anapl_02074 PE=4 SV=1	Anapl_02074	1.803	0.0332261	Up	171.83	0.7	1	1	1	0.784	0.502	0.877	0.933	1.001	1.001	1.241	1.522	1.137		nucleus	K11446	KDM5, JARID1; [histone H3]-trimethyl-L-lysine4 demethylase [EC:1.14.11.67]		GO:0000003 reproduction; GO:0001763 morphogenesis of a branching structure; GO:0002009 morphogenesis of an epithelium; GO:0002164 larval development; GO:0003006 developmental process involved in reproduction; GO:0006325 chromatin organization; GO:0006355 regulation of transcription, DNA-templated; GO:0006357 regulation of transcription by RNA polymerase II; GO:0006464 cellular protein modificatio…	GO:0000118 histone deacetylase complex; GO:0000228 nuclear chromosome; GO:0000785 chromatin; GO:0000790 nuclear chromatin; GO:0005622 intracellular; GO:0005623 cell; GO:0005634 nucleus; GO:0005654 nucleoplasm; GO:0005694 chromosome; GO:0005737 cytoplasm; GO:0005829 cytosol; GO:0031974 membrane-enclosed lumen; GO:0031981 nuclear lumen; GO:0032991 protein-containing complex; GO:0043226 organelle; G…	GO:0000981 DNA-binding transcription factor activity, RNA polymerase II-specific; GO:0003676 nucleic acid binding; GO:0003677 DNA binding; GO:0003690 double-stranded DNA binding; GO:0003700 DNA-binding transcription factor activity; GO:0003712 transcription coregulator activity; GO:0003714 transcription corepressor activity; GO:0003824 catalytic activity; GO:0005488 binding; GO:0005515 protein bi…	PF01388; PF00628; PF02373; PF02928	ARID/BRIGHT DNA binding domain; PHD-finger; JmjC domain, hydroxylase; C5HC2 zinc finger	K	KOG1246	DNA-binding protein jumonji/RBP2/SMCY, contains JmjC domain
R0JJC4	Methylmalonyl-CoA epimerase, mitochondrial (Fragment) OS=Anas platyrhynchos OX=8839 GN=Anapl_06136 PE=4 SV=1	Anapl_06136	1.907	6.69394e-05	Up	18.024	18.8	3	3	5	0.829	0.79	0.74	0.751	0.633	0.759	1.554	1.47	1.474		mitochondria	K05606	MCEE, epi; methylmalonyl-CoA/ethylmalonyl-CoA epimerase [EC:5.1.99.1]	map00280 Valine, leucine and isoleucine degradation; map00630 Glyoxylate and dicarboxylate metabolism; map00640 Propanoate metabolism; map01100 Metabolic pathways; map01200 Carbon metabolism	GO:0006082 organic acid metabolic process; GO:0006139 nucleobase-containing compound metabolic process; GO:0006163 purine nucleotide metabolic process; GO:0006629 lipid metabolic process; GO:0006631 fatty acid metabolic process; GO:0006637 acyl-CoA metabolic process; GO:0006725 cellular aromatic compound metabolic process; GO:0006732 coenzyme metabolic process; GO:0006753 nucleoside phosphate met…	GO:0005622 intracellular; GO:0005623 cell; GO:0005737 cytoplasm; GO:0005739 mitochondrion; GO:0005759 mitochondrial matrix; GO:0031974 membrane-enclosed lumen; GO:0043226 organelle; GO:0043227 membrane-bounded organelle; GO:0043229 intracellular organelle; GO:0043231 intracellular membrane-bounded organelle; GO:0043233 organelle lumen; GO:0070013 intracellular organelle lumen;	GO:0003824 catalytic activity; GO:0004493 methylmalonyl-CoA epimerase activity; GO:0016853 isomerase activity; GO:0016854 racemase and epimerase activity;			G	KOG2944	Glyoxalase
U3IZD2	URB1 ribosome biogenesis homolog OS=Anas platyrhynchos platyrhynchos OX=8840 GN=URB1 PE=4 SV=2	URB1	1.911	0.000147127	Up	259.19	3.4	8	8	8	0.664	0.612	0.622	1.163	0.909	1.421	1.128	1.289	1.21		cytoplasm	K14861	URB1; nucleolar pre-ribosomal-associated protein 1			GO:0001650 fibrillar center; GO:0005622 intracellular; GO:0005623 cell; GO:0005634 nucleus; GO:0005730 nucleolus; GO:0031974 membrane-enclosed lumen; GO:0031981 nuclear lumen; GO:0043226 organelle; GO:0043227 membrane-bounded organelle; GO:0043228 non-membrane-bounded organelle; GO:0043229 intracellular organelle; GO:0043231 intracellular membrane-bounded organelle; GO:0043232 intracellular non-m…				S	KOG1791	Uncharacterized conserved protein
R0LL81	Uncharacterized protein OS=Anas platyrhynchos OX=8839 GN=Anapl_06247 PE=4 SV=1	Anapl_06247	4.241	0.000163608	Up	78.394	3	1	1	2	0.373	0.538	0.446	0.588	0.512	0.43	1.904	1.953	1.898		cytoplasm
