# Supplementary material for: Intergrated Transcriptomic and Proteomic Analysis Revealed the Differential Responses to Novel Duck Reovirus Infection in the Bursa of Fabricius of Cairna moschata
Source: Viruses. 2022 Jul 25;14(8):1615. doi: 10.3390/v14081615 (PMC9332436; doi:10.3390/v14081615)
Supplement: Supplementary file 1 [file viruses-14-01615-s001.zip › Table S5.xlsx]

## Sheet: Sheet1
Table S5 The detail information of the DAPs involved in the innate and adaptive immune responses.
Protein accession	Protein description	Gene name	MW [kDa]	Coverage [%]	Peptides	Unique peptides	PSMs	Con_1	Con_2	Con_3	HN10_1	HN10_2	HN10_3	JDm10_1	JDm10_2	JDm10_3	HN10/Con Ratio	HN10/Con P value	HN10/JDm10 Ratio	HN10/JDm10 P value	JDm10/Con Ratio	JDm10/Con P value	Unnamed: 23	Subcellular localization	KEGG KO No.	KEGG Gene	KEGG pathway	Biological Process	Cellular Component	Molecular Function	Pfam ID	Domain description	KOG category	KOG NO.	KOG description
A0A5J6VNK8	Toll-like receptor 3 OS=Anas platyrhynchos OX=8839 GN=TLR-3 PE=2 SV=1	TLR-3	102.2	4.7	4	4	4																	peroxisome	K05401	TLR3, CD283; toll-like receptor 3	map04217 Necroptosis; map04620 Toll-like receptor signaling pathway; map05160 Hepatitis C; map05161 Hepatitis B; map05164 Influenza A; map05165 Human papillomavirus infection; map05167 Kaposi sarcoma-associated herpesvirus infection; map05168 Herpes simplex virus 1 infection	GO:0001774 microglial cell activation; GO:0001775 cell activation; GO:0001817 regulation of cytokine production; GO:0001819 positive regulation of cytokine production; GO:0001932 regulation of protein phosphorylation; GO:0001934 positive regulation of protein phosphorylation; GO:0002218 activation of innate immune response; GO:0002221 pattern recognition receptor signaling pathway; GO:0002224 tol…	GO:0000139 Golgi membrane; GO:0000323 lytic vacuole; GO:0005622 intracellular; GO:0005623 cell; GO:0005737 cytoplasm; GO:0005764 lysosome; GO:0005765 lysosomal membrane; GO:0005768 endosome; GO:0005773 vacuole; GO:0005774 vacuolar membrane; GO:0005783 endoplasmic reticulum; GO:0005789 endoplasmic reticulum membrane; GO:0005794 Golgi apparatus; GO:0005886 plasma membrane; GO:0005887 integral compo…	GO:0003676 nucleic acid binding; GO:0003723 RNA binding; GO:0003725 double-stranded RNA binding; GO:0004888 transmembrane signaling receptor activity; GO:0005488 binding; GO:0005515 protein binding; GO:0038023 signaling receptor activity; GO:0042802 identical protein binding; GO:0060089 molecular transducer activity; GO:0097159 organic cyclic compound binding; GO:1901363 heterocyclic compound bin…			T	KOG4641	FOG: Toll/interleukin receptor and related proteins containing LRR and TIR repeats
A0A493TFA3	DExD/H-box helicase 58 OS=Anas platyrhynchos platyrhynchos OX=8840 GN=DDX58 PE=4 SV=1	RIG-I	88.693	17	14	14	22	0.862	0.888	0.865	1.103	1.357	1.393	0.849	0.826	0.881	1.473	0.00680335	1.507	0.00599073	0.977	0.331385		cytoplasm	K12646	DDX58, RIG-I; ATP-dependent RNA helicase DDX58 [EC:3.6.4.13]	map04064 NF-kappa B signaling pathway; map04622 RIG-I-like receptor signaling pathway; map04623 Cytosolic DNA-sensing pathway; map05160 Hepatitis C; map05161 Hepatitis B; map05162 Measles; map05164 Influenza A; map05168 Herpes simplex virus 1 infection; map05169 Epstein-Barr virus infection	GO:0000003 reproduction; GO:0000578 embryonic axis specification; GO:0001817 regulation of cytokine production; GO:0001818 negative regulation of cytokine production; GO:0001819 positive regulation of cytokine production; GO:0002218 activation of innate immune response; GO:0002221 pattern recognition receptor signaling pathway; GO:0002230 positive regulation of defense response to virus by host; …	GO:0000228 nuclear chromosome; GO:0000793 condensed chromosome; GO:0000794 condensed nuclear chromosome; GO:0001726 ruffle; GO:0005622 intracellular; GO:0005623 cell; GO:0005634 nucleus; GO:0005694 chromosome; GO:0005737 cytoplasm; GO:0005829 cytosol; GO:0005856 cytoskeleton; GO:0005886 plasma membrane; GO:0005911 cell-cell junction; GO:0005923 bicellular tight junction; GO:0015629 actin cytoskel…	GO:0003676 nucleic acid binding; GO:0003677 DNA binding; GO:0003690 double-stranded DNA binding; GO:0003723 RNA binding; GO:0003725 double-stranded RNA binding; GO:0003727 single-stranded RNA binding; GO:0003824 catalytic activity; GO:0005488 binding; GO:0005515 protein binding; GO:0008186 RNA-dependent ATPase activity; GO:0008270 zinc ion binding; GO:0016462 pyrophosphatase activity; GO:0016787 …	PF00270; PF11648	DEAD/DEAH box helicase; C-terminal domain of RIG-I	A	KOG0354	DEAD-box like helicase
R0KSB1	Interferon-induced helicase C domain-containing protein 1 (Fragment) OS=Anas platyrhynchos OX=8839 GN=Anapl_07611 PE=4 SV=1	MDA5	113.62	21.4	20	20	24	0.788	0.854	0.85	0.985	1.599	1.484	0.766	0.822	0.751	1.632	0.037301	1.739	0.0253637	0.939	0.168808		cytoplasm	K12647	IFIH1, MDA5; interferon-induced helicase C domain-containing protein 1 [EC:3.6.4.13]	map04622 RIG-I-like receptor signaling pathway; map05161 Hepatitis B; map05162 Measles; map05164 Influenza A; map05168 Herpes simplex virus 1 infection	GO:0000003 reproduction; GO:0000578 embryonic axis specification; GO:0001817 regulation of cytokine production; GO:0001818 negative regulation of cytokine production; GO:0001819 positive regulation of cytokine production; GO:0002218 activation of innate immune response; GO:0002221 pattern recognition receptor signaling pathway; GO:0002252 immune effector process; GO:0002253 activation of immune r…	GO:0000228 nuclear chromosome; GO:0000793 condensed chromosome; GO:0000794 condensed nuclear chromosome; GO:0005622 intracellular; GO:0005623 cell; GO:0005634 nucleus; GO:0005694 chromosome; GO:0005737 cytoplasm; GO:0005829 cytosol; GO:0031974 membrane-enclosed lumen; GO:0031981 nuclear lumen; GO:0032991 protein-containing complex; GO:0035770 ribonucleoprotein granule; GO:0036464 cytoplasmic ribo…	GO:0003676 nucleic acid binding; GO:0003723 RNA binding; GO:0003725 double-stranded RNA binding; GO:0003727 single-stranded RNA binding; GO:0003824 catalytic activity; GO:0005488 binding; GO:0005515 protein binding; GO:0008186 RNA-dependent ATPase activity; GO:0008270 zinc ion binding; GO:0016462 pyrophosphatase activity; GO:0016787 hydrolase activity; GO:0016817 hydrolase activity, acting on aci…	PF11648	C-terminal domain of RIG-I	A	KOG0354	DEAD-box like helicase
A0A493U4C6	DExH-box helicase 58 OS=Anas platyrhynchos platyrhynchos OX=8840 GN=DHX58 PE=4 SV=1	LPG2	115.01	5.8	5	5	7	1.032	1.011	0.933	0.99	0.966	1.044	1.166	0.921	0.986	1.008	0.836586	0.976	0.803618	1.033	0.732724		nucleus	K12649	DHX58, LGP2; ATP-dependent RNA helicase DHX58 [EC:3.6.4.13]	map04622 RIG-I-like receptor signaling pathway	GO:0001817 regulation of cytokine production; GO:0001818 negative regulation of cytokine production; GO:0001819 positive regulation of cytokine production; GO:0002682 regulation of immune system process; GO:0002683 negative regulation of immune system process; GO:0002684 positive regulation of immune system process; GO:0002697 regulation of immune effector process; GO:0002698 negative regulation …	GO:0005622 intracellular; GO:0005623 cell; GO:0005737 cytoplasm;	GO:0003676 nucleic acid binding; GO:0003723 RNA binding; GO:0003725 double-stranded RNA binding; GO:0003727 single-stranded RNA binding; GO:0005488 binding; GO:0008270 zinc ion binding; GO:0043167 ion binding; GO:0043169 cation binding; GO:0046872 metal ion binding; GO:0046914 transition metal ion binding; GO:0097159 organic cyclic compound binding; GO:1901363 heterocyclic compound binding;	PF11648	C-terminal domain of RIG-I	A	KOG0354	DEAD-box like helicase
R0JSD8	Translocation-associated membrane protein 1 (Fragment) OS=Anas platyrhynchos OX=8839 GN=Anapl_06214 PE=4 SV=1	TRAM	34.046	17.4	4	4	4	1.093	1.101	1.012	0.786	1.172	1.055	0.875	0.977	0.991	0.94	0.572648	1.06	0.73456	0.887	0.0642255		plasma membrane	K14010	TRAM1; translocating chain-associated membrane protein 1	map04141 Protein processing in endoplasmic reticulum	GO:0006605 protein targeting; GO:0006612 protein targeting to membrane; GO:0006613 cotranslational protein targeting to membrane; GO:0006614 SRP-dependent cotranslational protein targeting to membrane; GO:0006616 SRP-dependent cotranslational protein targeting to membrane, translocation; GO:0006810 transport; GO:0006886 intracellular protein transport; GO:0006897 endocytosis; GO:0006909 phagocyto…	GO:0005622 intracellular; GO:0005623 cell; GO:0005737 cytoplasm; GO:0005783 endoplasmic reticulum; GO:0005789 endoplasmic reticulum membrane; GO:0005791 rough endoplasmic reticulum; GO:0005886 plasma membrane; GO:0012505 endomembrane system; GO:0016020 membrane; GO:0016021 integral component of membrane; GO:0030425 dendrite; GO:0031224 intrinsic component of membrane; GO:0031984 organelle subcomp…	GO:0038023 signaling receptor activity; GO:0060089 molecular transducer activity;	PF03798	TLC domain	U	KOG1608	Protein transporter of the TRAM (translocating chain-associating membrane) superfamily
R0JF44	TIR domain-containing adapter molecule 1 (Fragment) OS=Anas platyrhynchos OX=8839 GN=Anapl_14381 PE=4 SV=1	TRIF	74.309	2.9	2	2	3	1.039	1.085	0.989	1.069	0.981	0.88	1.021	1.058	0.911	0.941	0.369146	0.98	0.781364	0.96	0.472056		cytoplasm	K05842	TRIF; toll-like receptor adapter molecule 1	map04064 NF-kappa B signaling pathway; map04217 Necroptosis; map04620 Toll-like receptor signaling pathway; map04621 NOD-like receptor signaling pathway; map05133 Pertussis; map05135 Yersinia infection; map05142 Chagas disease (American trypanosomiasis); map05160 Hepatitis C; map05161 Hepatitis B; map05164 Influenza A; map05165 Human papillomavirus infection; map05167 Kaposi sarcoma-associated he…	GO:0001505 regulation of neurotransmitter levels; GO:0001775 cell activation; GO:0001817 regulation of cytokine production; GO:0001819 positive regulation of cytokine production; GO:0002218 activation of innate immune response; GO:0002221 pattern recognition receptor signaling pathway; GO:0002224 toll-like receptor signaling pathway; GO:0002237 response to molecule of bacterial origin; GO:0002252…	GO:0005622 intracellular; GO:0005623 cell; GO:0005737 cytoplasm; GO:0005768 endosome; GO:0005829 cytosol; GO:0010008 endosome membrane; GO:0012505 endomembrane system; GO:0016020 membrane; GO:0031090 organelle membrane; GO:0031410 cytoplasmic vesicle; GO:0031982 vesicle; GO:0032991 protein-containing complex; GO:0043226 organelle; GO:0043227 membrane-bounded organelle; GO:0043229 intracellular or…	GO:0005488 binding; GO:0005515 protein binding; GO:0019899 enzyme binding; GO:0019900 kinase binding; GO:0019901 protein kinase binding;
W5ZTC1	Myeloid differentiation factor 88 (Fragment) OS=Anas platyrhynchos OX=8839 GN=MyD88 PE=2 SV=1	MyD88	27.897	24	5	5	5																	extracellular	K04729	MYD88; myeloid differentiation primary response protein MyD88	map04010 MAPK signaling pathway; map04064 NF-kappa B signaling pathway; map04620 Toll-like receptor signaling pathway; map04621 NOD-like receptor signaling pathway; map04624 Toll and Imd signaling pathway; map05130 Pathogenic Escherichia coli infection; map05131 Shigellosis; map05132 Salmonella infection; map05133 Pertussis; map05134 Legionellosis; map05135 Yersinia infection; map05140 Leishmania…	GO:0000165 MAPK cascade; GO:0001775 cell activation; GO:0001816 cytokine production; GO:0001817 regulation of cytokine production; GO:0001819 positive regulation of cytokine production; GO:0001885 endothelial cell development; GO:0001932 regulation of protein phosphorylation; GO:0001934 positive regulation of protein phosphorylation; GO:0002064 epithelial cell development; GO:0002218 activation o…	GO:0005622 intracellular; GO:0005623 cell; GO:0005634 nucleus; GO:0005737 cytoplasm; GO:0005768 endosome; GO:0005829 cytosol; GO:0005886 plasma membrane; GO:0010008 endosome membrane; GO:0012505 endomembrane system; GO:0014069 postsynaptic density; GO:0016020 membrane; GO:0031090 organelle membrane; GO:0031410 cytoplasmic vesicle; GO:0031982 vesicle; GO:0032279 asymmetric synapse; GO:0032991 prot…	GO:0005102 signaling receptor binding; GO:0005121 Toll binding; GO:0005123 death receptor binding; GO:0005126 cytokine receptor binding; GO:0005149 interleukin-1 receptor binding; GO:0005488 binding; GO:0005515 protein binding; GO:0005543 phospholipid binding; GO:0005546 phosphatidylinositol-4,5-bisphosphate binding; GO:0008289 lipid binding; GO:0019904 protein domain specific binding; GO:0032813…	PF00531; PF13676	Death domain; TIR domain
A0A493TB44	Protein kinase domain-containing protein OS=Anas platyrhynchos platyrhynchos OX=8840 PE=4 SV=1	IRAK4	59.831	15.9	6	6	6	1.006	0.918	0.983	0.993	1.079	1.023	0.931	0.99	1.087	1.065	0.161932	1.029	0.5897	1.035	0.567093		cytoplasm	K04733	IRAK4; interleukin-1 receptor-associated kinase 4 [EC:2.7.11.1]	map04010 MAPK signaling pathway; map04064 NF-kappa B signaling pathway; map04620 Toll-like receptor signaling pathway; map04621 NOD-like receptor signaling pathway; map04624 Toll and Imd signaling pathway; map04722 Neurotrophin signaling pathway; map05130 Pathogenic Escherichia coli infection; map05133 Pertussis; map05135 Yersinia infection; map05140 Leishmaniasis; map05142 Chagas disease (Americ…	GO:0000165 MAPK cascade; GO:0001816 cytokine production; GO:0002218 activation of innate immune response; GO:0002221 pattern recognition receptor signaling pathway; GO:0002224 toll-like receptor signaling pathway; GO:0002252 immune effector process; GO:0002253 activation of immune response; GO:0002376 immune system process; GO:0002443 leukocyte mediated immunity; GO:0002444 myeloid leukocyte medi…	GO:0005576 extracellular region; GO:0005615 extracellular space; GO:0005622 intracellular; GO:0005623 cell; GO:0005634 nucleus; GO:0005737 cytoplasm; GO:0005768 endosome; GO:0005829 cytosol; GO:0005886 plasma membrane; GO:0010008 endosome membrane; GO:0012505 endomembrane system; GO:0016020 membrane; GO:0031090 organelle membrane; GO:0031410 cytoplasmic vesicle; GO:0031982 vesicle; GO:0043226 org…	GO:0003824 catalytic activity; GO:0004672 protein kinase activity; GO:0004674 protein serine/threonine kinase activity; GO:0005102 signaling receptor binding; GO:0005126 cytokine receptor binding; GO:0005149 interleukin-1 receptor binding; GO:0005488 binding; GO:0005515 protein binding; GO:0016301 kinase activity; GO:0016740 transferase activity; GO:0016772 transferase activity, transferring phos…	PF00069	Protein kinase domain	T	KOG1187	Serine/threonine protein kinase
U3I7F5	Interleukin 1 receptor associated kinase 2 OS=Anas platyrhynchos platyrhynchos OX=8840 GN=IRAK2 PE=4 SV=2	IRAK2	81.728	4	3	3	3	0.966	0.934	0.937	1.044	1.05	1.137	0.986	1.023	0.963	1.139	0.0118958	1.087	0.0637629	1.048	0.0879546		nucleus	K04731	IRAK2; interleukin-1 receptor-associated kinase 2 [EC:2.7.11.1]	map04722 Neurotrophin signaling pathway; map05152 Tuberculosis	GO:0000165 MAPK cascade; GO:0000187 activation of MAPK activity; GO:0001932 regulation of protein phosphorylation; GO:0001934 positive regulation of protein phosphorylation; GO:0001959 regulation of cytokine-mediated signaling pathway; GO:0002218 activation of innate immune response; GO:0002221 pattern recognition receptor signaling pathway; GO:0002224 toll-like receptor signaling pathway; GO:000…	GO:0005622 intracellular; GO:0005623 cell; GO:0005634 nucleus; GO:0005737 cytoplasm; GO:0005768 endosome; GO:0005829 cytosol; GO:0005886 plasma membrane; GO:0010008 endosome membrane; GO:0012505 endomembrane system; GO:0016020 membrane; GO:0031090 organelle membrane; GO:0031410 cytoplasmic vesicle; GO:0031982 vesicle; GO:0043226 organelle; GO:0043227 membrane-bounded organelle; GO:0043229 intrace…	GO:0003824 catalytic activity; GO:0004672 protein kinase activity; GO:0004674 protein serine/threonine kinase activity; GO:0005488 binding; GO:0005515 protein binding; GO:0016301 kinase activity; GO:0016740 transferase activity; GO:0016772 transferase activity, transferring phosphorus-containing groups; GO:0016773 phosphotransferase activity, alcohol group as acceptor; GO:0042802 identical protei…	PF00531; PF00069	Death domain; Protein kinase domain	T	KOG1187	Serine/threonine protein kinase
U3I7F5	Interleukin 1 receptor associated kinase 2 OS=Anas platyrhynchos platyrhynchos OX=8840 GN=IRAK2 PE=4 SV=2	IRAK2	81.728	4	3	3	3	0.966	0.934	0.937	1.044	1.05	1.137	0.986	1.023	0.963	1.139	0.0118958	1.087	0.0637629	1.048	0.0879546		nucleus	K04731	IRAK2; interleukin-1 receptor-associated kinase 2 [EC:2.7.11.1]	map04722 Neurotrophin signaling pathway; map05152 Tuberculosis	GO:0000165 MAPK cascade; GO:0000187 activation of MAPK activity; GO:0001932 regulation of protein phosphorylation; GO:0001934 positive regulation of protein phosphorylation; GO:0001959 regulation of cytokine-mediated signaling pathway; GO:0002218 activation of innate immune response; GO:0002221 pattern recognition receptor signaling pathway; GO:0002224 toll-like receptor signaling pathway; GO:000…	GO:0005622 intracellular; GO:0005623 cell; GO:0005634 nucleus; GO:0005737 cytoplasm; GO:0005768 endosome; GO:0005829 cytosol; GO:0005886 plasma membrane; GO:0010008 endosome membrane; GO:0012505 endomembrane system; GO:0016020 membrane; GO:0031090 organelle membrane; GO:0031410 cytoplasmic vesicle; GO:0031982 vesicle; GO:0043226 organelle; GO:0043227 membrane-bounded organelle; GO:0043229 intrace…	GO:0003824 catalytic activity; GO:0004672 protein kinase activity; GO:0004674 protein serine/threonine kinase activity; GO:0005488 binding; GO:0005515 protein binding; GO:0016301 kinase activity; GO:0016740 transferase activity; GO:0016772 transferase activity, transferring phosphorus-containing groups; GO:0016773 phosphotransferase activity, alcohol group as acceptor; GO:0042802 identical protei…	PF00531; PF00069	Death domain; Protein kinase domain	T	KOG1187	Serine/threonine protein kinase
U3J1C1	TNF receptor-associated factor OS=Anas platyrhynchos platyrhynchos OX=8840 GN=TRAF6 PE=3 SV=2	TRAF6	62.033	14.5	6	6	6	0.884	1.01	0.988	1.022	0.992	1.052	1.12	0.998	0.979	1.064	0.228831	0.99	0.859339	1.075	0.289373		nucleus	K03175	TRAF6; TNF receptor-associated factor 6 [EC:2.3.2.27]	map04010 MAPK signaling pathway; map04013 MAPK signaling pathway - fly; map04064 NF-kappa B signaling pathway; map04120 Ubiquitin mediated proteolysis; map04140 Autophagy - animal; map04144 Endocytosis; map04214 Apoptosis - fly; map04380 Osteoclast differentiation; map04620 Toll-like receptor signaling pathway; map04621 NOD-like receptor signaling pathway; map04622 RIG-I-like receptor signaling p…	GO:0000122 negative regulation of transcription by RNA polymerase II; GO:0000165 MAPK cascade; GO:0000187 activation of MAPK activity; GO:0000209 protein polyubiquitination; GO:0001503 ossification; GO:0001700 embryonic development via the syncytial blastoderm; GO:0001773 myeloid dendritic cell activation; GO:0001775 cell activation; GO:0001817 regulation of cytokine production; GO:0001819 positi…	GO:0005622 intracellular; GO:0005623 cell; GO:0005634 nucleus; GO:0005737 cytoplasm; GO:0005768 endosome; GO:0005811 lipid droplet; GO:0005829 cytosol; GO:0005886 plasma membrane; GO:0005887 integral component of plasma membrane; GO:0009898 cytoplasmic side of plasma membrane; GO:0010008 endosome membrane; GO:0012505 endomembrane system; GO:0016020 membrane; GO:0016021 integral component of membr…	GO:0003824 catalytic activity; GO:0004842 ubiquitin-protein transferase activity; GO:0005102 signaling receptor binding; GO:0005126 cytokine receptor binding; GO:0005164 tumor necrosis factor receptor binding; GO:0005488 binding; GO:0005515 protein binding; GO:0008270 zinc ion binding; GO:0016740 transferase activity; GO:0019787 ubiquitin-like protein transferase activity; GO:0019899 enzyme bindi…	PF13923	Zinc finger, C3HC4 type (RING finger)	O	KOG0297	TNF receptor-associated factor
A0A493TKX1	TRAF3 OS=Anas platyrhynchos platyrhynchos OX=8840 GN=TRAF3IP3 PE=4 SV=1	TRAF3	64.818	17.3	8	8	9	0.844	0.977	1.062	1.026	0.988	0.886	1.035	1.189	1.093	1.006	0.921464	0.874	0.0871001	1.151	0.141868		cytoplasm,nucleus
R0KWS2	Mitogen-activated protein kinase kinase kinase 2 (Fragment) OS=Anas platyrhynchos OX=8839 GN=Anapl_16634 PE=4 SV=1	MAPK2	69.912	8.2	4	2	5	0.894	0.855	0.934	1.032	1.178	0.849	0.857	1.197	1.217	1.14	0.280241	0.935	0.691605	1.219	0.186713		nucleus	K04420	MAP3K2, MEKK2; mitogen-activated protein kinase kinase kinase 2 [EC:2.7.11.25]	map04010 MAPK signaling pathway; map04540 Gap junction; map04912 GnRH signaling pathway	GO:0000165 MAPK cascade; GO:0000186 activation of MAPKK activity; GO:0000187 activation of MAPK activity; GO:0001932 regulation of protein phosphorylation; GO:0001934 positive regulation of protein phosphorylation; GO:0006355 regulation of transcription, DNA-templated; GO:0006464 cellular protein modification process; GO:0006468 protein phosphorylation; GO:0006793 phosphorus metabolic process; GO…	GO:0005622 intracellular; GO:0005623 cell; GO:0005634 nucleus; GO:0005654 nucleoplasm; GO:0005737 cytoplasm; GO:0005829 cytosol; GO:0031974 membrane-enclosed lumen; GO:0031981 nuclear lumen; GO:0043226 organelle; GO:0043227 membrane-bounded organelle; GO:0043229 intracellular organelle; GO:0043231 intracellular membrane-bounded organelle; GO:0043233 organelle lumen; GO:0070013 intracellular organ…	GO:0003824 catalytic activity; GO:0004672 protein kinase activity; GO:0004674 protein serine/threonine kinase activity; GO:0004709 MAP kinase kinase kinase activity; GO:0005488 binding; GO:0005515 protein binding; GO:0016301 kinase activity; GO:0016740 transferase activity; GO:0016772 transferase activity, transferring phosphorus-containing groups; GO:0016773 phosphotransferase activity, alcohol …	PF00564; PF00069	PB1 domain; Protein kinase domain	T	KOG0198	MEKK and related serine/threonine protein kinases
U3J8B8	Mitogen-activated protein kinase kinase kinase 5 OS=Anas platyrhynchos platyrhynchos OX=8840 GN=MAP3K5 PE=4 SV=2	MAPK5	138.6	4.1	4	4	4	0.97	0.949	0.983	1.009	0.913	0.871	1.029	1.082	1.209	0.962	0.41932	0.841	0.05537	1.144	0.0531354		cytoplasm	K04426	MAP3K5, ASK1; mitogen-activated protein kinase kinase kinase 5 [EC:2.7.11.25]	map01524 Platinum drug resistance; map04010 MAPK signaling pathway; map04013 MAPK signaling pathway - fly; map04071 Sphingolipid signaling pathway; map04141 Protein processing in endoplasmic reticulum; map04210 Apoptosis; map04214 Apoptosis - fly; map04530 Tight junction; map04668 TNF signaling pathway; map04714 Thermogenesis; map04722 Neurotrophin signaling pathway; map04932 Non-alcoholic fatty …	GO:0000003 reproduction; GO:0000165 MAPK cascade; GO:0000186 activation of MAPKK activity; GO:0000187 activation of MAPK activity; GO:0000302 response to reactive oxygen species; GO:0001932 regulation of protein phosphorylation; GO:0001934 positive regulation of protein phosphorylation; GO:0002225 positive regulation of antimicrobial peptide production; GO:0002376 immune system process; GO:000268…	GO:0005622 intracellular; GO:0005623 cell; GO:0005737 cytoplasm; GO:0005783 endoplasmic reticulum; GO:0005789 endoplasmic reticulum membrane; GO:0005829 cytosol; GO:0005886 plasma membrane; GO:0009897 external side of plasma membrane; GO:0009986 cell surface; GO:0012505 endomembrane system; GO:0014069 postsynaptic density; GO:0016020 membrane; GO:0030424 axon; GO:0031984 organelle subcompartment;…	GO:0000166 nucleotide binding; GO:0000287 magnesium ion binding; GO:0003824 catalytic activity; GO:0004672 protein kinase activity; GO:0004674 protein serine/threonine kinase activity; GO:0004709 MAP kinase kinase kinase activity; GO:0005488 binding; GO:0005515 protein binding; GO:0005524 ATP binding; GO:0008144 drug binding; GO:0016301 kinase activity; GO:0016740 transferase activity; GO:0016772…	PF00069	Protein kinase domain	T	KOG4279	Serine/threonine protein kinase
A0A493ST58	Mitogen-activated protein kinase kinase kinase kinase 3 OS=Anas platyrhynchos platyrhynchos OX=8840 GN=MAP4K3 PE=3 SV=1	MAPK3	91.982	3.2	3	2	3																	cytoplasm	K04406	MAP4K3, GLK; mitogen-activated protein kinase kinase kinase kinase 3 [EC:2.7.11.1]	map04010 MAPK signaling pathway	GO:0000165 MAPK cascade; GO:0000185 activation of MAPKKK activity; GO:0001932 regulation of protein phosphorylation; GO:0001934 positive regulation of protein phosphorylation; GO:0006464 cellular protein modification process; GO:0006468 protein phosphorylation; GO:0006793 phosphorus metabolic process; GO:0006796 phosphate-containing compound metabolic process; GO:0006807 nitrogen compound metabol…	GO:0005622 intracellular; GO:0005623 cell; GO:0005737 cytoplasm; GO:0005829 cytosol;	GO:0000166 nucleotide binding; GO:0003824 catalytic activity; GO:0004672 protein kinase activity; GO:0004674 protein serine/threonine kinase activity; GO:0005488 binding; GO:0005515 protein binding; GO:0005524 ATP binding; GO:0008144 drug binding; GO:0008349 MAP kinase kinase kinase kinase activity; GO:0016301 kinase activity; GO:0016740 transferase activity; GO:0016772 transferase activity, tran…	PF00069	Protein kinase domain	T	KOG0576	Mitogen-activated protein kinase kinase kinase kinase (MAP4K), germinal center kinase family
U3IPG7	Mitogen-activated protein kinase kinase kinase 1 OS=Anas platyrhynchos platyrhynchos OX=8840 GN=MAP3K1 PE=4 SV=2	MAPK1	162.59	2.9	3	3	3	0.97	0.92	0.923	0.974	0.928	1.074	1.214	1.013	1.019	1.058	0.302031	0.917	0.310124	1.154	0.0863424		nucleus	K04416	MAP3K1, MEKK1; mitogen-activated protein kinase kinase kinase 1 [EC:2.7.11.25]	map04010 MAPK signaling pathway; map04120 Ubiquitin mediated proteolysis; map04530 Tight junction; map04622 RIG-I-like receptor signaling pathway; map04722 Neurotrophin signaling pathway; map04912 GnRH signaling pathway; map04935 Growth hormone synthesis, secretion and action; map05161 Hepatitis B; map05166 Human T-cell leukemia virus 1 infection	GO:0000165 MAPK cascade; GO:0000186 activation of MAPKK activity; GO:0000187 activation of MAPK activity; GO:0000209 protein polyubiquitination; GO:0000902 cell morphogenesis; GO:0000904 cell morphogenesis involved in differentiation; GO:0001654 eye development; GO:0001932 regulation of protein phosphorylation; GO:0001934 positive regulation of protein phosphorylation; GO:0002009 morphogenesis of…	GO:0005622 intracellular; GO:0005623 cell; GO:0005737 cytoplasm; GO:0005829 cytosol; GO:0005856 cytoskeleton; GO:0005884 actin filament; GO:0015629 actin cytoskeleton; GO:0016020 membrane; GO:0030054 cell junction; GO:0031941 filamentous actin; GO:0032991 protein-containing complex; GO:0043226 organelle; GO:0043228 non-membrane-bounded organelle; GO:0043229 intracellular organelle; GO:0043232 int…	GO:0003824 catalytic activity; GO:0004672 protein kinase activity; GO:0004674 protein serine/threonine kinase activity; GO:0004706 JUN kinase kinase kinase activity; GO:0004709 MAP kinase kinase kinase activity; GO:0004842 ubiquitin-protein transferase activity; GO:0005488 binding; GO:0005515 protein binding; GO:0008092 cytoskeletal protein binding; GO:0008289 lipid binding; GO:0008432 JUN kinase…	PF00069	Protein kinase domain	T	KOG0198	MEKK and related serine/threonine protein kinases
A0A493SUA7	Mitogen-activated protein kinase kinase kinase kinase 4 OS=Anas platyrhynchos platyrhynchos OX=8840 GN=MAP4K4 PE=4 SV=1	MAPK4	146.38	5.6	5	5	7	1.094	1.107	0.896	0.924	1.136	1.172	1.158	0.995	0.858	1.044	0.700938	1.073	0.558271	0.972	0.792563		nucleus	K04407	MAP4K4, HGK; mitogen-activated protein kinase kinase kinase kinase 4 [EC:2.7.11.1]	map04010 MAPK signaling pathway	GO:0000165 MAPK cascade; GO:0000185 activation of MAPKKK activity; GO:0000902 cell morphogenesis; GO:0001932 regulation of protein phosphorylation; GO:0001934 positive regulation of protein phosphorylation; GO:0002791 regulation of peptide secretion; GO:0002792 negative regulation of peptide secretion; GO:0006464 cellular protein modification process; GO:0006468 protein phosphorylation; GO:000679…	GO:0005622 intracellular; GO:0005623 cell; GO:0005737 cytoplasm;	GO:0000166 nucleotide binding; GO:0003824 catalytic activity; GO:0004111 creatine kinase activity; GO:0004672 protein kinase activity; GO:0004674 protein serine/threonine kinase activity; GO:0005488 binding; GO:0005524 ATP binding; GO:0008144 drug binding; GO:0008349 MAP kinase kinase kinase kinase activity; GO:0016301 kinase activity; GO:0016740 transferase activity; GO:0016772 transferase activ…	PF00069	Protein kinase domain	T	KOG0587	Traf2- and Nck-interacting kinase and related germinal center kinase (GCK) family protein kinases
U3J2Q5	Mitogen-activated protein kinase kinase kinase 20 OS=Anas platyrhynchos platyrhynchos OX=8840 GN=MAP3K20 PE=4 SV=2	MAPK20	51.335	9.3	3	3	4	0.586	1.034	0.851	1.088	1.256	1.236	1.195	1.005	0.786	1.449	0.0838287	1.199	0.209315	1.208	0.383725		nucleus	K04424	ZAK, MLTK; sterile alpha motif and leucine zipper containing kinase AZK [EC:2.7.11.25]	map04010 MAPK signaling pathway	GO:0000075 cell cycle checkpoint; GO:0000077 DNA damage checkpoint; GO:0000165 MAPK cascade; GO:0000186 activation of MAPKK activity; GO:0000187 activation of MAPK activity; GO:0000278 mitotic cell cycle; GO:0001932 regulation of protein phosphorylation; GO:0001934 positive regulation of protein phosphorylation; GO:0006464 cellular protein modification process; GO:0006468 protein phosphorylation;…	GO:0005622 intracellular; GO:0005623 cell; GO:0005737 cytoplasm; GO:0005829 cytosol;	GO:0000166 nucleotide binding; GO:0000287 magnesium ion binding; GO:0003824 catalytic activity; GO:0004672 protein kinase activity; GO:0004674 protein serine/threonine kinase activity; GO:0004709 MAP kinase kinase kinase activity; GO:0005488 binding; GO:0005524 ATP binding; GO:0008144 drug binding; GO:0016301 kinase activity; GO:0016740 transferase activity; GO:0016772 transferase activity, trans…	PF07714	Protein tyrosine kinase	T	KOG0192	Tyrosine kinase specific for activated (GTP-bound) p21cdc42Hs
A0A493TP38	Mitogen-activated protein kinase kinase kinase kinase 5 OS=Anas platyrhynchos platyrhynchos OX=8840 GN=MAP4K5 PE=3 SV=1	MAPK5	83.321	5.2	4	3	4																	nucleus	K08833	MAP4K5, KHS1; mitogen-activated protein kinase kinase kinase kinase 5 [EC:2.7.11.1]		GO:0000165 MAPK cascade; GO:0000185 activation of MAPKKK activity; GO:0000187 activation of MAPK activity; GO:0001932 regulation of protein phosphorylation; GO:0001934 positive regulation of protein phosphorylation; GO:0006464 cellular protein modification process; GO:0006468 protein phosphorylation; GO:0006793 phosphorus metabolic process; GO:0006796 phosphate-containing compound metabolic proce…	GO:0005622 intracellular; GO:0005623 cell; GO:0005737 cytoplasm; GO:0005829 cytosol;	GO:0000166 nucleotide binding; GO:0003824 catalytic activity; GO:0004672 protein kinase activity; GO:0004674 protein serine/threonine kinase activity; GO:0005488 binding; GO:0005524 ATP binding; GO:0008144 drug binding; GO:0008349 MAP kinase kinase kinase kinase activity; GO:0016301 kinase activity; GO:0016740 transferase activity; GO:0016772 transferase activity, transferring phosphorus-containi…	PF00069	Protein kinase domain	T	KOG0576	Mitogen-activated protein kinase kinase kinase kinase (MAP4K), germinal center kinase family
R0K9S2	Mitogen-activated protein kinase kinase kinase 7 (Fragment) OS=Anas platyrhynchos OX=8839 GN=Anapl_09388 PE=4 SV=1	MAPK7	65.156	19.1	9	9	10	0.98	0.934	1.024	0.975	0.945	0.995	1.051	0.977	1.05	0.992	0.820771	0.947	0.130259	1.048	0.263648		nucleus	K04427	MAP3K7, TAK1; mitogen-activated protein kinase kinase kinase 7 [EC:2.7.11.25]	map04010 MAPK signaling pathway; map04013 MAPK signaling pathway - fly; map04064 NF-kappa B signaling pathway; map04140 Autophagy - animal; map04152 AMPK signaling pathway; map04214 Apoptosis - fly; map04310 Wnt signaling pathway; map04380 Osteoclast differentiation; map04520 Adherens junction; map04620 Toll-like receptor signaling pathway; map04621 NOD-like receptor signaling pathway; map04622 R…	GO:0000165 MAPK cascade; GO:0000186 activation of MAPKK activity; GO:0000187 activation of MAPK activity; GO:0001525 angiogenesis; GO:0001568 blood vessel development; GO:0001654 eye development; GO:0001700 embryonic development via the syncytial blastoderm; GO:0001736 establishment of planar polarity; GO:0001738 morphogenesis of a polarized epithelium; GO:0001745 compound eye morphogenesis; GO:0…	GO:0000123 histone acetyltransferase complex; GO:0005622 intracellular; GO:0005623 cell; GO:0005634 nucleus; GO:0005654 nucleoplasm; GO:0005671 Ada2/Gcn5/Ada3 transcription activator complex; GO:0005737 cytoplasm; GO:0005768 endosome; GO:0005829 cytosol; GO:0010008 endosome membrane; GO:0012505 endomembrane system; GO:0014069 postsynaptic density; GO:0016020 membrane; GO:0031090 organelle membran…	GO:0000166 nucleotide binding; GO:0003824 catalytic activity; GO:0004672 protein kinase activity; GO:0004674 protein serine/threonine kinase activity; GO:0004706 JUN kinase kinase kinase activity; GO:0004708 MAP kinase kinase activity; GO:0004709 MAP kinase kinase kinase activity; GO:0004712 protein serine/threonine/tyrosine kinase activity; GO:0005102 signaling receptor binding; GO:0005488 bindi…	PF07714	Protein tyrosine kinase	T	KOG0192	Tyrosine kinase specific for activated (GTP-bound) p21cdc42Hs
R0JZA4	Inhibitor of nuclear factor kappa-B kinase subunit alpha (Fragment) OS=Anas platyrhynchos OX=8839 GN=Anapl_05328 PE=4 SV=1	IKBKA	77.953	18.2	11	10	12	1.014	0.972	0.918	0.976	1.036	1.007	0.908	1.145	1.006	1.04	0.306054	0.987	0.903526	1.053	0.544423		cytoplasm	K04467	IKBKA, IKKA, CHUK; inhibitor of nuclear factor kappa-B kinase subunit alpha [EC:2.7.11.10]	map01523 Antifolate resistance; map04010 MAPK signaling pathway; map04014 Ras signaling pathway; map04062 Chemokine signaling pathway; map04064 NF-kappa B signaling pathway; map04068 FoxO signaling pathway; map04150 mTOR signaling pathway; map04151 PI3K-Akt signaling pathway; map04210 Apoptosis; map04380 Osteoclast differentiation; map04620 Toll-like receptor signaling pathway; map04621 NOD-like …	GO:0000165 MAPK cascade; GO:0000302 response to reactive oxygen species; GO:0001666 response to hypoxia; GO:0001702 gastrulation with mouth forming second; GO:0001756 somitogenesis; GO:0001757 somite specification; GO:0001817 regulation of cytokine production; GO:0001819 positive regulation of cytokine production; GO:0001959 regulation of cytokine-mediated signaling pathway; GO:0002009 morphogene…	GO:0005622 intracellular; GO:0005623 cell; GO:0005634 nucleus; GO:0005654 nucleoplasm; GO:0005737 cytoplasm; GO:0005829 cytosol; GO:0005886 plasma membrane; GO:0005887 integral component of plasma membrane; GO:0008385 IkappaB kinase complex; GO:0009898 cytoplasmic side of plasma membrane; GO:0016020 membrane; GO:0016021 integral component of membrane; GO:0031224 intrinsic component of membrane; G…	GO:0003824 catalytic activity; GO:0004672 protein kinase activity; GO:0004674 protein serine/threonine kinase activity; GO:0005488 binding; GO:0005515 protein binding; GO:0008384 IkappaB kinase activity; GO:0016301 kinase activity; GO:0016740 transferase activity; GO:0016772 transferase activity, transferring phosphorus-containing groups; GO:0016773 phosphotransferase activity, alcohol group as a…	PF00069; PF12179	Protein kinase domain; I-kappa-kinase-beta NEMO binding domain	T	KOG4250	TANK binding protein kinase TBK1
A0A493TVD6	Inhibitor of nuclear factor kappa B kinase subunit beta OS=Anas platyrhynchos platyrhynchos OX=8840 GN=IKBKB PE=4 SV=1	IKBKB	89.69	8	6	5	6	0.93	0.981	0.918	1.048	1.15	1.042	1.019	1.037	0.913	1.145	0.0234592	1.091	0.160487	1.049	0.351314		cytoplasm	K07209	IKBKB, IKKB; inhibitor of nuclear factor kappa-B kinase subunit beta [EC:2.7.11.10]	map01523 Antifolate resistance; map04010 MAPK signaling pathway; map04014 Ras signaling pathway; map04062 Chemokine signaling pathway; map04064 NF-kappa B signaling pathway; map04068 FoxO signaling pathway; map04150 mTOR signaling pathway; map04151 PI3K-Akt signaling pathway; map04210 Apoptosis; map04380 Osteoclast differentiation; map04620 Toll-like receptor signaling pathway; map04621 NOD-like …	GO:0000165 MAPK cascade; GO:0001101 response to acid chemical; GO:0001666 response to hypoxia; GO:0001776 leukocyte homeostasis; GO:0001782 B cell homeostasis; GO:0001959 regulation of cytokine-mediated signaling pathway; GO:0002028 regulation of sodium ion transport; GO:0002218 activation of innate immune response; GO:0002220 innate immune response activating cell surface receptor signaling path…	GO:0005622 intracellular; GO:0005623 cell; GO:0005737 cytoplasm; GO:0005829 cytosol; GO:0005886 plasma membrane; GO:0005887 integral component of plasma membrane; GO:0008385 IkappaB kinase complex; GO:0009898 cytoplasmic side of plasma membrane; GO:0016020 membrane; GO:0016021 integral component of membrane; GO:0031224 intrinsic component of membrane; GO:0031226 intrinsic component of plasma memb…	GO:0000166 nucleotide binding; GO:0003824 catalytic activity; GO:0004672 protein kinase activity; GO:0004674 protein serine/threonine kinase activity; GO:0005488 binding; GO:0005515 protein binding; GO:0005524 ATP binding; GO:0008144 drug binding; GO:0008384 IkappaB kinase activity; GO:0016301 kinase activity; GO:0016740 transferase activity; GO:0016772 transferase activity, transferring phosphor…	PF00069; PF12179	Protein kinase domain; I-kappa-kinase-beta NEMO binding domain	T	KOG4250	TANK binding protein kinase TBK1
U3J3Y7	Inhibitor of nuclear factor kappa B kinase subunit epsilon OS=Anas platyrhynchos platyrhynchos OX=8840 GN=IKBKE PE=4 SV=2	IKBKE	81.749	12	8	7	8	0.872	1.013	0.995	1.126	1.142	0.977	0.967	0.918	0.971	1.127	0.157948	1.136	0.0768891	0.992	0.90406		cytoplasm	K07211	IKBKE, IKKE; inhibitor of nuclear factor kappa-B kinase subunit epsilon [EC:2.7.11.10]	map04620 Toll-like receptor signaling pathway; map04621 NOD-like receptor signaling pathway; map04622 RIG-I-like receptor signaling pathway; map04623 Cytosolic DNA-sensing pathway; map04625 C-type lectin receptor signaling pathway; map04657 IL-17 signaling pathway; map05160 Hepatitis C; map05161 Hepatitis B; map05162 Measles; map05164 Influenza A; map05165 Human papillomavirus infection; map05167…	GO:0000003 reproduction; GO:0000226 microtubule cytoskeleton organization; GO:0000578 embryonic axis specification; GO:0000902 cell morphogenesis; GO:0001578 microtubule bundle formation; GO:0001817 regulation of cytokine production; GO:0001818 negative regulation of cytokine production; GO:0001894 tissue homeostasis; GO:0002218 activation of innate immune response; GO:0002221 pattern recognition…	GO:0005622 intracellular; GO:0005623 cell; GO:0005634 nucleus; GO:0005654 nucleoplasm; GO:0005737 cytoplasm; GO:0005739 mitochondrion; GO:0005740 mitochondrial envelope; GO:0005768 endosome; GO:0005829 cytosol; GO:0010008 endosome membrane; GO:0012505 endomembrane system; GO:0016020 membrane; GO:0016604 nuclear body; GO:0016605 PML body; GO:0031090 organelle membrane; GO:0031410 cytoplasmic vesic…	GO:0003824 catalytic activity; GO:0004672 protein kinase activity; GO:0004674 protein serine/threonine kinase activity; GO:0004704 NF-kappaB-inducing kinase activity; GO:0005488 binding; GO:0005515 protein binding; GO:0008384 IkappaB kinase activity; GO:0016301 kinase activity; GO:0016740 transferase activity; GO:0016772 transferase activity, transferring phosphorus-containing groups; GO:0016773 …	PF00069	Protein kinase domain	T	KOG4250	TANK binding protein kinase TBK1
U3IJV4	TRAF family member associated NFKB activator OS=Anas platyrhynchos platyrhynchos OX=8840 GN=TANK PE=4 SV=2	TBK	54.913	2.3	1	1	1	0.996	0.927	0.838	0.991	1.045	1.088	1.115	1.062	0.983	1.131	0.0925775	0.989	0.823546	1.145	0.0934371		cytoplasm	K12650	TANK; TRAF family member-associated NF-kappa-B activator	map04140 Autophagy - animal; map04621 NOD-like receptor signaling pathway; map04622 RIG-I-like receptor signaling pathway	GO:0002218 activation of innate immune response; GO:0002221 pattern recognition receptor signaling pathway; GO:0002224 toll-like receptor signaling pathway; GO:0002253 activation of immune response; GO:0002376 immune system process; GO:0002682 regulation of immune system process; GO:0002684 positive regulation of immune system process; GO:0002756 MyD88-independent toll-like receptor signaling pat…	GO:0005622 intracellular; GO:0005623 cell; GO:0005737 cytoplasm; GO:0005829 cytosol; GO:0032991 protein-containing complex;	GO:0005488 binding; GO:0005515 protein binding; GO:0008047 enzyme activator activity; GO:0016504 peptidase activator activity; GO:0019899 enzyme binding; GO:0030234 enzyme regulator activity; GO:0031625 ubiquitin protein ligase binding; GO:0035800 deubiquitinase activator activity; GO:0044389 ubiquitin-like protein ligase binding; GO:0061134 peptidase regulator activity; GO:0098772 molecular func…
U3J713	Receptor interacting serine/threonine kinase 1 OS=Anas platyrhynchos platyrhynchos OX=8840 GN=RIPK1 PE=4 SV=2	RIP	78.495	16.7	9	8	8	0.973	0.938	1.017	0.978	1.073	1.156	0.952	0.984	0.978	1.095	0.172026	1.101	0.131204	0.995	0.872809		cytoskeleton	K02861	RIPK1, RIP1; receptor-interacting serine/threonine-protein kinase 1 [EC:2.7.11.1]	map04064 NF-kappa B signaling pathway; map04210 Apoptosis; map04217 Necroptosis; map04620 Toll-like receptor signaling pathway; map04621 NOD-like receptor signaling pathway; map04622 RIG-I-like receptor signaling pathway; map04623 Cytosolic DNA-sensing pathway; map04668 TNF signaling pathway; map05130 Pathogenic Escherichia coli infection; map05131 Shigellosis; map05160 Hepatitis C; map05163 Huma…	GO:0000165 MAPK cascade; GO:0000187 activation of MAPK activity; GO:0001817 regulation of cytokine production; GO:0001819 positive regulation of cytokine production; GO:0001932 regulation of protein phosphorylation; GO:0001934 positive regulation of protein phosphorylation; GO:0001959 regulation of cytokine-mediated signaling pathway; GO:0002218 activation of innate immune response; GO:0002221 pa…	GO:0005622 intracellular; GO:0005623 cell; GO:0005737 cytoplasm; GO:0005739 mitochondrion; GO:0005768 endosome; GO:0005829 cytosol; GO:0005886 plasma membrane; GO:0010008 endosome membrane; GO:0012505 endomembrane system; GO:0016020 membrane; GO:0031090 organelle membrane; GO:0031264 death-inducing signaling complex; GO:0031410 cytoplasmic vesicle; GO:0031982 vesicle; GO:0032991 protein-containin…	GO:0003824 catalytic activity; GO:0004672 protein kinase activity; GO:0004674 protein serine/threonine kinase activity; GO:0005102 signaling receptor binding; GO:0005123 death receptor binding; GO:0005126 cytokine receptor binding; GO:0005488 binding; GO:0005515 protein binding; GO:0016301 kinase activity; GO:0016740 transferase activity; GO:0016772 transferase activity, transferring phosphorus-c…	PF00069; PF00531	Protein kinase domain; Death domain	T	KOG0192	Tyrosine kinase specific for activated (GTP-bound) p21cdc42Hs
R0L835	Interferon regulatory factor 5 (Fragment) OS=Anas platyrhynchos OX=8839 GN=Anapl_17575 PE=4 SV=1	IRF5	43.087	8.1	3	3	5	1.124	0.98	1.155	1.033	0.937	0.862	0.981	1.059	1.045	0.869	0.126083	0.918	0.20086	0.947	0.398921		mitochondria	K09446	IRF5; interferon regulatory factor 5	map04620 Toll-like receptor signaling pathway	GO:0001817 regulation of cytokine production; GO:0001819 positive regulation of cytokine production; GO:0002237 response to molecule of bacterial origin; GO:0002252 immune effector process; GO:0002376 immune system process; GO:0006139 nucleobase-containing compound metabolic process; GO:0006351 transcription, DNA-templated; GO:0006355 regulation of transcription, DNA-templated; GO:0006357 regulat…	GO:0005622 intracellular; GO:0005623 cell; GO:0005634 nucleus; GO:0005737 cytoplasm; GO:0005829 cytosol; GO:0043226 organelle; GO:0043227 membrane-bounded organelle; GO:0043229 intracellular organelle; GO:0043231 intracellular membrane-bounded organelle;	GO:0000981 DNA-binding transcription factor activity, RNA polymerase II-specific; GO:0001228 DNA-binding transcription activator activity, RNA polymerase II-specific; GO:0003676 nucleic acid binding; GO:0003677 DNA binding; GO:0003700 DNA-binding transcription factor activity; GO:0005488 binding; GO:0005515 protein binding; GO:0042802 identical protein binding; GO:0043565 sequence-specific DNA bi…	PF00605	Interferon regulatory factor transcription factor
U3J726	Interferon regulatory factor OS=Anas platyrhynchos platyrhynchos OX=8840 GN=IRF2 PE=3 SV=1	IRF2	39.331	7.8	3	3	3	1.223	0.981	0.993	1.068	0.89	0.825	1.071	1.033	0.949	0.871	0.254335	0.912	0.314171	0.955	0.626447		nucleus	K10153	IRF2; interferon regulatory factor 2		GO:0000122 negative regulation of transcription by RNA polymerase II; GO:0002252 immune effector process; GO:0002376 immune system process; GO:0006139 nucleobase-containing compound metabolic process; GO:0006351 transcription, DNA-templated; GO:0006355 regulation of transcription, DNA-templated; GO:0006357 regulation of transcription by RNA polymerase II; GO:0006366 transcription by RNA polymeras…	GO:0005622 intracellular; GO:0005623 cell; GO:0005634 nucleus; GO:0005654 nucleoplasm; GO:0005737 cytoplasm; GO:0005829 cytosol; GO:0005912 adherens junction; GO:0005925 focal adhesion; GO:0030054 cell junction; GO:0030055 cell-substrate junction; GO:0031974 membrane-enclosed lumen; GO:0031981 nuclear lumen; GO:0043226 organelle; GO:0043227 membrane-bounded organelle; GO:0043229 intracellular org…	GO:0000976 transcription regulatory region sequence-specific DNA binding; GO:0000977 RNA polymerase II transcription regulatory region sequence-specific DNA binding; GO:0000981 DNA-binding transcription factor activity, RNA polymerase II-specific; GO:0001067 regulatory region nucleic acid binding; GO:0001228 DNA-binding transcription activator activity, RNA polymerase II-specific; GO:0003676 nucl…	PF00605	Interferon regulatory factor transcription factor
A0A493T8B3	Interferon regulatory factor 6 OS=Anas platyrhynchos platyrhynchos OX=8840 GN=IRF6 PE=4 SV=1	IRF6	52.596	14.8	6	6	6	1.13	1.074	1.07	0.882	1.03	0.988	0.95	0.96	0.966	0.886	0.0679876	1.008	0.900443	0.878	0.00209787		mitochondria	K10154	IRF6; interferon regulatory factor 6		GO:0002376 immune system process; GO:0006139 nucleobase-containing compound metabolic process; GO:0006351 transcription, DNA-templated; GO:0006355 regulation of transcription, DNA-templated; GO:0006357 regulation of transcription by RNA polymerase II; GO:0006366 transcription by RNA polymerase II; GO:0006725 cellular aromatic compound metabolic process; GO:0006807 nitrogen compound metabolic proc…	GO:0005622 intracellular; GO:0005623 cell; GO:0005634 nucleus; GO:0005737 cytoplasm; GO:0005829 cytosol; GO:0030054 cell junction; GO:0043226 organelle; GO:0043227 membrane-bounded organelle; GO:0043229 intracellular organelle; GO:0043231 intracellular membrane-bounded organelle;	GO:0000981 DNA-binding transcription factor activity, RNA polymerase II-specific; GO:0001228 DNA-binding transcription activator activity, RNA polymerase II-specific; GO:0003676 nucleic acid binding; GO:0003677 DNA binding; GO:0003700 DNA-binding transcription factor activity; GO:0005488 binding; GO:0043565 sequence-specific DNA binding; GO:0097159 organic cyclic compound binding; GO:0140110 tran…	PF00605	Interferon regulatory factor transcription factor
R0JP41	Interferon regulatory factor 4 (Fragment) OS=Anas platyrhynchos OX=8839 GN=Anapl_04200 PE=4 SV=1	IRF4	51.228	26.9	10	10	11	1.107	0.966	1.057	1.003	0.819	0.973	1.005	1.042	1.133	0.893	0.196995	0.879	0.143108	1.016	0.77751		cytoplasm	K09445	IRF4; interferon regulatory factor 4	map04659 Th17 cell differentiation	GO:0001562 response to protozoan; GO:0001773 myeloid dendritic cell activation; GO:0001775 cell activation; GO:0001817 regulation of cytokine production; GO:0001819 positive regulation of cytokine production; GO:0002250 adaptive immune response; GO:0002252 immune effector process; GO:0002263 cell activation involved in immune response; GO:0002274 myeloid leukocyte activation; GO:0002285 lymphocyt…	GO:0000228 nuclear chromosome; GO:0000785 chromatin; GO:0000786 nucleosome; GO:0000788 nuclear nucleosome; GO:0000790 nuclear chromatin; GO:0005622 intracellular; GO:0005623 cell; GO:0005634 nucleus; GO:0005654 nucleoplasm; GO:0005694 chromosome; GO:0005737 cytoplasm; GO:0005829 cytosol; GO:0031974 membrane-enclosed lumen; GO:0031981 nuclear lumen; GO:0032991 protein-containing complex; GO:003299…	GO:0000976 transcription regulatory region sequence-specific DNA binding; GO:0000977 RNA polymerase II transcription regulatory region sequence-specific DNA binding; GO:0000978 RNA polymerase II cis-regulatory region sequence-specific DNA binding; GO:0000981 DNA-binding transcription factor activity, RNA polymerase II-specific; GO:0000987 cis-regulatory region sequence-specific DNA binding; GO:00…	PF00605	Interferon regulatory factor transcription factor
R0LN71	Interferon regulatory factor 3 (Fragment) OS=Anas platyrhynchos OX=8839 GN=Anapl_08494 PE=4 SV=1	IRF3	44.002	5.4	2	2	5	0.925	0.86	0.913	1.122	1.303	1.442	0.794	0.84	0.859	1.433	0.0096014	1.551	0.00476179	0.924	0.0712936		cytoplasm	K09447	IRF7; interferon regulatory factor 7	map04620 Toll-like receptor signaling pathway; map04621 NOD-like receptor signaling pathway; map04622 RIG-I-like receptor signaling pathway; map04623 Cytosolic DNA-sensing pathway; map05160 Hepatitis C; map05161 Hepatitis B; map05162 Measles; map05164 Influenza A; map05167 Kaposi sarcoma-associated herpesvirus infection; map05168 Herpes simplex virus 1 infection; map05169 Epstein-Barr virus infec…	GO:0000122 negative regulation of transcription by RNA polymerase II; GO:0001816 cytokine production; GO:0001817 regulation of cytokine production; GO:0001819 positive regulation of cytokine production; GO:0001959 regulation of cytokine-mediated signaling pathway; GO:0001961 positive regulation of cytokine-mediated signaling pathway; GO:0002218 activation of innate immune response; GO:0002221 pat…	GO:0005622 intracellular; GO:0005623 cell; GO:0005634 nucleus; GO:0005654 nucleoplasm; GO:0005737 cytoplasm; GO:0005768 endosome; GO:0005829 cytosol; GO:0010008 endosome membrane; GO:0012505 endomembrane system; GO:0016020 membrane; GO:0031090 organelle membrane; GO:0031410 cytoplasmic vesicle; GO:0031974 membrane-enclosed lumen; GO:0031981 nuclear lumen; GO:0031982 vesicle; GO:0043226 organelle;…	GO:0000976 transcription regulatory region sequence-specific DNA binding; GO:0000977 RNA polymerase II transcription regulatory region sequence-specific DNA binding; GO:0000978 RNA polymerase II cis-regulatory region sequence-specific DNA binding; GO:0000979 RNA polymerase II core promoter sequence-specific DNA binding; GO:0000981 DNA-binding transcription factor activity, RNA polymerase II-speci…	PF00605	Interferon regulatory factor transcription factor
Q0ZQ58	Interferon regulatory factor 8 OS=Anas platyrhynchos OX=8839 GN=IRF-8 PE=2 SV=1	IRF8	49.512	6.8	3	3	3	0.947	0.903	1.014	1.187	1.077	1.042	0.962	1.053	0.844	1.154	0.0501146	1.156	0.120739	0.998	0.951375		nucleus	K10155	IRF8; interferon regulatory factor 8	map05133 Pertussis	GO:0000122 negative regulation of transcription by RNA polymerase II; GO:0001562 response to protozoan; GO:0001817 regulation of cytokine production; GO:0001819 positive regulation of cytokine production; GO:0002237 response to molecule of bacterial origin; GO:0002376 immune system process; GO:0002520 immune system development; GO:0006355 regulation of transcription, DNA-templated; GO:0006357 reg…	GO:0005622 intracellular; GO:0005623 cell; GO:0005634 nucleus; GO:0005654 nucleoplasm; GO:0005737 cytoplasm; GO:0005829 cytosol; GO:0031974 membrane-enclosed lumen; GO:0031981 nuclear lumen; GO:0043226 organelle; GO:0043227 membrane-bounded organelle; GO:0043229 intracellular organelle; GO:0043231 intracellular membrane-bounded organelle; GO:0043233 organelle lumen; GO:0070013 intracellular organ…	GO:0000976 transcription regulatory region sequence-specific DNA binding; GO:0000977 RNA polymerase II transcription regulatory region sequence-specific DNA binding; GO:0000978 RNA polymerase II cis-regulatory region sequence-specific DNA binding; GO:0000981 DNA-binding transcription factor activity, RNA polymerase II-specific; GO:0000987 cis-regulatory region sequence-specific DNA binding; GO:00…	PF00605	Interferon regulatory factor transcription factor
R0JT55	NF-kappa-B-activating protein (Fragment) OS=Anas platyrhynchos OX=8839 GN=Anapl_02465 PE=4 SV=1	NF-κB	31.774	19.1	3	2	3																	nucleus				GO:0000122 negative regulation of transcription by RNA polymerase II; GO:0000375 RNA splicing, via transesterification reactions; GO:0000377 RNA splicing, via transesterification reactions with bulged adenosine as nucleophile; GO:0000398 mRNA splicing, via spliceosome; GO:0001775 cell activation; GO:0002376 immune system process; GO:0002520 immune system development; GO:0002521 leukocyte differen…	GO:0005622 intracellular; GO:0005623 cell; GO:0005634 nucleus; GO:0005654 nucleoplasm; GO:0005737 cytoplasm; GO:0005829 cytosol; GO:0031974 membrane-enclosed lumen; GO:0031981 nuclear lumen; GO:0043226 organelle; GO:0043227 membrane-bounded organelle; GO:0043229 intracellular organelle; GO:0043231 intracellular membrane-bounded organelle; GO:0043233 organelle lumen; GO:0070013 intracellular organ…	GO:0003676 nucleic acid binding; GO:0003677 DNA binding; GO:0003682 chromatin binding; GO:0005488 binding; GO:0031490 chromatin DNA binding; GO:0097159 organic cyclic compound binding; GO:1901363 heterocyclic compound binding;	PF06047	Ras-induced vulval development antagonist	S	KOG2812	Uncharacterized conserved protein
