# Supplementary material for: Intergrated Transcriptomic and Proteomic Analysis Revealed the Differential Responses to Novel Duck Reovirus Infection in the Bursa of Fabricius of Cairna moschata
Source: Viruses. 2022 Jul 25;14(8):1615. doi: 10.3390/v14081615 (PMC9332436; doi:10.3390/v14081615)
Supplement: Supplementary file 1 [file viruses-14-01615-s001.zip › Table S6.xlsx]

## Sheet: Sheet1
Table S6 The detail data of the PRM confirmation.
Protein Accession	Gene name	Peptide	Retention Time	Con_1 Area	Con_2 Area	Con_3 Area	HN10_1 Area	HN10_2 Area	HN10_3 Area	JDm10_1 Area	JDm10_2 Area	JDm10_3 Area	Con_1 Normalized Area	Con_2 Normalized Area	Con_3 Normalized Area	HN10_1 Normalized Area	HN10_2 Normalized Area	HN10_3 Normalized Area	JDm10_1 Normalized Area	JDm10_2 Normalized Area	JDm10_3 Normalized Area
A0A493TFA3	DDX58	VVFLATK	15.96	870940	1052000	1003300	2358800	4159200	3972200	1092700	1214000	731810	0.476359	0.575389	0.548753	1.29014	2.27487	2.17259	0.59765	0.663995	0.400262
A0A493TFA3	DDX58	YLTFDNLPVIK	23.96	1296600	872410	1250700	2101300	4041200	3486600	1145200	1114000	978410	0.716511	0.4821	0.691146	1.16119	2.2332	1.92672	0.632846	0.615605	0.540677
R0KSB1	Anapl_07611	SEFGSQPYEQWVIR	21.51	746050	591490	519160	849030	2417600	2332200	588740	633770	579490	0.725296	0.575036	0.504718	0.825411	2.35035	2.26732	0.572362	0.61614	0.563369
R0KSB1	Anapl_07611	ADESTYALVASSGSGAVER	16.13	872440	688110	939360	1328300	2535800	1889900	808130	614700	758160	0.752471	0.593488	0.810189	1.14565	2.1871	1.63002	0.697004	0.530173	0.653906
A0A493T559	HPX	YYCLQGTQFQR	15.13	31486000	28193000	24714000	74444000	89327000	101160000	43408000	38577000	43154000	0.597252	0.534788	0.468795	1.41211	1.69443	1.91889	0.823398	0.73176	0.81858
A0A493T559	HPX	LPFQAVISDDTGR	20.93	32485000	44646000	37854000	75367000	172790000	171200000	60812000	55630000	65721000	0.408043	0.560797	0.475483	0.946683	2.17041	2.15044	0.763858	0.698767	0.82552
R0JS12	Anapl_03307	SFDPTHTYEDDFFVNTNTPIK	21.99	967040	831410	926090	4904600	5531200	6665200	2200100	2407800	1906400	0.330426	0.284083	0.316434	1.67584	1.88994	2.27742	0.751747	0.822716	0.651393
R0JS12	Anapl_03307	DLQVSQAIHK	11.63	1239700	923960	1099300	4014100	4645300	6862800	2095500	2690600	1660300	0.442196	0.329573	0.392116	1.43181	1.65696	2.44793	0.747457	0.959727	0.592223
R0JSX9	Anapl_07733	QLLADNQNNYK	11.03	1691900	1905200	1486200	4944600	6072400	6260700	2996700	2517500	2416900	0.502676	0.566049	0.441561	1.46908	1.80415	1.8601	0.890341	0.747967	0.718078
R0JSX9	Anapl_07733	YTSGSSTISTSGR	7.79	1416100	552820	547640	2171200	5257100	5439700	2966700	1155900	1374600	0.610336	0.238264	0.236032	0.935783	2.2658	2.3445	1.27864	0.498191	0.59245
U3IA23	FGG	IAQLESSCQEPCR	10.54	4671300	4005300	4846500	15776000	15891000	17771000	9439500	7326000	7344600	0.482843	0.414003	0.500952	1.63067	1.64255	1.83688	0.975701	0.757242	0.759165
U3IA23	FGG	LDGSEDFR	10.3	3161400	3186000	3201500	8621700	11446000	12164000	5295300	4076500	4561600	0.51069	0.514664	0.517168	1.39274	1.84898	1.96496	0.855399	0.658515	0.736878
U3IY65	--	FEHFTPAILR	18.06	31809000	19961000	26034000	10649000	24378000	19080000	21791000	19987000	23726000	1.45015	0.910007	1.18687	0.48548	1.11137	0.869843	0.993435	0.911192	1.08165
U3IY65	--	LPEFVQQLVTLPSALK	26.84	8000500	4376800	5579900	1793600	4971300	5147100	6883900	1950300	5228000	1.63902	0.896653	1.14313	0.367446	1.01844	1.05446	1.41027	0.399548	1.07103
R0LQI0	Anapl_07350	TNTIEECAEQCETETK	10.95	3085300	3019700	3099300	4484300	3856700	5182100	3846200	3053100	3684400	0.833587	0.815863	0.83737	1.21157	1.042	1.4001	1.03917	0.824887	0.995452
R0LQI0	Anapl_07350	EECYVTGWGDTK	15.05	2012500	1040700	1523900	2401400	2954800	2806100	1155800	1584600	1729800	1.05246	0.544249	0.796945	1.25585	1.54525	1.46749	0.604442	0.828689	0.904623
U3I9E6	FGB	SPCVASCNIPVVTGK	16.26	10939000	8662000	9441700	29678000	32968000	35841000	15116000	12809000	13462000	0.582838	0.461517	0.50306	1.58126	1.75656	1.90963	0.805391	0.682472	0.717265
U3I9E6	FGB	NYCDTPGEYWLGNDK	18.49	2786300	2545100	2107400	7747800	9784400	9527700	4235100	4037500	3209800	0.54537	0.498159	0.412487	1.5165	1.91513	1.86488	0.828947	0.79027	0.628262
A0A4Y5R7R9	IFI35	YPLQGGSALITFEK	21.74	2879900	2339600	3566200	9555100	16574000	10562000	3810900	3351700	2438100	0.470593	0.382305	0.582739	1.56136	2.70829	1.7259	0.622724	0.547688	0.3984
A0A4Y5R7R9	IFI35	GEVTNIQFQPSR	15.18	7509400	6961700	6058300	19015000	25189000	21381000	6177100	7458100	4448700	0.648615	0.601308	0.523278	1.6424	2.17567	1.84676	0.533539	0.644184	0.384251
A0A0M4S8A2	PKR	FLQILEGVNYIHSK	22.46	1702700	697610	1426600	2050100	6481600	5838800	388140	1326400	1366100	0.720193	0.295069	0.603411	0.867133	2.74153	2.46964	0.164172	0.561029	0.577821
A0A4Y5R8A0	STAT2	DFLQQELK	17.85	646390	476360	572030	1144200	1835500	1528000	420340	589390	595990	0.745051	0.549069	0.659341	1.31884	2.11566	1.76123	0.484498	0.679351	0.686959
A0A4Y5R8A0	STAT2	SCLGAPVDTR	11.36	2324700	2238500	1493900	3995100	6549800	4419900	1962400	1596000	1863400	0.791202	0.761864	0.508442	1.35972	2.2292	1.50429	0.667894	0.543192	0.6342
U3IH81	PARP12	AELLEPVLR	20.16	2149600	1084800	2161600	3113700	4297800	4908400	2058900	1441400	1636300	0.846577	0.427227	0.851303	1.22627	1.6926	1.93308	0.810857	0.567667	0.644424
U3IH81	PARP12	LCPEHGAGCQGR	5.38	811780	408140	822310	911820	1778400	1742400	798180	288770	477450	0.908794	0.456916	0.920582	1.02079	1.99093	1.95063	0.893568	0.32328	0.534509
A0A493T0U7	--	YNSSQETVVIDEPVGK	15.44	456820	523650	544100	896770	1145700	1135500	544930	370650	465750	0.675784	0.774647	0.804899	1.32661	1.69486	1.67977	0.806127	0.548311	0.688994
A0A493T0U7	--	DNEQVVTTNEGLLIR	19.68	1793400	2183600	1881900	3424200	4459800	4840200	1875700	1321000	1850300	0.683053	0.831668	0.71676	1.30418	1.6986	1.84349	0.714398	0.503129	0.704724
R0L2Z6	Anapl_03304	IAPSNADFAFR	17.47	4656800	4922600	3732800	3591500	4323800	4024800	2917700	2410400	2880200	1.25255	1.32405	1.00402	0.966017	1.16299	1.08256	0.784783	0.648333	0.774696
R0L2Z6	Anapl_03304	IVNPTLK	11.46	6203400	4594200	3013600	4425400	4901200	4139700	2399200	3074700	3927200	1.52216	1.1273	0.739461	1.08588	1.20263	1.01578	0.588703	0.754454	0.963635
U3IF27	AHSG	TPDAYLR	11.29	25945000	19725000	21081000	11133000	14791000	12335000	19715000	13864000	14781000	1.52249	1.15749	1.23707	0.653302	0.86796	0.723838	1.15691	0.813562	0.867373
U3IF27	AHSG	PVGFALPPPPCPGK	21.08	8210400	6193900	6639800	4831800	7065000	5963200	7033600	6451500	7017300	1.24386	0.938367	1.00592	0.732011	1.07034	0.903416	1.06558	0.977393	1.06311
U3ICL6	RARRES1	YNFQAASPSGLR	15.28	749730000	680070000	569450000	172440000	332930000	291760000	588400000	467130000	521070000	1.54301	1.39965	1.17198	0.354898	0.685201	0.600469	1.21098	0.961397	1.07241
U3ICL6	RARRES1	YYLQFTTEDYR	19.65	162230000	118280000	112910000	34007000	101820000	74369000	107490000	85706000	113640000	1.60368	1.16922	1.11614	0.336166	1.00651	0.735152	1.06256	0.847221	1.12335
